# Supplementary material for: Spatial-temporal dynamics of a microbial cooperative behavior resistant to cheating
Source: Nat Commun. 2022 Feb 7;13:721. doi: 10.1038/s41467-022-28321-9 (PMC8821651; doi:10.1038/s41467-022-28321-9)
Supplement: Supplementary file 4 — Source Data [file 41467_2022_28321_MOESM4_ESM.zip]

Archive with 21 entries (20 files):
- Figure_Source_Data_Final/
- Figure_Source_Data_Final/Final_Fig1_cCFU_Data.csv
- Figure_Source_Data_Final/Final_Fig1_liq_Data.csv
- Figure_Source_Data_Final/Final_Fig2_cCFU_Data.csv
- Figure_Source_Data_Final/Final_Fig2_Colony_Map.tif
- Figure_Source_Data_Final/Final_Fig2_Gradient_Image_Biomass.tif
- Figure_Source_Data_Final/Final_Fig2_Gradient_Image_GFP.tif
- Figure_Source_Data_Final/Final_Fig3_AIC_results_table.csv
- Figure_Source_Data_Final/Final_Fig3_cCFU_Data.csv
- Figure_Source_Data_Final/Final_Fig4-5_TendrilSectionDelineation_Data_NoQS.csv
- Figure_Source_Data_Final/Final_Fig4-5_TendrilSectionDelineation_Data_QS.csv
- Figure_Source_Data_Final/Final_Fig4-5_Tendril_Growth_Rate_Data_NoQS.mat
- Figure_Source_Data_Final/Final_Fig4-5_Tendril_Growth_Rate_Data_QS.mat
- Figure_Source_Data_Final/Final_Fig4-5_Tendril_Length_with_Time_Data_NoQS.csv
- Figure_Source_Data_Final/Final_Fig4-5_Tendril_Length_with_Time_Data_QS.csv
- Figure_Source_Data_Final/Final_Fig4-5_Tendril_Promoter_Activity_Data_NoQS.mat
- Figure_Source_Data_Final/Final_Fig4-5_Tendril_Promoter_Activity_Data_QS.mat
- Figure_Source_Data_Final/Final_Fig4_TendrilCrossSection_Data_3pt5cm_NoQS.csv
- Figure_Source_Data_Final/Final_Fig4_WholeTendril_Data_NoQS.csv
- Figure_Source_Data_Final/Final_Fig5_SST_NoQS_AllDataAvgsStD.csv
- Figure_Source_Data_Final/Final_Fig5_SST_QS_AllDataAvgsStD.csv
