# Supplementary material for: Spatial-temporal dynamics of a microbial cooperative behavior resistant to cheating
Source: Nat Commun. 2022 Feb 7;13:721. doi: 10.1038/s41467-022-28321-9 (PMC8821651; doi:10.1038/s41467-022-28321-9)
Supplement: Supplementary file 4 — Source Data [file 41467_2022_28321_MOESM4_ESM.zip › Figure_Source_Data_Final/Final_Fig1_cCFU_Data.csv]

ExpName	sampleType	colonyID	totalColonyIntR	totalColonyIntG	muLogistic	promoterAct
Plate_1	NoQS	1	0	0	NaN	NaN
Plate_1	NoQS	1	0	0	NaN	NaN
Plate_1	NoQS	1	0	0	NaN	NaN
Plate_1	NoQS	1	0	0	NaN	NaN
Plate_1	NoQS	1	0	0	NaN	NaN
Plate_1	NoQS	1	0	0	NaN	NaN
Plate_1	NoQS	1	0	0	NaN	NaN
Plate_1	NoQS	1	0	0	NaN	NaN
Plate_1	NoQS	1	0	0	NaN	NaN
Plate_1	NoQS	1	0	0	NaN	NaN
Plate_1	NoQS	1	0	0	NaN	NaN
Plate_1	NoQS	1	0	0	NaN	NaN
Plate_1	NoQS	1	0	0	NaN	NaN
Plate_1	NoQS	1	0	0	NaN	NaN
Plate_1	NoQS	1	0	0	NaN	NaN
Plate_1	NoQS	1	0	0	NaN	NaN
Plate_1	NoQS	1	0	0	NaN	NaN
Plate_1	NoQS	1	0	0	NaN	NaN
Plate_1	NoQS	1	0	0	NaN	NaN
Plate_1	NoQS	1	0	0	NaN	NaN
Plate_1	NoQS	1	0	0	NaN	NaN
Plate_1	NoQS	1	0	0	NaN	NaN
Plate_1	NoQS	1	0	0	NaN	NaN
Plate_1	NoQS	1	0	0	NaN	NaN
Plate_1	NoQS	1	0	0	NaN	NaN
Plate_1	NoQS	1	0	0	NaN	NaN
Plate_1	NoQS	1	0	0	NaN	NaN
Plate_1	NoQS	1	0	0	NaN	NaN
Plate_1	NoQS	1	0	0	NaN	NaN
Plate_1	NoQS	1	0	0	NaN	NaN
Plate_1	NoQS	1	0	0	NaN	NaN
Plate_1	NoQS	1	0	0	NaN	NaN
Plate_1	NoQS	1	0	0	NaN	NaN
Plate_1	NoQS	1	0	0	NaN	NaN
Plate_1	NoQS	1	0	0	NaN	NaN
Plate_1	NoQS	1	0	0	NaN	NaN
Plate_1	NoQS	1	0	0	NaN	NaN
Plate_1	NoQS	1	0	0	NaN	NaN
Plate_1	NoQS	1	0	0	NaN	NaN
Plate_1	NoQS	1	0	0	NaN	NaN
Plate_1	NoQS	1	0	0	NaN	NaN
Plate_1	NoQS	1	0	0	NaN	NaN
Plate_1	NoQS	1	0	0	NaN	NaN
Plate_1	NoQS	1	0	0	NaN	NaN
Plate_1	NoQS	1	0	0	NaN	NaN
Plate_1	NoQS	1	0	0	NaN	NaN
Plate_1	NoQS	1	0	0	NaN	NaN
Plate_1	NoQS	1	0	0	NaN	NaN
Plate_1	NoQS	1	0	0	NaN	NaN
Plate_1	NoQS	1	0	0	NaN	NaN
Plate_1	NoQS	1	0	0	NaN	NaN
Plate_1	NoQS	1	0	0	NaN	NaN
Plate_1	NoQS	1	0	0	NaN	NaN
Plate_1	NoQS	1	0	0	NaN	NaN
Plate_1	NoQS	1	0	0	NaN	NaN
Plate_1	NoQS	1	0	0	NaN	NaN
Plate_1	NoQS	1	0	0	NaN	NaN
Plate_1	NoQS	1	0	0	NaN	NaN
Plate_1	NoQS	1	0	0	NaN	NaN
Plate_1	NoQS	1	0	0	NaN	NaN
Plate_1	NoQS	1	0	0	NaN	NaN
Plate_1	NoQS	1	0	0	NaN	NaN
Plate_1	NoQS	1	0	0	NaN	NaN
Plate_1	NoQS	1	0	0	NaN	NaN
Plate_1	NoQS	1	0	0	NaN	NaN
Plate_1	NoQS	1	0	0	NaN	NaN
Plate_1	NoQS	1	0	0	NaN	NaN
Plate_1	NoQS	1	0	0	NaN	NaN
Plate_1	NoQS	1	0	0	NaN	NaN
Plate_1	NoQS	1	0	0	NaN	NaN
Plate_1	NoQS	1	0	0	NaN	NaN
Plate_1	NoQS	1	0	0	NaN	NaN
Plate_1	NoQS	1	0	0	NaN	NaN
Plate_1	NoQS	1	0	0	NaN	NaN
Plate_1	NoQS	1	0	0	NaN	NaN
Plate_1	NoQS	1	0	0	NaN	NaN
Plate_1	NoQS	1	0	0	NaN	NaN
Plate_1	NoQS	1	0	0	NaN	NaN
Plate_1	NoQS	1	0	0	NaN	NaN
Plate_1	NoQS	1	0	0	NaN	NaN
Plate_1	NoQS	1	0	0	NaN	NaN
Plate_1	NoQS	1	0	0	NaN	NaN
Plate_1	NoQS	1	0	0	NaN	NaN
Plate_1	NoQS	1	0	0	NaN	NaN
Plate_1	NoQS	1	0	0	NaN	NaN
Plate_1	NoQS	1	0	0	NaN	NaN
Plate_1	NoQS	1	0	0	NaN	NaN
Plate_1	NoQS	1	0	0	NaN	NaN
Plate_1	NoQS	1	0	0	NaN	NaN
Plate_1	NoQS	1	0	0	NaN	NaN
Plate_1	NoQS	1	0	0	NaN	NaN
Plate_1	NoQS	1	0	0	NaN	NaN
Plate_1	NoQS	1	0	0	NaN	NaN
Plate_1	NoQS	1	0	0	NaN	NaN
Plate_1	NoQS	1	0	0	NaN	NaN
Plate_1	NoQS	1	0	0	NaN	NaN
Plate_1	NoQS	1	0	0	NaN	NaN
Plate_1	NoQS	1	0	0	NaN	NaN
Plate_1	NoQS	1	0	0	NaN	NaN
Plate_1	NoQS	1	0	0	NaN	NaN
Plate_1	NoQS	1	0	0	NaN	NaN
Plate_1	NoQS	1	0	0	NaN	NaN
Plate_1	NoQS	1	0	0	NaN	NaN
Plate_1	NoQS	1	0	0	NaN	NaN
Plate_1	NoQS	1	0	0	NaN	NaN
Plate_1	NoQS	1	0	0	NaN	NaN
Plate_1	NoQS	1	0	0	NaN	NaN
Plate_1	NoQS	1	0	0	NaN	NaN
Plate_1	NoQS	1	0	0	NaN	NaN
Plate_1	NoQS	1	0	0	NaN	NaN
Plate_1	NoQS	1	0	0	NaN	NaN
Plate_1	NoQS	1	0	0	NaN	NaN
Plate_1	NoQS	1	0	0	NaN	NaN
Plate_1	NoQS	1	0	0	NaN	NaN
Plate_1	NoQS	1	0	0	NaN	NaN
Plate_1	NoQS	1	0	0	NaN	NaN
Plate_1	NoQS	1	2023.8	3318.4	NaN	NaN
Plate_1	NoQS	1	2121.4	3521.8	NaN	NaN
Plate_1	NoQS	1	3306.8	5509.8	NaN	NaN
Plate_1	NoQS	1	6570	11175.6	2.38792606406179	3.38950525596879
Plate_1	NoQS	1	14105	23679.8	1.8753166703105	2.84816827099457
Plate_1	NoQS	1	15773	26975	1.46690440669165	2.36701479999891
Plate_1	NoQS	1	17486.2	30693.8	1.288105606637	2.16355661125006
Plate_1	NoQS	1	19160.4	34345.8	0.990361309451782	1.79468040704563
Plate_1	NoQS	1	24074	43844.8	0.936643850913281	1.7150720989884
Plate_1	NoQS	1	30364.2	55642.4	0.933387739458929	1.65279943865958
Plate_1	NoQS	1	33826.8	62680.4	0.946329532312674	1.66872478319547
Plate_1	NoQS	1	38511	70894.4	0.815068087495934	1.46656366774264
Plate_1	NoQS	1	44092.2	81867.8	0.619950819372633	1.17247200692236
Plate_1	NoQS	1	48936	91686.6	0.70022021025996	1.33937510916279
Plate_1	NoQS	1	51669.8	98053.8	0.616862533554155	1.25506618652978
Plate_1	NoQS	1	60692.8	117126.4	0.600061454188957	1.19461023124162
Plate_1	NoQS	1	64921	127437.6	0.527593864998334	1.06987497953726
Plate_1	NoQS	1	72524.2	141348.2	0.562904130697152	1.10341189591825
Plate_1	NoQS	1	76394.8	149852.6	0.44406957843659	0.873657827278123
Plate_1	NoQS	1	83754.8	163943.6	0.485150628366	0.919331680623853
Plate_1	NoQS	1	88216.2	173304.2	0.464405432732359	0.915767115225483
Plate_1	NoQS	1	97413	191530.8	0.493906133121737	0.968756482490906
Plate_1	NoQS	1	106187.2	210330.8	0.451432915083831	0.914682231427922
Plate_1	NoQS	1	115173.8	229088	0.437446879657749	0.894596918760318
Plate_1	NoQS	1	122102.4	244602.2	0.390666042997509	0.816012201578937
Plate_1	NoQS	1	128232.2	258158	0.360255635250539	0.767902315655777
Plate_1	NoQS	1	135701.2	274138	0.373948889534358	0.782332344493761
Plate_1	NoQS	1	143774	292878.2	0.369194175877791	0.771345842635495
Plate_1	NoQS	1	156651.4	318594.8	0.375465381951013	0.781102831502589
Plate_1	NoQS	1	165668.6	338452.8	0.362778707754124	0.757545873343132
Plate_1	NoQS	1	175375.2	359333	0.35718445951693	0.740287209681056
Plate_1	NoQS	1	184141	378377.6	0.318415110546496	0.679174614814691
Plate_1	NoQS	1	194415.6	400991.2	0.320054498014663	0.67212839241687
Plate_1	NoQS	1	204409.4	423188.8	0.313339495568862	0.654828441888806
Plate_1	NoQS	1	216295.8	447633	0.30213451226755	0.639368398828804
Plate_1	NoQS	1	227626.4	471405.6	0.298102468299128	0.638256501403874
Plate_1	NoQS	1	237174.8	493455.6	0.288523315076127	0.61162119879984
Plate_1	NoQS	1	249425.4	521720.8	0.302129875860164	0.651687894640857
Plate_1	NoQS	1	260318.6	544579.4	0.283582407745374	0.606865472523531
Plate_1	NoQS	1	277796	583655.6	0.296812299663319	0.622384047969753
Plate_1	NoQS	1	288237.8	604203.2	0.288804623545605	0.595370646441037
Plate_1	NoQS	1	303758.2	636555.8	0.29107039809071	0.609691574524502
Plate_1	NoQS	1	317452.2	665360.2	0.261382000862504	0.547856615325601
Plate_1	NoQS	1	332273.6	698985.6	0.257296728864002	0.559088936957103
Plate_1	NoQS	1	345454.8	728579.8	0.251741893817673	0.560386602052405
Plate_1	NoQS	1	357780.8	758578.8	0.260770073060687	0.581102695762518
Plate_1	NoQS	1	374748	797920	0.247453861837588	0.548282254590704
Plate_1	NoQS	1	394197	840122.4	0.250066484030938	0.550646170369765
Plate_1	NoQS	1	408249.4	870820	0.255699918173299	0.54451977556884
Plate_1	NoQS	1	425483	908499.6	0.24070954297639	0.511949725463798
Plate_1	NoQS	1	443134.8	944243	0.228289414110769	0.47911314200326
Plate_1	NoQS	1	458491	979624.2	0.231481258976505	0.488161997617559
Plate_1	NoQS	1	476784	1016766.8	0.229898783641328	0.479800622848488
Plate_1	NoQS	1	495262	1057880	0.22470407478842	0.482106300796848
Plate_1	NoQS	1	515288	1099537	0.225303601598409	0.469926585572835
Plate_1	NoQS	1	534299.4	1143523.6	0.226051469259499	0.482411658876395
Plate_1	NoQS	1	553391.8	1181303	0.225807635998599	0.476673465543453
Plate_1	NoQS	1	575649.399999999	1231752.8	0.217313334798202	0.466469675409047
Plate_1	NoQS	1	597810.4	1278455.8	0.216216759367637	0.456137157745616
Plate_1	NoQS	1	617690.8	1323352.4	0.218190844422793	0.468639075278855
Plate_1	NoQS	1	639933.6	1370412	0.210092930395795	0.437671115177712
Plate_1	NoQS	1	663920.2	1423043	0.201191733043842	0.423186343423584
Plate_1	NoQS	1	685942.2	1465563.8	0.202039504024214	0.42849716864659
Plate_1	NoQS	1	707112.6	1512238	0.195969168559458	0.424224064106081
Plate_1	NoQS	1	731204.6	1568175.2	0.19536975097607	0.410551781524412
Plate_1	NoQS	1	753749.6	1620840.6	0.195261186234511	0.427291133229168
Plate_1	NoQS	1	781149.399999999	1673422	0.192111221414798	0.429209082140982
Plate_1	NoQS	1	806983.000000001	1734771.4	0.187322573140833	0.406963359452025
Plate_1	NoQS	1	830107.599999999	1791452.4	0.193661551134248	0.41691591682438
Plate_1	NoQS	1	854986.2	1841313.8	0.190103244608551	0.427957027319141
Plate_1	NoQS	1	885848.4	1909838	0.181914431832162	0.407240151536962
Plate_1	NoQS	1	915034.8	1979622.4	0.190492791567166	0.410084919893959
Plate_1	NoQS	1	939134.8	2035118.6	0.190327463255901	0.408143355234842
Plate_1	NoQS	1	972853.6	2103654	0.177640471146287	0.378293134205951
Plate_1	NoQS	1	1002207	2162051.8	0.173225532901622	0.36583912692767
Plate_1	NoQS	1	1027533.6	2216051.4	0.175310665823691	0.360342796168223
Plate_1	NoQS	1	1057297.8	2284429	0.17005176191655	0.347867548504257
Plate_1	NoQS	1	1087353.4	2344247.4	0.169482122263727	0.357045759054378
Plate_1	NoQS	1	1120823.6	2410659.6	0.172568663569681	0.368986014272924
Plate_1	NoQS	1	1153913.6	2486185.2	0.167719015660527	0.344532796814694
Plate_1	NoQS	1	1186469.6	2560798.6	0.168049190919938	0.349903299535425
Plate_1	NoQS	1	1216210	2615454.4	0.162462401613357	0.34763620608057
Plate_1	NoQS	1	1251096.6	2689981.8	0.158658030173189	0.336107517137951
Plate_1	NoQS	1	1283543.4	2763581.8	0.159882962442779	0.333567686424356
Plate_1	NoQS	1	1317132.6	2836546.6	0.161032942784527	0.344641603315969
Plate_1	NoQS	1	1355373.4	2917902.6	0.155945923697086	0.332919323779274
Plate_1	NoQS	1	1390939.6	2994450.2	0.156887151159381	0.33272847141665
Plate_1	NoQS	1	1424835.4	3065727	0.157901755907918	0.334202880030135
Plate_1	NoQS	1	1462947.4	3149060.4	0.15340646879676	0.329186701055667
Plate_1	NoQS	1	1502496.2	3234058.2	0.149718321478865	0.322967549349744
Plate_1	NoQS	1	1540192.6	3319587.8	0.151465708185086	0.326340064120594
Plate_1	NoQS	1	1575929.6	3398504.2	0.148004452550989	0.315804729744476
Plate_1	NoQS	1	1616741.2	3484438	0.144942177125774	0.309343797316291
Plate_1	NoQS	1	1655206.2	3564373.4	0.143227059349748	0.298908694750759
Plate_1	NoQS	1	1695429.8	3650821.6	0.145277086202629	0.298593144780345
Plate_1	NoQS	1	1735476.8	3732021.2	0.144538960677309	0.29979399633506
Plate_1	NoQS	1	1778829	3820599.6	0.144330148635731	0.301825411218081
Plate_1	NoQS	1	1823544.4	3918564	0.141707316668928	0.296258475347591
Plate_1	NoQS	1	1866742	4012082.2	0.141102589302282	0.298651120852515
Plate_1	NoQS	1	1908131.4	4100775.2	0.137810086632438	0.295470277340427
Plate_1	NoQS	1	1952321.4	4196402.2	0.13508288169087	0.285161924561588
Plate_1	NoQS	1	1995593.6	4290709.2	0.134732250403751	0.281108508739704
Plate_1	NoQS	1	2040906.4	4382603	0.136288248585007	0.285130037355478
Plate_1	NoQS	1	2088469.6	4479913.4	0.135953112764675	0.272565065641252
Plate_1	NoQS	1	2137543	4586201.2	0.135042996308663	0.270853910557676
Plate_1	NoQS	1	2186420	4671071.2	0.131407511135311	0.267781419843359
Plate_1	NoQS	1	2233436	4773135	0.12808849539989	0.26446664919933
Plate_1	NoQS	1	2277542	4870117.4	0.126113387635723	0.24756369390143
Plate_1	NoQS	1	2324170.4	4971782.2	0.125590947125094	0.25728916182276
Plate_1	NoQS	1	2374577.6	5056413.2	0.124883769528761	0.251446058110563
Plate_1	NoQS	1	2427476.2	5170092.2	0.1245963710745	0.246706274474954
Plate_1	NoQS	1	2478190.6	5271080.2	0.127208327678176	0.239948793435562
Plate_1	NoQS	1	2526863.2	5368927.8	0.122719498358332	0.240201449890284
Plate_1	NoQS	1	2584116.2	5467325.40000001	0.122201781189474	0.239592203659427
Plate_1	NoQS	1	2630628	5562728.8	0.121477174859624	0.240584207120636
Plate_1	NoQS	1	2687703.8	5685515	0.124294501889384	0.243959644167313
Plate_1	NoQS	1	2742181.8	5799222.4	0.118466184111309	0.236980764823849
Plate_1	NoQS	1	2802566.4	5915690.00000001	0.11991995587087	0.237608226730184
Plate_1	NoQS	1	2852261	6009037.39999999	0.119296578014676	0.230295793011058
Plate_1	NoQS	1	2907509.6	6116840	0.118416394363763	0.224907688065698
Plate_1	NoQS	1	2968692	6233358.4	0.114420475619134	0.211813373655425
Plate_1	NoQS	1	3026677	6344912.40000002	0.115776952575121	0.22000312948637
Plate_1	NoQS	1	3082847	6439504.00000001	0.11812259216579	0.230064318391851
Plate_1	NoQS	1	3141357.4	6563705.00000001	0.115335161420241	0.22822891164921
Plate_1	NoQS	1	3208268.8	6708406.00000001	0.114726058218242	0.222259580657778
Plate_1	NoQS	1	3268122.8	6831594.8	0.113130748350599	0.226354206549137
Plate_1	NoQS	1	3330291.8	6938748.8	0.110434484970003	0.217773119672976
Plate_1	NoQS	1	3387979	7055791.8	0.107901935878296	0.197800938388525
Plate_1	NoQS	1	3444818.19999999	7167643.6	0.107530836656778	0.190838217931782
Plate_1	NoQS	1	3510214.4	7266911	0.107007415862689	0.197364478664
Plate_1	NoQS	1	3574480.8	7380184.19999999	0.106570510315152	0.195258829058682
Plate_1	NoQS	1	3640658	7516308.00000001	0.109315543882964	0.193900588029052
Plate_1	NoQS	1	3702628.6	7637428.8	0.10527055032464	0.196495158575475
Plate_1	NoQS	1	3773431.8	7755854.4	0.102279690038923	0.195138723773558
Plate_1	NoQS	1	3832377.8	7873543.2	0.0980166318339286	0.175306657423743
Plate_1	NoQS	1	3892951.8	7992986.40000001	0.0942252181888321	0.161255140608209
Plate_1	NoQS	1	3950991.6	8075898.00000001	0.08753914885596	0.155695270970495
Plate_1	NoQS	1	4005775.6	8160312.80000001	0.0855163072350749	0.150193267394252
Plate_1	NoQS	1	4059366	8268129.8	0.0832522912963398	0.133364144030948
Plate_1	NoQS	1	4115762	8374809.4	0.0813947274674831	0.136804630649095
Plate_1	NoQS	1	4172740.8	8444304.8	0.0804826634646645	0.13965211631137
Plate_1	NoQS	1	4228316.8	8545182.6	0.080259715006175	0.134612744261311
Plate_1	NoQS	1	4283717.4	8645834.4	0.0789714861137298	0.122486587331644
Plate_1	NoQS	1	4340275.59999999	8742433.60000001	0.0773690045520006	0.130611501138326
Plate_1	NoQS	1	4395854.80000001	8812105	0.0761242808231337	0.129506916127271
Plate_1	NoQS	1	4450748.4	8916659.39999999	0.0753748162135608	0.126895872041173
Plate_1	NoQS	1	4505373.00000001	9019522.59999999	0.0744317226144098	0.118752592751317
Plate_1	NoQS	1	4561531.2	9116486.6	0.0733261230249624	0.126311535125553
Plate_1	NoQS	1	4618059.6	9188380.60000001	0.0729383464199387	0.123543059592861
Plate_1	NoQS	1	4672903	9292270.20000001	0.0728286983434856	0.113174674169248
Plate_1	NoQS	1	4729711	9392044.40000002	0.0716900282647899	0.106146886903985
Plate_1	NoQS	1	4787320.40000001	9460328.99999999	0.070327707456201	0.11264356339742
Plate_1	NoQS	1	4842433	9534889.8	0.0702250001062801	0.108752979896856
Plate_1	NoQS	1	4896903.99999999	9637627.00000001	0.0689608802774764	0.0986373089313852
Plate_1	NoQS	1	4954620.60000001	9731106.40000002	0.0673417012411335	0.104683099891536
Plate_1	NoQS	1	5009584.8	9794663.19999998	0.0665724151299365	0.107432006915425
Plate_1	NoQS	1	5063744.8	9892448.39999998	0.0661858849184824	0.0929616173674096
Plate_1	NoQS	1	5118766.2	9983304.2	0.0641858530894979	0.083839614710763
Plate_1	NoQS	1	5174689	10029946.8	0.0636058033136599	0.0890020823999877
Plate_1	NoQS	1	5226954	10088734.6	0.0630693775620443	0.085385231897326
Plate_1	NoQS	1	5282346.4	10178358.6	0.062816459219551	0.0742394473914697
Plate_1	NoQS	1	5337076.2	10264441	0.0620158504447446	0.0846984594395554
Plate_1	NoQS	1	5393872.4	10310142.6	0.0618502848494629	0.0904003545926923
Plate_1	NoQS	1	5449129.00000001	10406705	0.0606029331296511	0.0889367018278315
Plate_1	NoQS	1	5503501.2	10495022.8	0.0599162848959445	0.0786694350883007
Plate_1	NoQS	1	5556095.6	10582126.4	0.0583450525822684	0.0871037167270001
Plate_1	NoQS	1	5610455.59999999	10625180.4	0.0571866489283721	0.0826376713017701
Plate_1	NoQS	1	5662719.19999999	10713460.4	0.0568181707606819	0.0805033094676269
Plate_1	NoQS	1	5715187.19999999	10793008	0.0509984980527811	0.0657766792748258
Plate_1	NoQS	1	5770368.39999999	10874929	0.0448052898539473	0.0698963515874258
Plate_1	NoQS	1	5797790.25	10895185.25	0.023777695546837	0.0347736760251173
Plate_1	NoQS	1	5824501	10960340	0.0213484808822884	0.0303084971251108
Plate_1	NoQS	2	0	0	NaN	NaN
Plate_1	NoQS	2	0	0	NaN	NaN
Plate_1	NoQS	2	0	0	NaN	NaN
Plate_1	NoQS	2	0	0	NaN	NaN
Plate_1	NoQS	2	0	0	NaN	NaN
Plate_1	NoQS	2	0	0	NaN	NaN
Plate_1	NoQS	2	0	0	NaN	NaN
Plate_1	NoQS	2	0	0	NaN	NaN
Plate_1	NoQS	2	0	0	NaN	NaN
Plate_1	NoQS	2	0	0	NaN	NaN
Plate_1	NoQS	2	0	0	NaN	NaN
Plate_1	NoQS	2	0	0	NaN	NaN
Plate_1	NoQS	2	0	0	NaN	NaN
Plate_1	NoQS	2	0	0	NaN	NaN
Plate_1	NoQS	2	0	0	NaN	NaN
Plate_1	NoQS	2	0	0	NaN	NaN
Plate_1	NoQS	2	0	0	NaN	NaN
Plate_1	NoQS	2	0	0	NaN	NaN
Plate_1	NoQS	2	0	0	NaN	NaN
Plate_1	NoQS	2	0	0	NaN	NaN
Plate_1	NoQS	2	0	0	NaN	NaN
Plate_1	NoQS	2	0	0	NaN	NaN
Plate_1	NoQS	2	0	0	NaN	NaN
Plate_1	NoQS	2	0	0	NaN	NaN
Plate_1	NoQS	2	0	0	NaN	NaN
Plate_1	NoQS	2	0	0	NaN	NaN
Plate_1	NoQS	2	0	0	NaN	NaN
Plate_1	NoQS	2	0	0	NaN	NaN
Plate_1	NoQS	2	0	0	NaN	NaN
Plate_1	NoQS	2	0	0	NaN	NaN
Plate_1	NoQS	2	0	0	NaN	NaN
Plate_1	NoQS	2	0	0	NaN	NaN
Plate_1	NoQS	2	0	0	NaN	NaN
Plate_1	NoQS	2	0	0	NaN	NaN
Plate_1	NoQS	2	0	0	NaN	NaN
Plate_1	NoQS	2	0	0	NaN	NaN
Plate_1	NoQS	2	0	0	NaN	NaN
Plate_1	NoQS	2	0	0	NaN	NaN
Plate_1	NoQS	2	0	0	NaN	NaN
Plate_1	NoQS	2	0	0	NaN	NaN
Plate_1	NoQS	2	0	0	NaN	NaN
Plate_1	NoQS	2	0	0	NaN	NaN
Plate_1	NoQS	2	0	0	NaN	NaN
Plate_1	NoQS	2	0	0	NaN	NaN
Plate_1	NoQS	2	0	0	NaN	NaN
Plate_1	NoQS	2	0	0	NaN	NaN
Plate_1	NoQS	2	0	0	NaN	NaN
Plate_1	NoQS	2	0	0	NaN	NaN
Plate_1	NoQS	2	0	0	NaN	NaN
Plate_1	NoQS	2	0	0	NaN	NaN
Plate_1	NoQS	2	0	0	NaN	NaN
Plate_1	NoQS	2	0	0	NaN	NaN
Plate_1	NoQS	2	0	0	NaN	NaN
Plate_1	NoQS	2	0	0	NaN	NaN
Plate_1	NoQS	2	0	0	NaN	NaN
Plate_1	NoQS	2	0	0	NaN	NaN
Plate_1	NoQS	2	0	0	NaN	NaN
Plate_1	NoQS	2	0	0	NaN	NaN
Plate_1	NoQS	2	0	0	NaN	NaN
Plate_1	NoQS	2	0	0	NaN	NaN
Plate_1	NoQS	2	0	0	NaN	NaN
Plate_1	NoQS	2	0	0	NaN	NaN
Plate_1	NoQS	2	0	0	NaN	NaN
Plate_1	NoQS	2	0	0	NaN	NaN
Plate_1	NoQS	2	0	0	NaN	NaN
Plate_1	NoQS	2	0	0	NaN	NaN
Plate_1	NoQS	2	0	0	NaN	NaN
Plate_1	NoQS	2	0	0	NaN	NaN
Plate_1	NoQS	2	0	0	NaN	NaN
Plate_1	NoQS	2	0	0	NaN	NaN
Plate_1	NoQS	2	0	0	NaN	NaN
Plate_1	NoQS	2	0	0	NaN	NaN
Plate_1	NoQS	2	0	0	NaN	NaN
Plate_1	NoQS	2	0	0	NaN	NaN
Plate_1	NoQS	2	0	0	NaN	NaN
Plate_1	NoQS	2	0	0	NaN	NaN
Plate_1	NoQS	2	0	0	NaN	NaN
Plate_1	NoQS	2	0	0	NaN	NaN
Plate_1	NoQS	2	0	0	NaN	NaN
Plate_1	NoQS	2	0	0	NaN	NaN
Plate_1	NoQS	2	0	0	NaN	NaN
Plate_1	NoQS	2	0	0	NaN	NaN
Plate_1	NoQS	2	0	0	NaN	NaN
Plate_1	NoQS	2	0	0	NaN	NaN
Plate_1	NoQS	2	0	0	NaN	NaN
Plate_1	NoQS	2	0	0	NaN	NaN
Plate_1	NoQS	2	0	0	NaN	NaN
Plate_1	NoQS	2	0	0	NaN	NaN
Plate_1	NoQS	2	0	0	NaN	NaN
Plate_1	NoQS	2	0	0	NaN	NaN
Plate_1	NoQS	2	0	0	NaN	NaN
Plate_1	NoQS	2	0	0	NaN	NaN
Plate_1	NoQS	2	0	0	NaN	NaN
Plate_1	NoQS	2	0	0	NaN	NaN
Plate_1	NoQS	2	0	0	NaN	NaN
Plate_1	NoQS	2	0	0	NaN	NaN
Plate_1	NoQS	2	0	0	NaN	NaN
Plate_1	NoQS	2	0	0	NaN	NaN
Plate_1	NoQS	2	0	0	NaN	NaN
Plate_1	NoQS	2	0	0	NaN	NaN
Plate_1	NoQS	2	0	0	NaN	NaN
Plate_1	NoQS	2	0	0	NaN	NaN
Plate_1	NoQS	2	0	0	NaN	NaN
Plate_1	NoQS	2	0	0	NaN	NaN
Plate_1	NoQS	2	0	0	NaN	NaN
Plate_1	NoQS	2	0	0	NaN	NaN
Plate_1	NoQS	2	0	0	NaN	NaN
Plate_1	NoQS	2	0	0	NaN	NaN
Plate_1	NoQS	2	0	0	NaN	NaN
Plate_1	NoQS	2	0	0	NaN	NaN
Plate_1	NoQS	2	0	0	NaN	NaN
Plate_1	NoQS	2	0	0	NaN	NaN
Plate_1	NoQS	2	0	0	NaN	NaN
Plate_1	NoQS	2	1031.6	1861	NaN	NaN
Plate_1	NoQS	2	2125.2	3959.8	NaN	NaN
Plate_1	NoQS	2	4299.4	8253.8	NaN	NaN
Plate_1	NoQS	2	8688.6	16360.4	2.4647908698748	3.92685457453412
Plate_1	NoQS	2	13126.8	25303.4	2.00132414123619	3.37534202112985
Plate_1	NoQS	2	15902.2	30751	1.55501754771608	2.74139252490946
Plate_1	NoQS	2	19602	38624	1.20234759683015	2.29428224118598
Plate_1	NoQS	2	22529.6	44736.8	0.991068574149107	1.95639911234223
Plate_1	NoQS	2	26405.6	53667.8	1.01050867747904	2.0141086222948
Plate_1	NoQS	2	30650	62830.2	0.861181299938899	1.76383173325837
Plate_1	NoQS	2	37013.2	76471.4	0.741735033280907	1.55379786679138
Plate_1	NoQS	2	40623.4	84842.8	0.659036828092091	1.37709653635876
Plate_1	NoQS	2	43218.2	90809.6	0.763225094925819	1.5152141367126
Plate_1	NoQS	2	47060.8	99241.8	0.704891000683727	1.40942699872246
Plate_1	NoQS	2	57585.2	119777.2	0.650461268072831	1.33376401636218
Plate_1	NoQS	2	65124.4	136046	0.625244025345602	1.3091391782352
Plate_1	NoQS	2	69663.2	147674.6	0.567109486233488	1.19704517506206
Plate_1	NoQS	2	74262	159254.8	0.46002645952726	1.02381567658087
Plate_1	NoQS	2	78157.2	168030.4	0.457625141423708	1.00914101899737
Plate_1	NoQS	2	85060.6	183299.4	0.483018834550659	1.03909493749954
Plate_1	NoQS	2	94628.4	203620	0.487225521790819	1.0268513672143
Plate_1	NoQS	2	103344.6	223087.4	0.507473427814627	1.09169675258827
Plate_1	NoQS	2	111098	240083.2	0.462574796065475	1.00181459566075
Plate_1	NoQS	2	119840.8	261547.4	0.404796780779982	0.902672819315719
Plate_1	NoQS	2	126253.2	275994.8	0.375606920010345	0.85023506983138
Plate_1	NoQS	2	133375.6	292971.4	0.349031412010966	0.79980302976041
Plate_1	NoQS	2	141712.6	312685.2	0.309615744685313	0.695982973788102
Plate_1	NoQS	2	148969.8	329414.8	0.355949705532996	0.781148074536086
Plate_1	NoQS	2	155330.2	343399.8	0.386045465707809	0.843971375416638
Plate_1	NoQS	2	169382	373478.2	0.390780630320766	0.848703075012164
Plate_1	NoQS	2	183135.8	405294.2	0.373349842073527	0.810858369524592
Plate_1	NoQS	2	195452	433239.2	0.36308094844825	0.798474749955013
Plate_1	NoQS	2	203687	451987.8	0.327994367846884	0.748244435775718
Plate_1	NoQS	2	211909.8	471630.4	0.283920573175774	0.651350027637654
Plate_1	NoQS	2	223522.4	500393.8	0.276129636099164	0.629965625330607
Plate_1	NoQS	2	232451.4	521128.4	0.290387812118752	0.666927721117441
Plate_1	NoQS	2	245705.6	550546.8	0.336249376785094	0.760994979178816
Plate_1	NoQS	2	259090.8	582336.6	0.311899837856352	0.699325655553122
Plate_1	NoQS	2	279505	628937.6	0.319685227495029	0.720984522814601
Plate_1	NoQS	2	289701.2	652666.6	0.300798311180163	0.682586313596579
Plate_1	NoQS	2	303948.2	686708.6	0.281138526185096	0.645846711841067
Plate_1	NoQS	2	316547.4	715367.8	0.239089714813726	0.545737626520839
Plate_1	NoQS	2	328591.6	745767.4	0.243266396289517	0.554397926429275
Plate_1	NoQS	2	341228	772650	0.260784965418807	0.591032502908669
Plate_1	NoQS	2	355078.4	804700.4	0.257718835244656	0.585341462174662
Plate_1	NoQS	2	377040.8	855988.8	0.268359523829478	0.600492034608738
Plate_1	NoQS	2	391970	890376	0.274095558870751	0.630384749397066
Plate_1	NoQS	2	410648.4	933517.8	0.265566183253725	0.615238963115346
Plate_1	NoQS	2	428914.6	978959.4	0.231020784644357	0.538485851355953
Plate_1	NoQS	2	443943.8	1015165.2	0.236092584986217	0.554136453341004
Plate_1	NoQS	2	457611	1047428.4	0.231696269181484	0.546243001664664
Plate_1	NoQS	2	477577.6	1095286	0.218271598634271	0.50648973662293
Plate_1	NoQS	2	498001.4	1143461.6	0.233739716988929	0.540561331845612
Plate_1	NoQS	2	514350	1180836.4	0.247157268571012	0.559445148663236
Plate_1	NoQS	2	538946.4	1239181.6	0.237165767630291	0.538796670030275
Plate_1	NoQS	2	562175.4	1289020.2	0.220374913848406	0.491227753975451
Plate_1	NoQS	2	582046.8	1337342.2	0.222167819441452	0.500083980926098
Plate_1	NoQS	2	598846.200000001	1372403.6	0.212938113136381	0.472402224856055
Plate_1	NoQS	2	619834.6	1422697.8	0.20383720801464	0.469289603081093
Plate_1	NoQS	2	643781.4	1475909	0.202022722535769	0.453791003893872
Plate_1	NoQS	2	666076	1532314.4	0.210087032469339	0.484204486803849
Plate_1	NoQS	2	688564.8	1580657.6	0.204827030765806	0.468739378005592
Plate_1	NoQS	2	713486.800000001	1641277.8	0.207726420541434	0.487116807348121
Plate_1	NoQS	2	735536.8	1692023.4	0.19969503996284	0.449393937767778
Plate_1	NoQS	2	765225.8	1765653.4	0.195200569385552	0.452762300067931
Plate_1	NoQS	2	786856.4	1808667	0.187365157037668	0.435355573335186
Plate_1	NoQS	2	810576.4	1868288.6	0.188331611746857	0.441950486864692
Plate_1	NoQS	2	834394.2	1926623.6	0.178071993675388	0.403174143869336
Plate_1	NoQS	2	860933.000000001	1990928.2	0.182501912611237	0.431113441352296
Plate_1	NoQS	2	887466.4	2046546.6	0.191474805733545	0.447796426623186
Plate_1	NoQS	2	915959.800000001	2118302	0.191173133603986	0.4376967703311
Plate_1	NoQS	2	950315.6	2200334.8	0.190086470544408	0.433643718199433
Plate_1	NoQS	2	978433.8	2261688.4	0.190848998375547	0.44525860911715
Plate_1	NoQS	2	1008777.2	2333575.6	0.185033586871366	0.425278581680403
Plate_1	NoQS	2	1040691.4	2409742.4	0.175995893512585	0.398354459501636
Plate_1	NoQS	2	1069242.4	2476064.8	0.176090446334605	0.39746522082634
Plate_1	NoQS	2	1100563.8	2545423.2	0.172854619875505	0.38214534024169
Plate_1	NoQS	2	1133238.8	2616261.4	0.16663257774708	0.370392809303933
Plate_1	NoQS	2	1165221	2684446	0.166721039412828	0.360990007128466
Plate_1	NoQS	2	1195831	2759399.2	0.164206181893849	0.353326215641212
Plate_1	NoQS	2	1228836.8	2826447.2	0.163057449012712	0.357587711931448
Plate_1	NoQS	2	1262145.8	2897882.2	0.162052803743826	0.360501970948004
Plate_1	NoQS	2	1298126.4	2982798.4	0.160005264323829	0.337611596789276
Plate_1	NoQS	2	1333593	3064086.6	0.160492298403295	0.346920036756764
Plate_1	NoQS	2	1366597.6	3124543	0.157541308204969	0.342903130737172
Plate_1	NoQS	2	1404759.6	3211830.4	0.154008657102306	0.329426930469054
Plate_1	NoQS	2	1439471.6	3288937.4	0.149013740516438	0.317836371100084
Plate_1	NoQS	2	1476035.2	3368253	0.153987679899632	0.338768545871094
Plate_1	NoQS	2	1510133.6	3445331.2	0.153081150207306	0.333855961887675
Plate_1	NoQS	2	1553696.4	3541459.6	0.155720435138381	0.33606418496083
Plate_1	NoQS	2	1595577.8	3633318.8	0.152249634822738	0.327889312720251
Plate_1	NoQS	2	1638639.8	3724369.2	0.150001485155691	0.316668173972466
Plate_1	NoQS	2	1675826.2	3804011	0.143592159779882	0.302694080915218
Plate_1	NoQS	2	1711995.2	3876830.4	0.138854252133552	0.290106783983361
Plate_1	NoQS	2	1751718.4	3963907.4	0.136189486312471	0.285142417145682
Plate_1	NoQS	2	1791626.2	4047678.6	0.142105731003721	0.297937798139924
Plate_1	NoQS	2	1835383.8	4140988.4	0.144327918939528	0.304097069712192
Plate_1	NoQS	2	1885934	4249758.6	0.13849327161471	0.286505426475344
Plate_1	NoQS	2	1930543.6	4342869.6	0.141611378998629	0.293724721068857
Plate_1	NoQS	2	1966432.6	4413239.6	0.141125977761195	0.289382538443044
Plate_1	NoQS	2	2016359.8	4519334.6	0.135669600622634	0.27253309497684
Plate_1	NoQS	2	2064686.6	4616731.2	0.133718845490293	0.267683680611015
Plate_1	NoQS	2	2111514.6	4708047.4	0.135940833113938	0.272491442139302
Plate_1	NoQS	2	2157928.2	4803148.2	0.130834053363259	0.26042197486509
Plate_1	NoQS	2	2202849.2	4892522	0.127808078305449	0.256806237746991
Plate_1	NoQS	2	2249009.8	4987486	0.127734368216601	0.263555406963711
Plate_1	NoQS	2	2296907.2	5088322	0.128295876300694	0.256991002970252
Plate_1	NoQS	2	2348596.6	5202446.2	0.127224122789293	0.256129202961212
Plate_1	NoQS	2	2401187.6	5295652.2	0.127541372900499	0.258155116059751
Plate_1	NoQS	2	2449268	5393893.6	0.125288401180466	0.250805129107993
Plate_1	NoQS	2	2501343.8	5503680.2	0.122986857859804	0.23216369878419
Plate_1	NoQS	2	2550061.6	5600401.6	0.121596910369099	0.235418936362582
Plate_1	NoQS	2	2602295.4	5686281.4	0.121983681557147	0.236446606654824
Plate_1	NoQS	2	2657184	5796315.8	0.122153022322962	0.232817566073158
Plate_1	NoQS	2	2711344.8	5907070.6	0.125412253143956	0.230527931738501
Plate_1	NoQS	2	2769178.4	6019373.6	0.122790575314951	0.233359139212107
Plate_1	NoQS	2	2830774.6	6121808.8	0.11965583617393	0.227619919459437
Plate_1	NoQS	2	2882884	6225005.2	0.118661139480277	0.223900305506139
Plate_1	NoQS	2	2936189.6	6332374.79999999	0.116220191730015	0.218219748510829
Plate_1	NoQS	2	2993580.8	6444901.80000001	0.111279593118201	0.214234424546946
Plate_1	NoQS	2	3051072.4	6553812	0.115703961846407	0.220867185302821
Plate_1	NoQS	2	3105850.6	6656308.6	0.114242584165705	0.213886644259737
Plate_1	NoQS	2	3174358.6	6786782.8	0.114418933693432	0.213518972694081
Plate_1	NoQS	2	3229550.6	6886855	0.112504178824373	0.207083553222722
Plate_1	NoQS	2	3293047	7009085.80000001	0.114920825794602	0.21652729731451
Plate_1	NoQS	2	3351148.2	7111348.4	0.111432453155714	0.214381067841797
Plate_1	NoQS	2	3418237	7250544	0.113698109367721	0.223101514271943
Plate_1	NoQS	2	3483030.2	7386157	0.111030497180415	0.210164297552853
Plate_1	NoQS	2	3550462.80000001	7522542.79999999	0.110276984518581	0.21000060276437
Plate_1	NoQS	2	3612353.8	7619095.8	0.109505133305685	0.205735960224221
Plate_1	NoQS	2	3674191	7732189.8	0.105763969823904	0.186697226030865
Plate_1	NoQS	2	3744948	7869980.19999999	0.104629422179816	0.177340245547738
Plate_1	NoQS	2	3804290.8	7958267.2	0.102897064381537	0.184850759807373
Plate_1	NoQS	2	3873898.4	8075539.40000001	0.103198708535832	0.189241069158563
Plate_1	NoQS	2	3935982.8	8205482.80000001	0.0980388112156518	0.171777025308123
Plate_1	NoQS	2	4004391.4	8342918.4	0.0984268279570131	0.181917934393049
Plate_1	NoQS	2	4063943	8433480.6	0.094914231110387	0.179721635506125
Plate_1	NoQS	2	4129834.8	8564904.4	0.0926199794874982	0.162200933477091
Plate_1	NoQS	2	4192923.2	8684408.60000001	0.087877217796887	0.143919828842108
Plate_1	NoQS	2	4252199.4	8763543	0.0859053484183008	0.147192739187778
Plate_1	NoQS	2	4308962.2	8845387.2	0.0823696260482158	0.138569704260536
Plate_1	NoQS	2	4366022.6	8954786.8	0.0794969615561847	0.123069553183059
Plate_1	NoQS	2	4423571.4	9062454.6	0.0782783317100311	0.127544817832122
Plate_1	NoQS	2	4480265.4	9132197.6	0.0777820803763092	0.131780172291213
Plate_1	NoQS	2	4538881.4	9233709.4	0.0773790682461666	0.128078232690098
Plate_1	NoQS	2	4597555.6	9337504.8	0.0773114681339813	0.115591439145732
Plate_1	NoQS	2	4656857	9439288.19999999	0.0767979173381939	0.123782541682727
Plate_1	NoQS	2	4717921.80000001	9505391.00000001	0.075340275273426	0.122793027043147
Plate_1	NoQS	2	4776439.8	9612631.79999999	0.0747393294993337	0.120228304282177
Plate_1	NoQS	2	4833141.4	9716325.20000001	0.0734408484397413	0.111493397807776
Plate_1	NoQS	2	4893142.2	9815963.39999999	0.0714579697241824	0.119992796416379
Plate_1	NoQS	2	4950917	9888449.79999999	0.0710929269350551	0.117737614772346
Plate_1	NoQS	2	5007518	9994584.80000001	0.0710723291942195	0.107321898623754
Plate_1	NoQS	2	5067999.6	10098352.8	0.0700045303951633	0.0998569610015965
Plate_1	NoQS	2	5128090.40000001	10164352.4	0.0698912266323113	0.106230202070173
Plate_1	NoQS	2	5187095.4	10237719.6	0.0695620385309361	0.103791119717878
Plate_1	NoQS	2	5247835.79999999	10342381	0.0679866965244393	0.0938313388380463
Plate_1	NoQS	2	5306492.6	10443265.4	0.0667823227033608	0.101947812463801
Plate_1	NoQS	2	5363571.99999999	10508600.4	0.0652379224556832	0.105514281067497
Plate_1	NoQS	2	5421705.8	10615075.6	0.0638650067443365	0.0918983143601179
Plate_1	NoQS	2	5477093.59999999	10709310.4	0.0625720677370118	0.0817205611131953
Plate_1	NoQS	2	5534801.79999999	10757511.2	0.0622783250236481	0.0876932400569066
Plate_1	NoQS	2	5590627	10816289.8	0.060988005352538	0.0833290963612789
Plate_1	NoQS	2	5649330.19999999	10913064.4	0.0608704594246241	0.0738082059511974
Plate_1	NoQS	2	5704432.8	11003337.6	0.0601719588694678	0.0854966694694241
Plate_1	NoQS	2	5762155.8	11056717.6	0.0601472624868968	0.09302082348259
Plate_1	NoQS	2	5819449.6	11163990.8	0.0592080657674821	0.0907158192897288
Plate_1	NoQS	2	5878025.2	11262997.4	0.0598173043843495	0.0812303401592341
Plate_1	NoQS	2	5935068.6	11353023	0.0592371033661863	0.0893036196203614
Plate_1	NoQS	2	5995989	11401240.2	0.0584176433823806	0.0843433879847471
Plate_1	NoQS	2	6053762.80000001	11498507	0.0580046332520503	0.0810099938983318
Plate_1	NoQS	2	6109856	11585324	0.0517996076679594	0.0677037118106266
Plate_1	NoQS	2	6169189.59999999	11671610	0.0446522699775613	0.0720864695125941
Plate_1	NoQS	2	6197475.75	11697480	0.0236322584300979	0.03551927825565
Plate_1	NoQS	2	6224014.33333333	11770735	0.0211050258313534	0.0309714066299715
Plate_1	NoQS	3	0	0	NaN	NaN
Plate_1	NoQS	3	0	0	NaN	NaN
Plate_1	NoQS	3	0	0	NaN	NaN
Plate_1	NoQS	3	0	0	NaN	NaN
Plate_1	NoQS	3	0	0	NaN	NaN
Plate_1	NoQS	3	0	0	NaN	NaN
Plate_1	NoQS	3	0	0	NaN	NaN
Plate_1	NoQS	3	0	0	NaN	NaN
Plate_1	NoQS	3	0	0	NaN	NaN
Plate_1	NoQS	3	0	0	NaN	NaN
Plate_1	NoQS	3	0	0	NaN	NaN
Plate_1	NoQS	3	0	0	NaN	NaN
Plate_1	NoQS	3	0	0	NaN	NaN
Plate_1	NoQS	3	0	0	NaN	NaN
Plate_1	NoQS	3	0	0	NaN	NaN
Plate_1	NoQS	3	0	0	NaN	NaN
Plate_1	NoQS	3	0	0	NaN	NaN
Plate_1	NoQS	3	0	0	NaN	NaN
Plate_1	NoQS	3	0	0	NaN	NaN
Plate_1	NoQS	3	0	0	NaN	NaN
Plate_1	NoQS	3	0	0	NaN	NaN
Plate_1	NoQS	3	0	0	NaN	NaN
Plate_1	NoQS	3	0	0	NaN	NaN
Plate_1	NoQS	3	0	0	NaN	NaN
Plate_1	NoQS	3	0	0	NaN	NaN
Plate_1	NoQS	3	0	0	NaN	NaN
Plate_1	NoQS	3	0	0	NaN	NaN
Plate_1	NoQS	3	0	0	NaN	NaN
Plate_1	NoQS	3	0	0	NaN	NaN
Plate_1	NoQS	3	0	0	NaN	NaN
Plate_1	NoQS	3	0	0	NaN	NaN
Plate_1	NoQS	3	0	0	NaN	NaN
Plate_1	NoQS	3	0	0	NaN	NaN
Plate_1	NoQS	3	0	0	NaN	NaN
Plate_1	NoQS	3	0	0	NaN	NaN
Plate_1	NoQS	3	0	0	NaN	NaN
Plate_1	NoQS	3	0	0	NaN	NaN
Plate_1	NoQS	3	0	0	NaN	NaN
Plate_1	NoQS	3	0	0	NaN	NaN
Plate_1	NoQS	3	0	0	NaN	NaN
Plate_1	NoQS	3	0	0	NaN	NaN
Plate_1	NoQS	3	0	0	NaN	NaN
Plate_1	NoQS	3	0	0	NaN	NaN
Plate_1	NoQS	3	0	0	NaN	NaN
Plate_1	NoQS	3	0	0	NaN	NaN
Plate_1	NoQS	3	0	0	NaN	NaN
Plate_1	NoQS	3	0	0	NaN	NaN
Plate_1	NoQS	3	0	0	NaN	NaN
Plate_1	NoQS	3	0	0	NaN	NaN
Plate_1	NoQS	3	0	0	NaN	NaN
Plate_1	NoQS	3	0	0	NaN	NaN
Plate_1	NoQS	3	0	0	NaN	NaN
Plate_1	NoQS	3	0	0	NaN	NaN
Plate_1	NoQS	3	0	0	NaN	NaN
Plate_1	NoQS	3	0	0	NaN	NaN
Plate_1	NoQS	3	0	0	NaN	NaN
Plate_1	NoQS	3	0	0	NaN	NaN
Plate_1	NoQS	3	0	0	NaN	NaN
Plate_1	NoQS	3	0	0	NaN	NaN
Plate_1	NoQS	3	0	0	NaN	NaN
Plate_1	NoQS	3	0	0	NaN	NaN
Plate_1	NoQS	3	0	0	NaN	NaN
Plate_1	NoQS	3	0	0	NaN	NaN
Plate_1	NoQS	3	0	0	NaN	NaN
Plate_1	NoQS	3	0	0	NaN	NaN
Plate_1	NoQS	3	0	0	NaN	NaN
Plate_1	NoQS	3	0	0	NaN	NaN
Plate_1	NoQS	3	0	0	NaN	NaN
Plate_1	NoQS	3	0	0	NaN	NaN
Plate_1	NoQS	3	0	0	NaN	NaN
Plate_1	NoQS	3	0	0	NaN	NaN
Plate_1	NoQS	3	0	0	NaN	NaN
Plate_1	NoQS	3	0	0	NaN	NaN
Plate_1	NoQS	3	0	0	NaN	NaN
Plate_1	NoQS	3	0	0	NaN	NaN
Plate_1	NoQS	3	0	0	NaN	NaN
Plate_1	NoQS	3	0	0	NaN	NaN
Plate_1	NoQS	3	0	0	NaN	NaN
Plate_1	NoQS	3	0	0	NaN	NaN
Plate_1	NoQS	3	0	0	NaN	NaN
Plate_1	NoQS	3	0	0	NaN	NaN
Plate_1	NoQS	3	0	0	NaN	NaN
Plate_1	NoQS	3	0	0	NaN	NaN
Plate_1	NoQS	3	0	0	NaN	NaN
Plate_1	NoQS	3	0	0	NaN	NaN
Plate_1	NoQS	3	0	0	NaN	NaN
Plate_1	NoQS	3	0	0	NaN	NaN
Plate_1	NoQS	3	0	0	NaN	NaN
Plate_1	NoQS	3	0	0	NaN	NaN
Plate_1	NoQS	3	0	0	NaN	NaN
Plate_1	NoQS	3	0	0	NaN	NaN
Plate_1	NoQS	3	0	0	NaN	NaN
Plate_1	NoQS	3	0	0	NaN	NaN
Plate_1	NoQS	3	0	0	NaN	NaN
Plate_1	NoQS	3	0	0	NaN	NaN
Plate_1	NoQS	3	0	0	NaN	NaN
Plate_1	NoQS	3	0	0	NaN	NaN
Plate_1	NoQS	3	0	0	NaN	NaN
Plate_1	NoQS	3	0	0	NaN	NaN
Plate_1	NoQS	3	0	0	NaN	NaN
Plate_1	NoQS	3	0	0	NaN	NaN
Plate_1	NoQS	3	0	0	NaN	NaN
Plate_1	NoQS	3	0	0	NaN	NaN
Plate_1	NoQS	3	0	0	NaN	NaN
Plate_1	NoQS	3	0	0	NaN	NaN
Plate_1	NoQS	3	0	0	NaN	NaN
Plate_1	NoQS	3	0	0	NaN	NaN
Plate_1	NoQS	3	0	0	NaN	NaN
Plate_1	NoQS	3	0	0	NaN	NaN
Plate_1	NoQS	3	0	0	NaN	NaN
Plate_1	NoQS	3	0	0	NaN	NaN
Plate_1	NoQS	3	0	0	NaN	NaN
Plate_1	NoQS	3	0	0	NaN	NaN
Plate_1	NoQS	3	0	0	NaN	NaN
Plate_1	NoQS	3	0	0	NaN	NaN
Plate_1	NoQS	3	0	0	NaN	NaN
Plate_1	NoQS	3	0	0	NaN	NaN
Plate_1	NoQS	3	2069.6	3517.2	NaN	NaN
Plate_1	NoQS	3	4255.4	7349.6	NaN	NaN
Plate_1	NoQS	3	8620.2	14854.4	NaN	NaN
Plate_1	NoQS	3	10024.6	17518.2	1.89103441590653	3.00592661286866
Plate_1	NoQS	3	12482.2	22120	1.48192900770734	2.49352285870823
Plate_1	NoQS	3	15945.4	29231.8	1.20574393270442	2.19450585564053
Plate_1	NoQS	3	18635.6	34657	1.18071255177187	2.17528971266965
Plate_1	NoQS	3	23245	44236.2	1.07280097870588	2.00884465421711
Plate_1	NoQS	3	27495.6	52976.8	0.957496933617772	1.78646112756875
Plate_1	NoQS	3	31630.4	61276.4	0.893431830612521	1.70292636846918
Plate_1	NoQS	3	36180.6	70078.4	0.818208191870173	1.55855941761172
Plate_1	NoQS	3	40662.8	79845.4	0.766082384377281	1.48113420499731
Plate_1	NoQS	3	46506.8	91636.2	0.70708020591081	1.39243860028192
Plate_1	NoQS	3	52347	104156.8	0.693992694941613	1.39261271073235
Plate_1	NoQS	3	57561.2	115409.4	0.665686239433036	1.3249665739761
Plate_1	NoQS	3	64782.8	130856.8	0.56065317888616	1.1487739552814
Plate_1	NoQS	3	71388.6	144456.6	0.525364223301079	1.08536309216549
Plate_1	NoQS	3	75164.8	153142.4	0.498763659703773	1.04124717282892
Plate_1	NoQS	3	81743.6	167585.6	0.476416480721085	1.00960672776381
Plate_1	NoQS	3	87954.8	181534.6	0.41173381584084	0.907180570795354
Plate_1	NoQS	3	96271.6	200271.2	0.458029974992787	1.00639035922651
Plate_1	NoQS	3	100690.8	211259.2	0.442920086014617	0.966985022089581
Plate_1	NoQS	3	110213.8	233129.4	0.434433754487141	0.940140806794674
Plate_1	NoQS	3	118278.4	250328.8	0.401314062514778	0.849977717265136
Plate_1	NoQS	3	126507.4	268021.6	0.437889927088747	0.907690834235421
Plate_1	NoQS	3	134452.6	283872.6	0.40597287832599	0.821147973274573
Plate_1	NoQS	3	145371	307296.4	0.390585552545968	0.802428738099569
Plate_1	NoQS	3	154653.8	326092	0.365184439834369	0.781418465601639
Plate_1	NoQS	3	163967.8	347282.6	0.368260237343602	0.800462003033634
Plate_1	NoQS	3	172001.4	368361.8	0.31743454367211	0.70705674824678
Plate_1	NoQS	3	183221.4	393164.4	0.317288649243849	0.730304082524167
Plate_1	NoQS	3	189879.2	409080	0.322831158140691	0.733902454862104
Plate_1	NoQS	3	201558	436931.2	0.338121177367796	0.734608653776544
Plate_1	NoQS	3	214306.4	464825.2	0.323330011989459	0.7158841684707
Plate_1	NoQS	3	227710.2	492838.2	0.336784021334921	0.744469932430112
Plate_1	NoQS	3	239511.4	521184.2	0.310054039350376	0.676931444402699
Plate_1	NoQS	3	251827.8	549898.2	0.30859742643965	0.677855961330777
Plate_1	NoQS	3	261747.2	571765	0.284667022065769	0.629876863017611
Plate_1	NoQS	3	277382.2	606969.2	0.277460940923795	0.613078426295168
Plate_1	NoQS	3	288842.6	631338.8	0.261678675288703	0.574383167374442
Plate_1	NoQS	3	301953.6	662371.4	0.275260629936497	0.604833804069594
Plate_1	NoQS	3	313423.8	688070.8	0.269280761608798	0.60029550673356
Plate_1	NoQS	3	329505.8	724093.2	0.269285984617532	0.619299723185544
Plate_1	NoQS	3	346745.8	765094.2	0.268479944473089	0.611986480223266
Plate_1	NoQS	3	361391.6	801958.000000001	0.267278264018234	0.606246802061553
Plate_1	NoQS	3	377600.6	838691.6	0.259944587139447	0.595218920866359
Plate_1	NoQS	3	392170.6	870694	0.242918286309422	0.552857307707103
Plate_1	NoQS	3	409531.4	911333.2	0.244346831135747	0.53352466586417
Plate_1	NoQS	3	424729.4	946194	0.242081209055414	0.5358742107653
Plate_1	NoQS	3	443084.6	983989.2	0.249805902822914	0.559236742470606
Plate_1	NoQS	3	461884.2	1029052	0.236233697244597	0.530572545446965
Plate_1	NoQS	3	482783.2	1077799.2	0.240066743146929	0.528447776308055
Plate_1	NoQS	3	498762.2	1115713.6	0.234007587723674	0.530628455446292
Plate_1	NoQS	3	519079.8	1158065.8	0.227517734318841	0.50247034454874
Plate_1	NoQS	3	538759.4	1205196.6	0.219471367562072	0.486544269037582
Plate_1	NoQS	3	558552.6	1246616.4	0.230404501487968	0.506398824605545
Plate_1	NoQS	3	579571.4	1296316.4	0.220546879532808	0.500242610967673
Plate_1	NoQS	3	604254.2	1352051.4	0.219195798973132	0.495279100201438
Plate_1	NoQS	3	623924.8	1400271.8	0.21912763783061	0.510712673948643
Plate_1	NoQS	3	646851.4	1453922	0.215439097271926	0.488895405693738
Plate_1	NoQS	3	670631.000000001	1512632.4	0.205186414140854	0.473226435564216
Plate_1	NoQS	3	693826.6	1560278.2	0.197906330722542	0.4555579390272
Plate_1	NoQS	3	716953.4	1616442	0.192285840559435	0.439902439498909
Plate_1	NoQS	3	736338.399999999	1663326.2	0.194070468034067	0.424928432350068
Plate_1	NoQS	3	759682.000000001	1716208.8	0.193127597269658	0.439919664683546
Plate_1	NoQS	3	788235	1774320	0.199331471806897	0.451406745699181
Plate_1	NoQS	3	814697	1840060.2	0.206084018449644	0.457583794385527
Plate_1	NoQS	3	845854.4	1913227.4	0.205756353212738	0.461530858601327
Plate_1	NoQS	3	874185.800000001	1974685.6	0.191631232645886	0.444033195108258
Plate_1	NoQS	3	902115.6	2041210.2	0.190948916437872	0.433322892027613
Plate_1	NoQS	3	925356.2	2097147.6	0.178156517623421	0.401283504185266
Plate_1	NoQS	3	955756.2	2165288.4	0.178573710577311	0.402452111782025
Plate_1	NoQS	3	981573.8	2223485.6	0.179943267463088	0.397950205063153
Plate_1	NoQS	3	1014327.8	2295247.4	0.187970312782074	0.415549562399932
Plate_1	NoQS	3	1047615.2	2367836.4	0.182416417640955	0.40036574316188
Plate_1	NoQS	3	1082079	2449073.2	0.185194052806636	0.402597846362514
Plate_1	NoQS	3	1112615.6	2514821.8	0.175196105884492	0.385753132682039
Plate_1	NoQS	3	1145775.8	2585985.6	0.168624258626906	0.378356365717105
Plate_1	NoQS	3	1174400.4	2652871.8	0.163521784450342	0.355784159153206
Plate_1	NoQS	3	1206161	2728601.2	0.161486891102363	0.354233766166677
Plate_1	NoQS	3	1240142	2797688	0.161199277747269	0.353680858765877
Plate_1	NoQS	3	1272997	2871386.2	0.162379470683724	0.356648956423305
Plate_1	NoQS	3	1310235	2951687.8	0.165765038160384	0.356263411491143
Plate_1	NoQS	3	1344591.6	3031759.4	0.163460660250145	0.356363571128224
Plate_1	NoQS	3	1384717.4	3117681.4	0.162944312922701	0.35724713271898
Plate_1	NoQS	3	1421113.6	3197626.2	0.155368660174013	0.343876491341759
Plate_1	NoQS	3	1458371.2	3283353.4	0.155960120645439	0.339410524988068
Plate_1	NoQS	3	1491741.6	3358638.99999999	0.147551730123453	0.3239439825475
Plate_1	NoQS	3	1531578	3444003	0.154135427630003	0.336848504582007
Plate_1	NoQS	3	1566153.6	3520935.4	0.153553934887288	0.332135889422501
Plate_1	NoQS	3	1615471.2	3627855.59999999	0.158408336010979	0.338836663652248
Plate_1	NoQS	3	1657024.4	3718560.4	0.156566419651117	0.334353168976064
Plate_1	NoQS	3	1702072.8	3814504.2	0.155966153956975	0.32800412816687
Plate_1	NoQS	3	1744992.2	3905728.8	0.146935113350739	0.305061463188237
Plate_1	NoQS	3	1784359.2	3985822.2	0.143894253624445	0.293746121140795
Plate_1	NoQS	3	1826296.2	4070944.4	0.138207280209304	0.279948139043486
Plate_1	NoQS	3	1868551	4155570	0.139429755242368	0.281914529487409
Plate_1	NoQS	3	1910071.8	4240691.2	0.144571465380579	0.292555068988241
Plate_1	NoQS	3	1959742.6	4344999.6	0.142368804502407	0.291631985606993
Plate_1	NoQS	3	2012362	4452790	0.13997475392696	0.290345694321368
Plate_1	NoQS	3	2056258.6	4547616.2	0.141286171786994	0.296498194266512
Plate_1	NoQS	3	2100029	4641340.80000001	0.137457190120553	0.288999842504048
Plate_1	NoQS	3	2149259.6	4748575.4	0.132705038509624	0.271951947022454
Plate_1	NoQS	3	2197916.6	4851511.6	0.132047417953085	0.267081202099622
Plate_1	NoQS	3	2247537	4940082.6	0.132431440397767	0.266058693875271
Plate_1	NoQS	3	2295488.4	5036830.2	0.130563797745204	0.257985169656479
Plate_1	NoQS	3	2345301.2	5139558	0.130483245526186	0.245349781185118
Plate_1	NoQS	3	2396430.8	5242302	0.131346257293259	0.256063555533053
Plate_1	NoQS	3	2450367.8	5331380	0.133675575515468	0.263315400426743
Plate_1	NoQS	3	2507263.60000001	5451990	0.129881109724604	0.255716447968204
Plate_1	NoQS	3	2565724	5575094.6	0.129084736231373	0.244470684123784
Plate_1	NoQS	3	2613696.2	5673727.6	0.127778440291124	0.250758357187012
Plate_1	NoQS	3	2668999.2	5764086	0.12345423490131	0.239018303592435
Plate_1	NoQS	3	2726015.4	5878104.19999999	0.120649731220663	0.229659415642352
Plate_1	NoQS	3	2779217	5983951.20000001	0.121848815207635	0.228828549806657
Plate_1	NoQS	3	2836961	6096608.6	0.119002975215579	0.229732663973497
Plate_1	NoQS	3	2893221	6204015.4	0.118941726509004	0.229413654210956
Plate_1	NoQS	3	2947530	6307133.6	0.121418893890358	0.232032346824262
Plate_1	NoQS	3	3009978	6431255.2	0.120057333425439	0.229392624447993
Plate_1	NoQS	3	3074958.6	6554853.19999999	0.120178552587763	0.223387088765171
Plate_1	NoQS	3	3135330.2	6672422.99999999	0.120693769106726	0.227746935874676
Plate_1	NoQS	3	3197931	6776099.6	0.118104578180649	0.222982065531492
Plate_1	NoQS	3	3259751	6902234.40000001	0.116214523327979	0.223766761662878
Plate_1	NoQS	3	3321641.59999999	7025488	0.11452017985307	0.210820225624661
Plate_1	NoQS	3	3387681.6	7162840.00000001	0.116259701410556	0.221026377662116
Plate_1	NoQS	3	3449476.4	7256271.39999999	0.114891157390868	0.217428297234838
Plate_1	NoQS	3	3523041.8	7400189.40000001	0.115415978685931	0.207737449746736
Plate_1	NoQS	3	3587283.4	7528033.8	0.114330688155643	0.196431762848124
Plate_1	NoQS	3	3657046	7635007.99999999	0.112548333165442	0.203845371150061
Plate_1	NoQS	3	3726354.4	7750275.8	0.108868674380538	0.198172812336523
Plate_1	NoQS	3	3789232.6	7877420.8	0.107499894206075	0.18759842555619
Plate_1	NoQS	3	3857810	8015110.6	0.102633544388521	0.188685841169783
Plate_1	NoQS	3	3923856.8	8120666.6	0.0992297979919989	0.186786440302785
Plate_1	NoQS	3	3984059.4	8241359.79999999	0.0968627166168758	0.171317891669361
Plate_1	NoQS	3	4047886	8360533.4	0.0923063357395755	0.152719173869964
Plate_1	NoQS	3	4108265	8446249.79999998	0.0890051106691914	0.151336427612341
Plate_1	NoQS	3	4166665.6	8530047.4	0.087416551471641	0.145343072933553
Plate_1	NoQS	3	4226200.2	8638566.99999999	0.0846205715313531	0.129185390572852
Plate_1	NoQS	3	4285404.4	8746049.59999999	0.082897570088722	0.132608622573872
Plate_1	NoQS	3	4343804.6	8815488.6	0.0819263454433639	0.135633090414396
Plate_1	NoQS	3	4402233.4	8919757.8	0.0806138485433152	0.132674782802608
Plate_1	NoQS	3	4461207.80000001	9021013.2	0.079563115033281	0.120900605111458
Plate_1	NoQS	3	4519976	9125320.39999999	0.0781092313891385	0.12994569223575
Plate_1	NoQS	3	4579247.2	9195527.19999999	0.0771439207182105	0.128001402111281
Plate_1	NoQS	3	4636093.19999999	9304923.79999999	0.076149002572965	0.126388121103706
Plate_1	NoQS	3	4694668.80000001	9408108.6	0.0747463514541806	0.116656605261207
Plate_1	NoQS	3	4753582.8	9509367.79999999	0.0734693663142991	0.123866593977845
Plate_1	NoQS	3	4810597	9581723.59999999	0.0734160241323316	0.119893048331971
Plate_1	NoQS	3	4868453.2	9686109.00000001	0.0723783329744982	0.109639158222455
Plate_1	NoQS	3	4928648.40000001	9785614	0.0711214705827672	0.1015630721547
Plate_1	NoQS	3	4986614.4	9853022.40000001	0.0712630480463332	0.107199265219031
Plate_1	NoQS	3	5043909.80000001	9926423.39999999	0.0697910734262095	0.104448116934075
Plate_1	NoQS	3	5104974.2	10027183	0.0684118517800592	0.0959356739194387
Plate_1	NoQS	3	5160158.6	10125214.2	0.0674578334209208	0.103465786115625
Plate_1	NoQS	3	5217901.2	10193557.4	0.0668620464318543	0.107367159693892
Plate_1	NoQS	3	5275081.20000001	10297960.2	0.0648236402598386	0.0951887078534515
Plate_1	NoQS	3	5333047.19999999	10393312.4	0.0649808098832452	0.0855960406470554
Plate_1	NoQS	3	5388389.8	10445610	0.0642218066636531	0.0904741416437157
Plate_1	NoQS	3	5447351.2	10505571.2	0.0637975683808456	0.0861521623204873
Plate_1	NoQS	3	5504811.8	10599917.2	0.0632649375290377	0.0757042786574302
Plate_1	NoQS	3	5563153.40000001	10689044.4	0.0636328375113138	0.0858206673142499
Plate_1	NoQS	3	5621755.19999999	10740611.6	0.0628664521579907	0.0933826448465779
Plate_1	NoQS	3	5681863.8	10843516.6	0.0622499801220968	0.0913209224517834
Plate_1	NoQS	3	5740363.2	10943099.2	0.0618022694866411	0.082340209452224
Plate_1	NoQS	3	5797991.4	11032247.6	0.0610506072349359	0.0905367079116229
Plate_1	NoQS	3	5857249	11082894.4	0.0594607095480875	0.0858284468033362
Plate_1	NoQS	3	5915263.4	11178096	0.0586160372796805	0.0810816667942335
Plate_1	NoQS	3	5970613.60000001	11262380.6	0.0522222289579659	0.0676436985722047
Plate_1	NoQS	3	6027825.80000001	11342682.4	0.0453288164545782	0.0700811961213535
Plate_1	NoQS	3	6056474	11368520.5	0.0237753769343776	0.0345570923594106
Plate_1	NoQS	3	6083442.66666667	11433926.6666667	0.0211655320203725	0.0295568726265904
Plate_1	NoQS	4	0	0	NaN	NaN
Plate_1	NoQS	4	0	0	NaN	NaN
Plate_1	NoQS	4	0	0	NaN	NaN
Plate_1	NoQS	4	0	0	NaN	NaN
Plate_1	NoQS	4	0	0	NaN	NaN
Plate_1	NoQS	4	0	0	NaN	NaN
Plate_1	NoQS	4	0	0	NaN	NaN
Plate_1	NoQS	4	0	0	NaN	NaN
Plate_1	NoQS	4	0	0	NaN	NaN
Plate_1	NoQS	4	0	0	NaN	NaN
Plate_1	NoQS	4	0	0	NaN	NaN
Plate_1	NoQS	4	0	0	NaN	NaN
Plate_1	NoQS	4	0	0	NaN	NaN
Plate_1	NoQS	4	0	0	NaN	NaN
Plate_1	NoQS	4	0	0	NaN	NaN
Plate_1	NoQS	4	0	0	NaN	NaN
Plate_1	NoQS	4	0	0	NaN	NaN
Plate_1	NoQS	4	0	0	NaN	NaN
Plate_1	NoQS	4	0	0	NaN	NaN
Plate_1	NoQS	4	0	0	NaN	NaN
Plate_1	NoQS	4	0	0	NaN	NaN
Plate_1	NoQS	4	0	0	NaN	NaN
Plate_1	NoQS	4	0	0	NaN	NaN
Plate_1	NoQS	4	0	0	NaN	NaN
Plate_1	NoQS	4	0	0	NaN	NaN
Plate_1	NoQS	4	0	0	NaN	NaN
Plate_1	NoQS	4	0	0	NaN	NaN
Plate_1	NoQS	4	0	0	NaN	NaN
Plate_1	NoQS	4	0	0	NaN	NaN
Plate_1	NoQS	4	0	0	NaN	NaN
Plate_1	NoQS	4	0	0	NaN	NaN
Plate_1	NoQS	4	0	0	NaN	NaN
Plate_1	NoQS	4	0	0	NaN	NaN
Plate_1	NoQS	4	0	0	NaN	NaN
Plate_1	NoQS	4	0	0	NaN	NaN
Plate_1	NoQS	4	0	0	NaN	NaN
Plate_1	NoQS	4	0	0	NaN	NaN
Plate_1	NoQS	4	0	0	NaN	NaN
Plate_1	NoQS	4	0	0	NaN	NaN
Plate_1	NoQS	4	0	0	NaN	NaN
Plate_1	NoQS	4	0	0	NaN	NaN
Plate_1	NoQS	4	0	0	NaN	NaN
Plate_1	NoQS	4	0	0	NaN	NaN
Plate_1	NoQS	4	0	0	NaN	NaN
Plate_1	NoQS	4	0	0	NaN	NaN
Plate_1	NoQS	4	0	0	NaN	NaN
Plate_1	NoQS	4	0	0	NaN	NaN
Plate_1	NoQS	4	0	0	NaN	NaN
Plate_1	NoQS	4	0	0	NaN	NaN
Plate_1	NoQS	4	0	0	NaN	NaN
Plate_1	NoQS	4	0	0	NaN	NaN
Plate_1	NoQS	4	0	0	NaN	NaN
Plate_1	NoQS	4	0	0	NaN	NaN
Plate_1	NoQS	4	0	0	NaN	NaN
Plate_1	NoQS	4	0	0	NaN	NaN
Plate_1	NoQS	4	0	0	NaN	NaN
Plate_1	NoQS	4	0	0	NaN	NaN
Plate_1	NoQS	4	0	0	NaN	NaN
Plate_1	NoQS	4	0	0	NaN	NaN
Plate_1	NoQS	4	0	0	NaN	NaN
Plate_1	NoQS	4	0	0	NaN	NaN
Plate_1	NoQS	4	0	0	NaN	NaN
Plate_1	NoQS	4	0	0	NaN	NaN
Plate_1	NoQS	4	0	0	NaN	NaN
Plate_1	NoQS	4	0	0	NaN	NaN
Plate_1	NoQS	4	0	0	NaN	NaN
Plate_1	NoQS	4	0	0	NaN	NaN
Plate_1	NoQS	4	0	0	NaN	NaN
Plate_1	NoQS	4	0	0	NaN	NaN
Plate_1	NoQS	4	0	0	NaN	NaN
Plate_1	NoQS	4	0	0	NaN	NaN
Plate_1	NoQS	4	0	0	NaN	NaN
Plate_1	NoQS	4	0	0	NaN	NaN
Plate_1	NoQS	4	0	0	NaN	NaN
Plate_1	NoQS	4	0	0	NaN	NaN
Plate_1	NoQS	4	0	0	NaN	NaN
Plate_1	NoQS	4	0	0	NaN	NaN
Plate_1	NoQS	4	0	0	NaN	NaN
Plate_1	NoQS	4	0	0	NaN	NaN
Plate_1	NoQS	4	0	0	NaN	NaN
Plate_1	NoQS	4	0	0	NaN	NaN
Plate_1	NoQS	4	0	0	NaN	NaN
Plate_1	NoQS	4	0	0	NaN	NaN
Plate_1	NoQS	4	0	0	NaN	NaN
Plate_1	NoQS	4	0	0	NaN	NaN
Plate_1	NoQS	4	0	0	NaN	NaN
Plate_1	NoQS	4	0	0	NaN	NaN
Plate_1	NoQS	4	0	0	NaN	NaN
Plate_1	NoQS	4	0	0	NaN	NaN
Plate_1	NoQS	4	0	0	NaN	NaN
Plate_1	NoQS	4	0	0	NaN	NaN
Plate_1	NoQS	4	0	0	NaN	NaN
Plate_1	NoQS	4	0	0	NaN	NaN
Plate_1	NoQS	4	0	0	NaN	NaN
Plate_1	NoQS	4	0	0	NaN	NaN
Plate_1	NoQS	4	0	0	NaN	NaN
Plate_1	NoQS	4	0	0	NaN	NaN
Plate_1	NoQS	4	0	0	NaN	NaN
Plate_1	NoQS	4	0	0	NaN	NaN
Plate_1	NoQS	4	0	0	NaN	NaN
Plate_1	NoQS	4	0	0	NaN	NaN
Plate_1	NoQS	4	0	0	NaN	NaN
Plate_1	NoQS	4	0	0	NaN	NaN
Plate_1	NoQS	4	0	0	NaN	NaN
Plate_1	NoQS	4	0	0	NaN	NaN
Plate_1	NoQS	4	0	0	NaN	NaN
Plate_1	NoQS	4	0	0	NaN	NaN
Plate_1	NoQS	4	0	0	NaN	NaN
Plate_1	NoQS	4	0	0	NaN	NaN
Plate_1	NoQS	4	0	0	NaN	NaN
Plate_1	NoQS	4	0	0	NaN	NaN
Plate_1	NoQS	4	0	0	NaN	NaN
Plate_1	NoQS	4	0	0	NaN	NaN
Plate_1	NoQS	4	0	0	NaN	NaN
Plate_1	NoQS	4	0	0	NaN	NaN
Plate_1	NoQS	4	0	0	NaN	NaN
Plate_1	NoQS	4	1039	2006.6	NaN	NaN
Plate_1	NoQS	4	6204.6	12277.6	NaN	NaN
Plate_1	NoQS	4	7460.6	15016	NaN	NaN
Plate_1	NoQS	4	8976.8	17869.6	2.24826746273572	3.86270288045222
Plate_1	NoQS	4	11442.2	22940.6	1.61113256781928	2.96827890857179
Plate_1	NoQS	4	17005	34897	1.46481303408375	2.74591816638689
Plate_1	NoQS	4	21941.6	45337.4	1.32546564117074	2.52937593755992
Plate_1	NoQS	4	25939.2	54056	1.2658412062231	2.44375367247463
Plate_1	NoQS	4	30065.2	62721	0.931635690485528	1.84278341109924
Plate_1	NoQS	4	36431.8	76451.8	0.795728465423878	1.62242329674193
Plate_1	NoQS	4	39074.2	82026.8	0.697310355197242	1.4697344312573
Plate_1	NoQS	4	43703.8	92716	0.671693211522712	1.46379079123826
Plate_1	NoQS	4	47532.8	102265.2	0.624030956813513	1.38373632636417
Plate_1	NoQS	4	53378.2	116422.8	0.630411826919374	1.38995705231126
Plate_1	NoQS	4	60558.4	132780.8	0.571119571178574	1.27397196922526
Plate_1	NoQS	4	66133.6	144877.6	0.617218119207973	1.32601017018644
Plate_1	NoQS	4	70797.6	156075	0.614845180191459	1.30640505081325
Plate_1	NoQS	4	79863.6	175357.4	0.515644599895904	1.1066201790418
Plate_1	NoQS	4	89066.9999999999	196205	0.499667057137678	1.0912778549446
Plate_1	NoQS	4	93441.6	206427	0.476415779658346	1.03438456034187
Plate_1	NoQS	4	100810.6	223809.8	0.464313026016118	1.03072131139791
Plate_1	NoQS	4	106661.8	237075	0.397640293895797	0.886701534388708
Plate_1	NoQS	4	117666.6	262564.6	0.419089400683955	0.953384493772621
Plate_1	NoQS	4	123850.4	276367.4	0.383239544723811	0.876736463351498
Plate_1	NoQS	4	132684	298853.4	0.422396823839062	0.958791310378791
Plate_1	NoQS	4	139176.2	314411.6	0.384825616954483	0.881501249772669
Plate_1	NoQS	4	151885.4	343383	0.379386373403623	0.858951681314508
Plate_1	NoQS	4	161733	366777	0.360089078447725	0.795235194295272
Plate_1	NoQS	4	170150.4	384542.2	0.347142530517477	0.773620250913303
Plate_1	NoQS	4	179421.4	405198.4	0.33019593487515	0.749496357385866
Plate_1	NoQS	4	186968	424028.2	0.334834836738079	0.759673155339652
Plate_1	NoQS	4	199983.2	455589.6	0.334716866207945	0.780676709472562
Plate_1	NoQS	4	213286	487034.4	0.325841327603161	0.770363283958422
Plate_1	NoQS	4	224642.4	515214.6	0.320241389724899	0.750608190495364
Plate_1	NoQS	4	235470	541340.8	0.30845758242873	0.717796947429196
Plate_1	NoQS	4	245100.2	563951.8	0.284972640094008	0.669977537349745
Plate_1	NoQS	4	258987.6	596455.6	0.29975251958313	0.693577299734952
Plate_1	NoQS	4	270560.6	624911.4	0.294133103469374	0.67673245298415
Plate_1	NoQS	4	287896.4	665260.2	0.303685679166222	0.695907997088997
Plate_1	NoQS	4	300687	695098	0.289432896244602	0.666079066119144
Plate_1	NoQS	4	315875.2	730274.6	0.270887743072077	0.623875205446423
Plate_1	NoQS	4	329858	763516.799999999	0.263250286832381	0.611628763700688
Plate_1	NoQS	4	340059.8	788613.8	0.258625387826982	0.607763945355149
Plate_1	NoQS	4	358510	832947.4	0.245153091345212	0.591584712660628
Plate_1	NoQS	4	373143.4	869065	0.242233730459837	0.583645277588965
Plate_1	NoQS	4	387501.4	906672.6	0.257557516886155	0.615707643771154
Plate_1	NoQS	4	403564.8	944717.2	0.256659485445692	0.611908080629697
Plate_1	NoQS	4	421763	988152.600000001	0.252785004715513	0.598099372286995
Plate_1	NoQS	4	443493	1039921.8	0.245657344349631	0.561439190575918
Plate_1	NoQS	4	460473.2	1080074	0.251084858526273	0.576239421308401
Plate_1	NoQS	4	475967.8	1113026	0.234976073416362	0.531775493801401
Plate_1	NoQS	4	497807.6	1165561.4	0.221305887953488	0.507976798285988
Plate_1	NoQS	4	513604.4	1200095.8	0.212847392386898	0.482209706942037
Plate_1	NoQS	4	533343	1249986.8	0.221504637448451	0.517248515075678
Plate_1	NoQS	4	550072.4	1286684.4	0.215672807951449	0.495715495382128
Plate_1	NoQS	4	572648.6	1342984	0.225589908039897	0.532510135155608
Plate_1	NoQS	4	595435.4	1394012.2	0.222331070735397	0.5131744371153
Plate_1	NoQS	4	619546.8	1454906	0.22020174965434	0.525386418598487
Plate_1	NoQS	4	641725.8	1504814.6	0.21106457467377	0.490350457374581
Plate_1	NoQS	4	661449.6	1557329	0.206425268196728	0.496626979264766
Plate_1	NoQS	4	683310.199999999	1604624.2	0.193378840483327	0.448696084559999
Plate_1	NoQS	4	707496	1668276.8	0.188333454038126	0.447762969259463
Plate_1	NoQS	4	728080.8	1710817	0.19584233351133	0.455007392948073
Plate_1	NoQS	4	750844.2	1768336.6	0.191713343108816	0.459189646714663
Plate_1	NoQS	4	778610.4	1833999.4	0.191217447360266	0.440167371935671
Plate_1	NoQS	4	801765.200000001	1892903.2	0.196567114936681	0.471325617109977
Plate_1	NoQS	4	829475.600000001	1953562.2	0.196600070187678	0.467473374774194
Plate_1	NoQS	4	857591.6	2026470.6	0.188064302246786	0.44368051496198
Plate_1	NoQS	4	884690.999999999	2091838.6	0.18821048560428	0.441584409341292
Plate_1	NoQS	4	910816.199999999	2150812.4	0.181212772078887	0.436203888896252
Plate_1	NoQS	4	938288.2	2218267.2	0.179251342058915	0.423742989972771
Plate_1	NoQS	4	965031.8	2284816.8	0.177657682545824	0.41636996590469
Plate_1	NoQS	4	995769.4	2358021	0.176558656488762	0.411998703477608
Plate_1	NoQS	4	1025774.6	2427410.6	0.179955848143724	0.411940012315558
Plate_1	NoQS	4	1055227.4	2492777.6	0.180818089219756	0.411982154035911
Plate_1	NoQS	4	1089916.8	2570594	0.175604392848271	0.391446854142529
Plate_1	NoQS	4	1122037	2647960.2	0.168935626301728	0.371773719235416
Plate_1	NoQS	4	1152844	2713311.2	0.168393668010619	0.376420715569701
Plate_1	NoQS	4	1181285.2	2774480.6	0.164263933641895	0.369298976065708
Plate_1	NoQS	4	1214658.4	2854188	0.165118079244451	0.355875773337357
Plate_1	NoQS	4	1249809.2	2935008	0.162759208288467	0.356793651816112
Plate_1	NoQS	4	1287233.6	3008926.8	0.16430872801304	0.364926254891713
Plate_1	NoQS	4	1320191	3085160.2	0.163735772548399	0.362408345841061
Plate_1	NoQS	4	1354893.4	3165364.4	0.156794470400015	0.344940289860616
Plate_1	NoQS	4	1392455.8	3253114	0.156347687302862	0.353281141498552
Plate_1	NoQS	4	1424677.8	3324759	0.153249866564554	0.344539956917825
Plate_1	NoQS	4	1466214	3418640.6	0.152969156612311	0.340401983147229
Plate_1	NoQS	4	1500210	3495073.8	0.149304896352156	0.327062328200371
Plate_1	NoQS	4	1539227	3580812.8	0.150684507724126	0.329447871456796
Plate_1	NoQS	4	1576963.2	3662339.4	0.144278818851703	0.313999300596497
Plate_1	NoQS	4	1615604	3747452.6	0.149452955574755	0.323359619141107
Plate_1	NoQS	4	1653572.6	3831318.2	0.150752181602211	0.324077607936849
Plate_1	NoQS	4	1699097.2	3930772	0.148041950486753	0.315341963241449
Plate_1	NoQS	4	1744925.4	4028588.8	0.146551602087236	0.309849648319301
Plate_1	NoQS	4	1784056.2	4108929.6	0.147061688594317	0.30961893805818
Plate_1	NoQS	4	1825707.2	4197114.6	0.140102352920412	0.290339142235966
Plate_1	NoQS	4	1869629.4	4291794.6	0.135419011658698	0.279308672644947
Plate_1	NoQS	4	1909914.2	4372776.2	0.136849418935228	0.284320393975705
Plate_1	NoQS	4	1953427.6	4463506.6	0.14022669111241	0.292944170825628
Plate_1	NoQS	4	1999596.2	4561865	0.138584489620861	0.286607326637645
Plate_1	NoQS	4	2051725.6	4674823.2	0.136885097498553	0.284845304028989
Plate_1	NoQS	4	2098251.4	4770090.4	0.137387107764656	0.286494612607407
Plate_1	NoQS	4	2140976.4	4859101	0.137119172192602	0.285957568997481
Plate_1	NoQS	4	2190698.8	4963976.8	0.131001547440373	0.258743354299656
Plate_1	NoQS	4	2241884.2	5072944.39999999	0.131437829643442	0.261949807694225
Plate_1	NoQS	4	2288433.6	5147471.6	0.130391599582914	0.257763055558666
Plate_1	NoQS	4	2340999	5259193.99999999	0.128823191163956	0.254592721444648
Plate_1	NoQS	4	2387103.8	5350961	0.127144764524321	0.241838399646798
Plate_1	NoQS	4	2439175.4	5460330.60000001	0.125006872819128	0.252728480301255
Plate_1	NoQS	4	2492410.6	5554530.2	0.123607938105053	0.250827852817471
Plate_1	NoQS	4	2539977.8	5661338.8	0.12434308300443	0.257261737141455
Plate_1	NoQS	4	2594935	5779812.4	0.123324459489794	0.244273397068572
Plate_1	NoQS	4	2647883.2	5896115.00000001	0.119058527498758	0.242764793104637
Plate_1	NoQS	4	2703212	5988711	0.118863995373609	0.236026572741491
Plate_1	NoQS	4	2752514.6	6090171.40000001	0.11704809166871	0.227211700043207
Plate_1	NoQS	4	2804856.8	6192532.4	0.116765239224609	0.219883051865178
Plate_1	NoQS	4	2860945.8	6301241	0.11663435864747	0.22546134998501
Plate_1	NoQS	4	2918472.4	6410641.4	0.119659900923843	0.230366739372045
Plate_1	NoQS	4	2978806.4	6526646.6	0.119087703148367	0.228549850662388
Plate_1	NoQS	4	3040881	6650882.6	0.118629720688581	0.230250451159588
Plate_1	NoQS	4	3097611.2	6759972.79999999	0.117037420062562	0.222077366938332
Plate_1	NoQS	4	3158409	6884318.8	0.114602257633578	0.222983605714049
Plate_1	NoQS	4	3217763.2	6984099.6	0.112864352631291	0.220825179705643
Plate_1	NoQS	4	3277581.8	7113548.6	0.11381934083925	0.224839141671857
Plate_1	NoQS	4	3340756.2	7243140.2	0.111317308084082	0.209881385593248
Plate_1	NoQS	4	3405790.8	7374544.40000001	0.110376068877187	0.215643794173141
Plate_1	NoQS	4	3465522	7468748	0.112130946156977	0.217116298448463
Plate_1	NoQS	4	3527957.4	7595723.2	0.109872227115968	0.202935188643593
Plate_1	NoQS	4	3598605.6	7740965.2	0.108195637298728	0.195194386773591
Plate_1	NoQS	4	3661186.8	7840414.4	0.106233855350414	0.201769602463929
Plate_1	NoQS	4	3727118.2	7959489.6	0.104911636537587	0.198629157567134
Plate_1	NoQS	4	3786711.4	8084198.40000001	0.0999488481596202	0.178135408059291
Plate_1	NoQS	4	3850779.6	8212281.39999999	0.0971375146926903	0.180061949890555
Plate_1	NoQS	4	3911452	8303197.60000001	0.0941901647741012	0.175215100119541
Plate_1	NoQS	4	3970268.2	8418002.99999998	0.0929693325935048	0.16095352559494
Plate_1	NoQS	4	4031638	8530423.60000001	0.0891944303871313	0.145400072338701
Plate_1	NoQS	4	4092008.8	8616851.20000001	0.0864909173802175	0.14922865666433
Plate_1	NoQS	4	4148160.8	8700668.8	0.0842310381751687	0.144430591033061
Plate_1	NoQS	4	4204072.2	8811722.8	0.0819573464699097	0.130248038396788
Plate_1	NoQS	4	4259325.8	8917136	0.0794213990100978	0.132605650098815
Plate_1	NoQS	4	4316815	8986734.2	0.0785144968846048	0.136530501257462
Plate_1	NoQS	4	4372103.2	9087611.8	0.0782514655954394	0.131701777013851
Plate_1	NoQS	4	4428725.2	9191747.2	0.0780772461721355	0.119850858121088
Plate_1	NoQS	4	4487373.60000001	9291651.60000001	0.0763923292074971	0.12855498148855
Plate_1	NoQS	4	4545703	9359599.79999998	0.0761167998156722	0.128034387690125
Plate_1	NoQS	4	4600642.2	9467413.00000001	0.0756495497383014	0.124983926031988
Plate_1	NoQS	4	4658523.8	9572456.00000001	0.0739026930952633	0.11691256410861
Plate_1	NoQS	4	4717010.59999999	9671045.00000001	0.0723966793485822	0.125813064483645
Plate_1	NoQS	4	4772533.79999999	9745553.2	0.071971929252431	0.122843243241427
Plate_1	NoQS	4	4828478.60000001	9853986.19999999	0.0706411174056392	0.11250871975828
Plate_1	NoQS	4	4885161.2	9955954.6	0.0694072036678506	0.10539479833806
Plate_1	NoQS	4	4941120.4	10025196.8	0.0687951842875876	0.111496013152998
Plate_1	NoQS	4	4997930.4	10100093.6	0.0683175641044294	0.108539128606422
Plate_1	NoQS	4	5054201.8	10204673.2	0.067725347080966	0.100267825285649
Plate_1	NoQS	4	5111405.4	10306048.4	0.0674844764984677	0.106940952333496
Plate_1	NoQS	4	5168833.2	10378307.6	0.0669596711479841	0.110977105574664
Plate_1	NoQS	4	5226986.4	10480753.8	0.0664947284058002	0.0975271349318045
Plate_1	NoQS	4	5284768.99999999	10578149.6	0.0650949019285818	0.0867231258837763
Plate_1	NoQS	4	5342234.19999999	10629472.6	0.0637967684603851	0.0900907948394848
Plate_1	NoQS	4	5396483.2	10687909.2	0.0626597135496674	0.0868997457885924
Plate_1	NoQS	4	5451243	10779237.4	0.0619041236049753	0.0756614549938868
Plate_1	NoQS	4	5507301.2	10871542.4	0.0607626384373177	0.0858859325218741
Plate_1	NoQS	4	5564593.2	10921928.2	0.0611407883207775	0.0939293311185527
Plate_1	NoQS	4	5619720.6	11023679.6	0.0609915321821504	0.0936853735586086
Plate_1	NoQS	4	5678547.39999999	11123450.2	0.060520426088825	0.0839500318352012
Plate_1	NoQS	4	5735497.00000001	11218085.6	0.0588911713474225	0.0940467850928446
Plate_1	NoQS	4	5792230.2	11268774.2	0.0586319851188577	0.0898255813170322
Plate_1	NoQS	4	5844624.39999999	11371324.8	0.0572293426769512	0.0858224999561686
Plate_1	NoQS	4	5901263.2	11457120.4	0.0508949102846366	0.0706846584434722
Plate_1	NoQS	4	5956020.8	11541543.6	0.0443639332042132	0.0739564611776899
Plate_1	NoQS	4	5984491.5	11565366.75	0.0239079631431522	0.0358981186181756
Plate_1	NoQS	4	6011002.66666667	11634826.6666667	0.0207353253348224	0.0309480133588449
Plate_1	NoQS	5	0	0	NaN	NaN
Plate_1	NoQS	5	0	0	NaN	NaN
Plate_1	NoQS	5	0	0	NaN	NaN
Plate_1	NoQS	5	0	0	NaN	NaN
Plate_1	NoQS	5	0	0	NaN	NaN
Plate_1	NoQS	5	0	0	NaN	NaN
Plate_1	NoQS	5	0	0	NaN	NaN
Plate_1	NoQS	5	0	0	NaN	NaN
Plate_1	NoQS	5	0	0	NaN	NaN
Plate_1	NoQS	5	0	0	NaN	NaN
Plate_1	NoQS	5	0	0	NaN	NaN
Plate_1	NoQS	5	0	0	NaN	NaN
Plate_1	NoQS	5	0	0	NaN	NaN
Plate_1	NoQS	5	0	0	NaN	NaN
Plate_1	NoQS	5	0	0	NaN	NaN
Plate_1	NoQS	5	0	0	NaN	NaN
Plate_1	NoQS	5	0	0	NaN	NaN
Plate_1	NoQS	5	0	0	NaN	NaN
Plate_1	NoQS	5	0	0	NaN	NaN
Plate_1	NoQS	5	0	0	NaN	NaN
Plate_1	NoQS	5	0	0	NaN	NaN
Plate_1	NoQS	5	0	0	NaN	NaN
Plate_1	NoQS	5	0	0	NaN	NaN
Plate_1	NoQS	5	0	0	NaN	NaN
Plate_1	NoQS	5	0	0	NaN	NaN
Plate_1	NoQS	5	0	0	NaN	NaN
Plate_1	NoQS	5	0	0	NaN	NaN
Plate_1	NoQS	5	0	0	NaN	NaN
Plate_1	NoQS	5	0	0	NaN	NaN
Plate_1	NoQS	5	0	0	NaN	NaN
Plate_1	NoQS	5	0	0	NaN	NaN
Plate_1	NoQS	5	0	0	NaN	NaN
Plate_1	NoQS	5	0	0	NaN	NaN
Plate_1	NoQS	5	0	0	NaN	NaN
Plate_1	NoQS	5	0	0	NaN	NaN
Plate_1	NoQS	5	0	0	NaN	NaN
Plate_1	NoQS	5	0	0	NaN	NaN
Plate_1	NoQS	5	0	0	NaN	NaN
Plate_1	NoQS	5	0	0	NaN	NaN
Plate_1	NoQS	5	0	0	NaN	NaN
Plate_1	NoQS	5	0	0	NaN	NaN
Plate_1	NoQS	5	0	0	NaN	NaN
Plate_1	NoQS	5	0	0	NaN	NaN
Plate_1	NoQS	5	0	0	NaN	NaN
Plate_1	NoQS	5	0	0	NaN	NaN
Plate_1	NoQS	5	0	0	NaN	NaN
Plate_1	NoQS	5	0	0	NaN	NaN
Plate_1	NoQS	5	0	0	NaN	NaN
Plate_1	NoQS	5	0	0	NaN	NaN
Plate_1	NoQS	5	0	0	NaN	NaN
Plate_1	NoQS	5	0	0	NaN	NaN
Plate_1	NoQS	5	0	0	NaN	NaN
Plate_1	NoQS	5	0	0	NaN	NaN
Plate_1	NoQS	5	0	0	NaN	NaN
Plate_1	NoQS	5	0	0	NaN	NaN
Plate_1	NoQS	5	0	0	NaN	NaN
Plate_1	NoQS	5	0	0	NaN	NaN
Plate_1	NoQS	5	0	0	NaN	NaN
Plate_1	NoQS	5	0	0	NaN	NaN
Plate_1	NoQS	5	0	0	NaN	NaN
Plate_1	NoQS	5	0	0	NaN	NaN
Plate_1	NoQS	5	0	0	NaN	NaN
Plate_1	NoQS	5	0	0	NaN	NaN
Plate_1	NoQS	5	0	0	NaN	NaN
Plate_1	NoQS	5	0	0	NaN	NaN
Plate_1	NoQS	5	0	0	NaN	NaN
Plate_1	NoQS	5	0	0	NaN	NaN
Plate_1	NoQS	5	0	0	NaN	NaN
Plate_1	NoQS	5	0	0	NaN	NaN
Plate_1	NoQS	5	0	0	NaN	NaN
Plate_1	NoQS	5	0	0	NaN	NaN
Plate_1	NoQS	5	0	0	NaN	NaN
Plate_1	NoQS	5	0	0	NaN	NaN
Plate_1	NoQS	5	0	0	NaN	NaN
Plate_1	NoQS	5	0	0	NaN	NaN
Plate_1	NoQS	5	0	0	NaN	NaN
Plate_1	NoQS	5	0	0	NaN	NaN
Plate_1	NoQS	5	0	0	NaN	NaN
Plate_1	NoQS	5	0	0	NaN	NaN
Plate_1	NoQS	5	0	0	NaN	NaN
Plate_1	NoQS	5	0	0	NaN	NaN
Plate_1	NoQS	5	0	0	NaN	NaN
Plate_1	NoQS	5	0	0	NaN	NaN
Plate_1	NoQS	5	0	0	NaN	NaN
Plate_1	NoQS	5	0	0	NaN	NaN
Plate_1	NoQS	5	0	0	NaN	NaN
Plate_1	NoQS	5	0	0	NaN	NaN
Plate_1	NoQS	5	0	0	NaN	NaN
Plate_1	NoQS	5	0	0	NaN	NaN
Plate_1	NoQS	5	0	0	NaN	NaN
Plate_1	NoQS	5	0	0	NaN	NaN
Plate_1	NoQS	5	0	0	NaN	NaN
Plate_1	NoQS	5	0	0	NaN	NaN
Plate_1	NoQS	5	0	0	NaN	NaN
Plate_1	NoQS	5	0	0	NaN	NaN
Plate_1	NoQS	5	0	0	NaN	NaN
Plate_1	NoQS	5	0	0	NaN	NaN
Plate_1	NoQS	5	0	0	NaN	NaN
Plate_1	NoQS	5	0	0	NaN	NaN
Plate_1	NoQS	5	0	0	NaN	NaN
Plate_1	NoQS	5	0	0	NaN	NaN
Plate_1	NoQS	5	0	0	NaN	NaN
Plate_1	NoQS	5	0	0	NaN	NaN
Plate_1	NoQS	5	0	0	NaN	NaN
Plate_1	NoQS	5	0	0	NaN	NaN
Plate_1	NoQS	5	0	0	NaN	NaN
Plate_1	NoQS	5	0	0	NaN	NaN
Plate_1	NoQS	5	0	0	NaN	NaN
Plate_1	NoQS	5	0	0	NaN	NaN
Plate_1	NoQS	5	0	0	NaN	NaN
Plate_1	NoQS	5	0	0	NaN	NaN
Plate_1	NoQS	5	0	0	NaN	NaN
Plate_1	NoQS	5	0	0	NaN	NaN
Plate_1	NoQS	5	1012.6	1530	NaN	NaN
Plate_1	NoQS	5	4080.4	6485	NaN	NaN
Plate_1	NoQS	5	6297.6	10117.8	NaN	NaN
Plate_1	NoQS	5	10717.6	17251.4	2.0932551200317	2.98818558673469
Plate_1	NoQS	5	13290	21903.4	1.6099342057114	2.47598089566068
Plate_1	NoQS	5	15790.4	26519.2	1.45817081378598	2.35563746405547
Plate_1	NoQS	5	19523	33563.4	1.09295400853904	1.91483079718374
Plate_1	NoQS	5	24349.6	42967.4	1.00676132048733	1.76721362839282
Plate_1	NoQS	5	27435.4	49289.2	0.943609095339948	1.68221191629747
Plate_1	NoQS	5	31630.2	56873.2	0.886450977601999	1.59982566780778
Plate_1	NoQS	5	36011	65476.2	0.76807741590607	1.4176753027547
Plate_1	NoQS	5	41645.6	76511.2	0.734687098175637	1.36119847899337
Plate_1	NoQS	5	46346.8	86222.8	0.672856506053655	1.29280410315254
Plate_1	NoQS	5	51282	96231.4	0.670765434227455	1.27364208896433
Plate_1	NoQS	5	56185.4	106747.6	0.598668631606206	1.16596983739718
Plate_1	NoQS	5	63390	120423.2	0.567011606082154	1.10919509881453
Plate_1	NoQS	5	68805.6	132091	0.535251518716215	1.04584612591391
Plate_1	NoQS	5	74693.6	144336.6	0.522659756275871	1.03187719984148
Plate_1	NoQS	5	80614.2	156139	0.481719568498921	0.959322380959881
Plate_1	NoQS	5	87466.8	171234.8	0.473295910455363	0.948105631044642
Plate_1	NoQS	5	94736.6	185388	0.47170373979932	0.92504834674932
Plate_1	NoQS	5	102155	201566	0.472417251043989	0.942572077854694
Plate_1	NoQS	5	110654	217666.2	0.452645774031165	0.902161854735989
Plate_1	NoQS	5	119577	236978.6	0.407860774581945	0.849936997554656
Plate_1	NoQS	5	127789.8	254671.6	0.409025454883096	0.856400360464076
Plate_1	NoQS	5	133769.4	269524	0.384767764584559	0.827599451529767
Plate_1	NoQS	5	144056.8	292322.6	0.363386219430716	0.788676853156117
Plate_1	NoQS	5	152765.4	311179.2	0.348668437049231	0.7391987575329
Plate_1	NoQS	5	161906	331657.6	0.362937476091098	0.75475495026797
Plate_1	NoQS	5	170886.8	348720.4	0.324505658272322	0.671032425690007
Plate_1	NoQS	5	181371.4	371540	0.336415965444772	0.696066622385458
Plate_1	NoQS	5	189126.2	388062.8	0.304539642129392	0.642158879995969
Plate_1	NoQS	5	202135	416218.6	0.306291408017238	0.668445494663218
Plate_1	NoQS	5	209048.6	433607.6	0.303385978522751	0.668991164871005
Plate_1	NoQS	5	220776.6	460401.8	0.319698946576452	0.705878481294925
Plate_1	NoQS	5	233363.4	489109.6	0.308150129813949	0.685902118334547
Plate_1	NoQS	5	246834.4	518904.2	0.311304952650307	0.685864094279487
Plate_1	NoQS	5	260745.8	550057.4	0.294915660350963	0.652210266839754
Plate_1	NoQS	5	271396.4	574566	0.28023701539172	0.62013630396016
Plate_1	NoQS	5	282901.8	601196.8	0.267666771177147	0.600170644760396
Plate_1	NoQS	5	295294.2	629381.6	0.269242469094667	0.596181990981656
Plate_1	NoQS	5	308750.2	660853.4	0.269730218994933	0.585302772199189
Plate_1	NoQS	5	325876	697534.8	0.271227256828844	0.58791949283763
Plate_1	NoQS	5	339642	726009.6	0.268827124362929	0.586313693359171
Plate_1	NoQS	5	354690.6	760351.8	0.268013183313393	0.572599525682941
Plate_1	NoQS	5	369723	795375	0.252584876289053	0.549797387897813
Plate_1	NoQS	5	386348.6	830369.600000001	0.253974078800361	0.565689296403306
Plate_1	NoQS	5	402249.2	867298.800000001	0.249987306512924	0.553676590571529
Plate_1	NoQS	5	419746.4	908233	0.250880676246922	0.552347229177817
Plate_1	NoQS	5	436919.200000001	946293.6	0.232877041480194	0.520386038452391
Plate_1	NoQS	5	455762.8	988791	0.236392757752711	0.524132112542373
Plate_1	NoQS	5	469498.6	1019805.4	0.224472252734802	0.491638273587736
Plate_1	NoQS	5	490020.8	1065765.6	0.234903928780369	0.514975335202496
Plate_1	NoQS	5	506354.6	1101492.4	0.220870540512895	0.477650550281407
Plate_1	NoQS	5	531089.6	1156809.2	0.229622118024224	0.503923642156574
Plate_1	NoQS	5	547734.4	1191370.4	0.21831595811388	0.473940417233418
Plate_1	NoQS	5	568772.6	1241865.4	0.218072084777731	0.47804646587261
Plate_1	NoQS	5	587996	1282352.2	0.210671105073978	0.451180645810597
Plate_1	NoQS	5	607844.8	1328041.6	0.225392038834343	0.4926581500885
Plate_1	NoQS	5	632701.4	1378267.4	0.222169119981	0.472047079796687
Plate_1	NoQS	5	660470.399999999	1442444.2	0.216942883298721	0.475969909202009
Plate_1	NoQS	5	684119.2	1491510	0.213240232881528	0.464632903358546
Plate_1	NoQS	5	704826.8	1543339.4	0.206763840471073	0.465659341827226
Plate_1	NoQS	5	726872.799999999	1592029.8	0.19187305843456	0.421898082540957
Plate_1	NoQS	5	752225	1652115	0.186690956459486	0.424457807641271
Plate_1	NoQS	5	775131.800000001	1698619	0.186617108994277	0.419436567028282
Plate_1	NoQS	5	799259.2	1757384.4	0.187226587102014	0.426525009705158
Plate_1	NoQS	5	823558.000000001	1814368.6	0.190460558041675	0.420848858289076
Plate_1	NoQS	5	849761.199999999	1876375.2	0.187663463241886	0.428708688080242
Plate_1	NoQS	5	881233.4	1941725.2	0.19098439981088	0.430121703701752
Plate_1	NoQS	5	906314.600000001	2003011.2	0.193492268116714	0.425032912457223
Plate_1	NoQS	5	937043.4	2072657.2	0.188724247139451	0.415985148955912
Plate_1	NoQS	5	967696.6	2136122	0.176569836997068	0.401733172421979
Plate_1	NoQS	5	994897.600000001	2201341.8	0.175395446192987	0.396842034485759
Plate_1	NoQS	5	1021219	2264931	0.168867504699588	0.382378716682465
Plate_1	NoQS	5	1049508	2331752.8	0.16926075079002	0.383668304582803
Plate_1	NoQS	5	1078919.4	2398459.2	0.170276245999265	0.377415108129895
Plate_1	NoQS	5	1113967	2472376	0.173513883671433	0.38447524755889
Plate_1	NoQS	5	1146268.6	2541637	0.17457080492126	0.374685636560458
Plate_1	NoQS	5	1179951.4	2621763.4	0.173316959853956	0.366135981122494
Plate_1	NoQS	5	1213907.6	2689765.8	0.167292354721766	0.362325767046885
Plate_1	NoQS	5	1246939.2	2758556	0.165919832993954	0.365922036230532
Plate_1	NoQS	5	1280815.2	2838801	0.160702896200085	0.338660429086181
Plate_1	NoQS	5	1316407.2	2922075.2	0.156646084069155	0.338756352936779
Plate_1	NoQS	5	1349287	2983416.4	0.15513896285383	0.340777285686692
Plate_1	NoQS	5	1383391.6	3061090.2	0.155177924402217	0.33848397895633
Plate_1	NoQS	5	1419210.8	3141880	0.157666436230286	0.339539008987351
Plate_1	NoQS	5	1457644.2	3229521	0.160020612290428	0.350866255182239
Plate_1	NoQS	5	1500817.6	3324448.8	0.158551647483087	0.347493429051342
Plate_1	NoQS	5	1541472.2	3410452	0.157361500598363	0.344300750810678
Plate_1	NoQS	5	1578935.4	3495345.8	0.153044527604521	0.334669275888707
Plate_1	NoQS	5	1618463.8	3583579.6	0.145960544381204	0.318652133695891
Plate_1	NoQS	5	1656508.8	3669956.8	0.143931311972089	0.319272974545072
Plate_1	NoQS	5	1695262	3754132.2	0.143131216288921	0.313595317677284
Plate_1	NoQS	5	1737901.6	3851425	0.142124271570584	0.311523371718436
Plate_1	NoQS	5	1779002	3938933.6	0.145207432252235	0.313960522738533
Plate_1	NoQS	5	1821901.8	4034799.2	0.144901415650139	0.313103323427078
Plate_1	NoQS	5	1869397.2	4135846.2	0.144507016425756	0.308848764462385
Plate_1	NoQS	5	1912900.2	4230106.8	0.143818504588346	0.309268085309673
Plate_1	NoQS	5	1960245.6	4332377	0.142567504777617	0.302080309595883
Plate_1	NoQS	5	2005667.8	4432222	0.13967543851507	0.295986588365544
Plate_1	NoQS	5	2052022.8	4528208.8	0.134853715603953	0.285459408527009
Plate_1	NoQS	5	2100215.4	4630689.00000001	0.13411711681918	0.284536057710633
Plate_1	NoQS	5	2140907	4718197.6	0.133566410769831	0.281049259937349
Plate_1	NoQS	5	2192147	4829886.39999999	0.134094532515601	0.286558278476682
Plate_1	NoQS	5	2241826.6	4934696.8	0.132632355870015	0.284736766565618
Plate_1	NoQS	5	2294463.2	5052111.8	0.135950870053037	0.281564162360019
Plate_1	NoQS	5	2345401.8	5162897.4	0.131137791938894	0.270443017415349
Plate_1	NoQS	5	2397916.8	5256536.8	0.130395303488278	0.269658091976122
Plate_1	NoQS	5	2445637.2	5358388.2	0.127695472908858	0.259420136575832
Plate_1	NoQS	5	2499435.2	5473242.40000001	0.125255050427246	0.245806576300679
Plate_1	NoQS	5	2552222.4	5581355.4	0.125507974291967	0.257792130753581
Plate_1	NoQS	5	2603620.8	5674946.6	0.125188450846441	0.258372805259272
Plate_1	NoQS	5	2662121	5804905.19999999	0.122478426198466	0.255146391995146
Plate_1	NoQS	5	2714732.2	5919579.6	0.121119181353212	0.245820313503899
Plate_1	NoQS	5	2768194.8	6038854.8	0.121985887206836	0.253220702198129
Plate_1	NoQS	5	2823449.6	6137405.8	0.120437722548733	0.244835265632539
Plate_1	NoQS	5	2882379.4	6259501.39999999	0.120810492571998	0.244535697527731
Plate_1	NoQS	5	2942958.2	6381562.20000001	0.120310148173839	0.236868378500341
Plate_1	NoQS	5	3002159.4	6507245.4	0.118904148839132	0.237835331247548
Plate_1	NoQS	5	3060241.2	6619624	0.116655694992811	0.23165125034673
Plate_1	NoQS	5	3117894.4	6732217.4	0.114456339167585	0.228377961731576
Plate_1	NoQS	5	3176982.8	6850221.2	0.113607990008173	0.22280785518488
Plate_1	NoQS	5	3237628	6975151	0.115531189849996	0.224411966736242
Plate_1	NoQS	5	3300257	7097426.4	0.115418911977471	0.230089174106323
Plate_1	NoQS	5	3369229.4	7225610.80000001	0.115377696950986	0.233815313858448
Plate_1	NoQS	5	3432580.8	7365602.20000001	0.113624212743979	0.232698012799436
Plate_1	NoQS	5	3497665.6	7506360	0.11203717033419	0.223844323154857
Plate_1	NoQS	5	3559521.6	7640638.39999999	0.109713223643851	0.223535671501093
Plate_1	NoQS	5	3623679.6	7749659.4	0.109272829124141	0.218530141820381
Plate_1	NoQS	5	3691850.2	7888964	0.108288094467103	0.2046801366508
Plate_1	NoQS	5	3759824.2	8026019.99999999	0.108695892412563	0.197015664834663
Plate_1	NoQS	5	3827893	8136187.00000001	0.107797449834809	0.205953125771569
Plate_1	NoQS	5	3897040.8	8257963.6	0.105029017582471	0.202404270508567
Plate_1	NoQS	5	3964502.6	8406688	0.101782068818299	0.189836225017059
Plate_1	NoQS	5	4029862	8546073.6	0.0981398532533646	0.19168620957167
Plate_1	NoQS	5	4093080.4	8652871.19999998	0.0945154879627985	0.190219374074289
Plate_1	NoQS	5	4154621.80000001	8779585.20000001	0.0911467546395492	0.170686712239297
Plate_1	NoQS	5	4216795.6	8906575.6	0.0878613983934571	0.153900552843502
Plate_1	NoQS	5	4277668.4	8997606.2	0.0851107254188257	0.15633275159115
Plate_1	NoQS	5	4336276.6	9086737.60000001	0.0827781114288832	0.152638631429736
Plate_1	NoQS	5	4394211.4	9209925.8	0.080707901370868	0.136949526152933
Plate_1	NoQS	5	4451625.99999999	9331032.39999999	0.0788326492033775	0.140862308159375
Plate_1	NoQS	5	4510344	9408042.00000001	0.0775281121732334	0.145455763262937
Plate_1	NoQS	5	4568233.6	9520221.6	0.0765408436294841	0.13966182421409
Plate_1	NoQS	5	4625781.2	9633413.6	0.0764631108281364	0.126180277303292
Plate_1	NoQS	5	4683722.6	9741565.00000001	0.0757982854349457	0.135759512814876
Plate_1	NoQS	5	4744554.4	9817512.8	0.0746933506089107	0.134658124585945
Plate_1	NoQS	5	4804433.40000001	9938108.8	0.0745577267303403	0.132335388740911
Plate_1	NoQS	5	4861693.19999999	10052574.2	0.0738889393649593	0.123459837653359
Plate_1	NoQS	5	4922374	10163125.2	0.072162901254611	0.13179307947344
Plate_1	NoQS	5	4981313.6	10241873	0.0709688857763453	0.127099181792771
Plate_1	NoQS	5	5038752.6	10358052.6	0.0708410943030913	0.115829437318984
Plate_1	NoQS	5	5097235.40000001	10465599.4	0.0692394387199649	0.107184385886145
Plate_1	NoQS	5	5157442.4	10539002.2	0.0690032843773025	0.114061105480061
Plate_1	NoQS	5	5214830.6	10618472.6	0.0686127706868191	0.110481010748687
Plate_1	NoQS	5	5276149.8	10732039.4	0.0679495186228074	0.101909001952742
Plate_1	NoQS	5	5335301.60000001	10838294.4	0.0668412141323316	0.1089795683601
Plate_1	NoQS	5	5394278.99999999	10913625.4	0.0661742875221272	0.112832591048974
Plate_1	NoQS	5	5452941.6	11023480	0.0644903933716741	0.0985677630508404
Plate_1	NoQS	5	5510642.2	11125642.2	0.0632815740494763	0.0875731721458227
Plate_1	NoQS	5	5567590.2	11179878	0.0620229492615962	0.0919193979233513
Plate_1	NoQS	5	5624340.4	11240398.2	0.06077451257676	0.0889361409697272
Plate_1	NoQS	5	5680542.59999999	11340071	0.060287823073768	0.0782303077737386
Plate_1	NoQS	5	5736328.19999999	11440285.8	0.0598823305694154	0.0885685707023025
Plate_1	NoQS	5	5794609.80000002	11495976.8	0.059649993656933	0.0970277501458569
Plate_1	NoQS	5	5852486.60000001	11603358.4	0.0594394248669978	0.0954441246837121
Plate_1	NoQS	5	5910972.4	11708960.4	0.0593913636396373	0.0843838655243695
Plate_1	NoQS	5	5969011.4	11805574.4	0.0586081942681922	0.0932850053318157
Plate_1	NoQS	5	6027432.19999999	11855939.8	0.0574724482675641	0.0893217896464846
Plate_1	NoQS	5	6084713.8	11959986	0.0566265061755828	0.0852738647546199
Plate_1	NoQS	5	6139734	12051930.4	0.0502739269331869	0.0710314515239947
Plate_1	NoQS	5	6196695.6	12141264.6	0.0440609350475576	0.0745967177966789
Plate_1	NoQS	5	6224950.75	12168705.25	0.0230645062468362	0.0368519470929743
Plate_1	NoQS	5	6253512.00000001	12240108	0.0205938705420472	0.0316693419094854
Plate_1	NoQS	6	0	0	NaN	NaN
Plate_1	NoQS	6	0	0	NaN	NaN
Plate_1	NoQS	6	0	0	NaN	NaN
Plate_1	NoQS	6	0	0	NaN	NaN
Plate_1	NoQS	6	0	0	NaN	NaN
Plate_1	NoQS	6	0	0	NaN	NaN
Plate_1	NoQS	6	0	0	NaN	NaN
Plate_1	NoQS	6	0	0	NaN	NaN
Plate_1	NoQS	6	0	0	NaN	NaN
Plate_1	NoQS	6	0	0	NaN	NaN
Plate_1	NoQS	6	0	0	NaN	NaN
Plate_1	NoQS	6	0	0	NaN	NaN
Plate_1	NoQS	6	0	0	NaN	NaN
Plate_1	NoQS	6	0	0	NaN	NaN
Plate_1	NoQS	6	0	0	NaN	NaN
Plate_1	NoQS	6	0	0	NaN	NaN
Plate_1	NoQS	6	0	0	NaN	NaN
Plate_1	NoQS	6	0	0	NaN	NaN
Plate_1	NoQS	6	0	0	NaN	NaN
Plate_1	NoQS	6	0	0	NaN	NaN
Plate_1	NoQS	6	0	0	NaN	NaN
Plate_1	NoQS	6	0	0	NaN	NaN
Plate_1	NoQS	6	0	0	NaN	NaN
Plate_1	NoQS	6	0	0	NaN	NaN
Plate_1	NoQS	6	0	0	NaN	NaN
Plate_1	NoQS	6	0	0	NaN	NaN
Plate_1	NoQS	6	0	0	NaN	NaN
Plate_1	NoQS	6	0	0	NaN	NaN
Plate_1	NoQS	6	0	0	NaN	NaN
Plate_1	NoQS	6	0	0	NaN	NaN
Plate_1	NoQS	6	0	0	NaN	NaN
Plate_1	NoQS	6	0	0	NaN	NaN
Plate_1	NoQS	6	0	0	NaN	NaN
Plate_1	NoQS	6	0	0	NaN	NaN
Plate_1	NoQS	6	0	0	NaN	NaN
Plate_1	NoQS	6	0	0	NaN	NaN
Plate_1	NoQS	6	0	0	NaN	NaN
Plate_1	NoQS	6	0	0	NaN	NaN
Plate_1	NoQS	6	0	0	NaN	NaN
Plate_1	NoQS	6	0	0	NaN	NaN
Plate_1	NoQS	6	0	0	NaN	NaN
Plate_1	NoQS	6	0	0	NaN	NaN
Plate_1	NoQS	6	0	0	NaN	NaN
Plate_1	NoQS	6	0	0	NaN	NaN
Plate_1	NoQS	6	0	0	NaN	NaN
Plate_1	NoQS	6	0	0	NaN	NaN
Plate_1	NoQS	6	0	0	NaN	NaN
Plate_1	NoQS	6	0	0	NaN	NaN
Plate_1	NoQS	6	0	0	NaN	NaN
Plate_1	NoQS	6	0	0	NaN	NaN
Plate_1	NoQS	6	0	0	NaN	NaN
Plate_1	NoQS	6	0	0	NaN	NaN
Plate_1	NoQS	6	0	0	NaN	NaN
Plate_1	NoQS	6	0	0	NaN	NaN
Plate_1	NoQS	6	0	0	NaN	NaN
Plate_1	NoQS	6	0	0	NaN	NaN
Plate_1	NoQS	6	0	0	NaN	NaN
Plate_1	NoQS	6	0	0	NaN	NaN
Plate_1	NoQS	6	0	0	NaN	NaN
Plate_1	NoQS	6	0	0	NaN	NaN
Plate_1	NoQS	6	0	0	NaN	NaN
Plate_1	NoQS	6	0	0	NaN	NaN
Plate_1	NoQS	6	0	0	NaN	NaN
Plate_1	NoQS	6	0	0	NaN	NaN
Plate_1	NoQS	6	0	0	NaN	NaN
Plate_1	NoQS	6	0	0	NaN	NaN
Plate_1	NoQS	6	0	0	NaN	NaN
Plate_1	NoQS	6	0	0	NaN	NaN
Plate_1	NoQS	6	0	0	NaN	NaN
Plate_1	NoQS	6	0	0	NaN	NaN
Plate_1	NoQS	6	0	0	NaN	NaN
Plate_1	NoQS	6	0	0	NaN	NaN
Plate_1	NoQS	6	0	0	NaN	NaN
Plate_1	NoQS	6	0	0	NaN	NaN
Plate_1	NoQS	6	0	0	NaN	NaN
Plate_1	NoQS	6	0	0	NaN	NaN
Plate_1	NoQS	6	0	0	NaN	NaN
Plate_1	NoQS	6	0	0	NaN	NaN
Plate_1	NoQS	6	0	0	NaN	NaN
Plate_1	NoQS	6	0	0	NaN	NaN
Plate_1	NoQS	6	0	0	NaN	NaN
Plate_1	NoQS	6	0	0	NaN	NaN
Plate_1	NoQS	6	0	0	NaN	NaN
Plate_1	NoQS	6	0	0	NaN	NaN
Plate_1	NoQS	6	0	0	NaN	NaN
Plate_1	NoQS	6	0	0	NaN	NaN
Plate_1	NoQS	6	0	0	NaN	NaN
Plate_1	NoQS	6	0	0	NaN	NaN
Plate_1	NoQS	6	0	0	NaN	NaN
Plate_1	NoQS	6	0	0	NaN	NaN
Plate_1	NoQS	6	0	0	NaN	NaN
Plate_1	NoQS	6	0	0	NaN	NaN
Plate_1	NoQS	6	0	0	NaN	NaN
Plate_1	NoQS	6	0	0	NaN	NaN
Plate_1	NoQS	6	0	0	NaN	NaN
Plate_1	NoQS	6	0	0	NaN	NaN
Plate_1	NoQS	6	0	0	NaN	NaN
Plate_1	NoQS	6	0	0	NaN	NaN
Plate_1	NoQS	6	0	0	NaN	NaN
Plate_1	NoQS	6	0	0	NaN	NaN
Plate_1	NoQS	6	0	0	NaN	NaN
Plate_1	NoQS	6	0	0	NaN	NaN
Plate_1	NoQS	6	0	0	NaN	NaN
Plate_1	NoQS	6	0	0	NaN	NaN
Plate_1	NoQS	6	0	0	NaN	NaN
Plate_1	NoQS	6	0	0	NaN	NaN
Plate_1	NoQS	6	0	0	NaN	NaN
Plate_1	NoQS	6	0	0	NaN	NaN
Plate_1	NoQS	6	0	0	NaN	NaN
Plate_1	NoQS	6	0	0	NaN	NaN
Plate_1	NoQS	6	0	0	NaN	NaN
Plate_1	NoQS	6	0	0	NaN	NaN
Plate_1	NoQS	6	0	0	NaN	NaN
Plate_1	NoQS	6	0	0	NaN	NaN
Plate_1	NoQS	6	0	0	NaN	NaN
Plate_1	NoQS	6	0	0	NaN	NaN
Plate_1	NoQS	6	0	0	NaN	NaN
Plate_1	NoQS	6	0	0	NaN	NaN
Plate_1	NoQS	6	0	0	NaN	NaN
Plate_1	NoQS	6	0	0	NaN	NaN
Plate_1	NoQS	6	2061.6	4217	NaN	NaN
Plate_1	NoQS	6	3164.2	6365.2	NaN	NaN
Plate_1	NoQS	6	6437.6	13339.4	NaN	NaN
Plate_1	NoQS	6	6700.4	13988.6	1.86673523622838	3.59442642517969
Plate_1	NoQS	6	9870.8	21692.4	1.61601490117073	3.23557021438538
Plate_1	NoQS	6	12366	27304.6	1.22048698416704	2.584952775262
Plate_1	NoQS	6	15076.4	33571.6	1.38530548961254	2.84361912734014
Plate_1	NoQS	6	17818.4	39978.2	1.12742636515167	2.3062643629245
Plate_1	NoQS	6	22759	50903.8	1.1015634300889	2.27194998848885
Plate_1	NoQS	6	25972.2	57820.8	1.1118069429029	2.32050568989415
Plate_1	NoQS	6	31308	70068	0.962794169598844	2.03103067976739
Plate_1	NoQS	6	38067.6	86140.8	0.821527127661916	1.75541335839695
Plate_1	NoQS	6	41477.2	93998.2	0.876219303583554	1.85482949421039
Plate_1	NoQS	6	46176	104444.2	0.741327271020364	1.56233443003871
Plate_1	NoQS	6	54747	123288.8	0.606847982331601	1.27565316767937
Plate_1	NoQS	6	59159	132464.2	0.596959030652314	1.27431260512465
Plate_1	NoQS	6	63571.8	142510	0.570239395422657	1.22925907779208
Plate_1	NoQS	6	69212.8	156198.8	0.505755355950512	1.12255280529465
Plate_1	NoQS	6	75375.6	170428	0.529066071744232	1.16516937433563
Plate_1	NoQS	6	83071.8	188844.2	0.505268819945471	1.10771975741364
Plate_1	NoQS	6	91458.8	206780.8	0.479827855452594	1.03198453481375
Plate_1	NoQS	6	97194.6	219369.8	0.509636943916643	1.09275336813907
Plate_1	NoQS	6	103873.4	233765.2	0.464161469147601	0.977298914715588
Plate_1	NoQS	6	115355	259843.2	0.412226798371595	0.874115047985943
Plate_1	NoQS	6	122559.8	275244.2	0.422633198394735	0.908216221429829
Plate_1	NoQS	6	129183.6	289554.6	0.409329036177748	0.884467542655419
Plate_1	NoQS	6	138658.8	311649.2	0.358247592952306	0.788293670324809
Plate_1	NoQS	6	146914.8	329976.4	0.349272621288797	0.774253271503244
Plate_1	NoQS	6	155511.6	350868.6	0.365149514652774	0.825126256316659
Plate_1	NoQS	6	164087.8	370007.2	0.363122075296278	0.814728744812319
Plate_1	NoQS	6	175263.2	396881	0.358245874220387	0.821769718453881
Plate_1	NoQS	6	187349.6	424234.8	0.358252078029768	0.813961707499343
Plate_1	NoQS	6	197927.8	450521.8	0.342430138114143	0.769162522094391
Plate_1	NoQS	6	209664.2	477615	0.317479304212878	0.699956448974823
Plate_1	NoQS	6	218960.4	496812	0.290977919022318	0.625544399366203
Plate_1	NoQS	6	229012.6	518546.8	0.308361523643516	0.643699803552711
Plate_1	NoQS	6	239173.6	538369.4	0.299004987496456	0.621654213992281
Plate_1	NoQS	6	255661.2	574162.8	0.3069900528528	0.652352190882822
Plate_1	NoQS	6	268551.8	603122.8	0.298899669539264	0.636237008368644
Plate_1	NoQS	6	282552.6	635431.6	0.313163435923066	0.694954809751622
Plate_1	NoQS	6	294135	660647.6	0.293046265217775	0.656381467377104
Plate_1	NoQS	6	310974.8	701901	0.27272411422468	0.60255424601634
Plate_1	NoQS	6	326330.4	736348.6	0.267552636803526	0.590637003101272
Plate_1	NoQS	6	337494.4	758932	0.258837919242531	0.568552689438684
Plate_1	NoQS	6	353302.4	795123.8	0.256784851548087	0.549692755964574
Plate_1	NoQS	6	365649.2	821145.4	0.24783804127156	0.533614421471543
Plate_1	NoQS	6	385036.6	863860	0.256751413131539	0.554027446061794
Plate_1	NoQS	6	400881.4	900200.6	0.24808417952892	0.538692673782589
Plate_1	NoQS	6	418043.8	936489.8	0.25221793019162	0.543796464866546
Plate_1	NoQS	6	434476.4	975055	0.249583490984687	0.551757561872369
Plate_1	NoQS	6	451689.4	1010579.4	0.234267218673001	0.499590185966853
Plate_1	NoQS	6	473813.8	1064231.2	0.227030415612035	0.491518734923186
Plate_1	NoQS	6	487638.4	1088851	0.228031213993376	0.486910876522288
Plate_1	NoQS	6	505415.4	1129249.8	0.228962763532792	0.507126891833968
Plate_1	NoQS	6	525625	1173404.8	0.210986619511637	0.451223275332268
Plate_1	NoQS	6	546763	1225200.2	0.22414753683902	0.509591061684309
Plate_1	NoQS	6	564693.8	1262027.6	0.231592657864677	0.517134223374957
Plate_1	NoQS	6	587753.2	1320736.2	0.2164191037823	0.487171874843852
Plate_1	NoQS	6	612860	1373828	0.205956997305854	0.449810727423252
Plate_1	NoQS	6	629848.6	1412274.8	0.207485416224952	0.458521094648204
Plate_1	NoQS	6	649501	1453453.4	0.204873127182495	0.428101260155957
Plate_1	NoQS	6	671822.4	1502887.6	0.193516620494716	0.410567613960657
Plate_1	NoQS	6	697231	1553428	0.206059012774897	0.431251188736162
Plate_1	NoQS	6	719759.4	1604304.4	0.209645335929654	0.436642797915142
Plate_1	NoQS	6	747531.2	1662820.6	0.216920356057219	0.454278427396589
Plate_1	NoQS	6	773452.4	1716152	0.212683685866825	0.451484218300243
Plate_1	NoQS	6	804716.6	1786258.2	0.215176969443949	0.454992408433588
Plate_1	NoQS	6	832278.6	1845217.6	0.207678086448844	0.444156428821616
Plate_1	NoQS	6	861349.8	1909098.4	0.203807673578666	0.432084188029223
Plate_1	NoQS	6	889088	1970834.6	0.190657087787613	0.398737357132066
Plate_1	NoQS	6	917217	2026147.2	0.186078297486983	0.395303989770839
Plate_1	NoQS	6	943698.4	2081565.2	0.184385788100293	0.386499960183188
Plate_1	NoQS	6	972248.399999999	2147203.6	0.181283206539902	0.366353942178443
Plate_1	NoQS	6	1004395	2213573.2	0.177050411076682	0.374476490695843
Plate_1	NoQS	6	1034077.6	2268291.8	0.18138309573914	0.391986574498477
Plate_1	NoQS	6	1063113.2	2339305.2	0.178013598791463	0.368592146685135
Plate_1	NoQS	6	1097697	2419427	0.171504984411445	0.360162885614131
Plate_1	NoQS	6	1127981	2474468.2	0.166350440032097	0.362994265774972
Plate_1	NoQS	6	1158867.6	2542626.2	0.165218697550287	0.346898497408686
Plate_1	NoQS	6	1188185.6	2609255	0.159531101561953	0.329474587423069
Plate_1	NoQS	6	1220460.8	2674246.8	0.161950518106512	0.349059392260446
Plate_1	NoQS	6	1253795.4	2746117	0.160081185009737	0.339374824128899
Plate_1	NoQS	6	1290749.6	2830046.8	0.162827044493216	0.340698055308563
Plate_1	NoQS	6	1324133.4	2897687.2	0.162429700317308	0.345154334816213
Plate_1	NoQS	6	1360871.2	2975506	0.159769593290282	0.336924570616797
Plate_1	NoQS	6	1397458	3055470.2	0.153620715320301	0.322643384026698
Plate_1	NoQS	6	1432631.6	3128293	0.152094071434071	0.32568409806696
Plate_1	NoQS	6	1467252.6	3205514.8	0.149858728304135	0.319233198426177
Plate_1	NoQS	6	1503391.4	3286424	0.14809842002137	0.311330413020327
Plate_1	NoQS	6	1541995.2	3366179.8	0.150244684963951	0.319611471052112
Plate_1	NoQS	6	1580954.4	3445994	0.151125147709362	0.315180249215887
Plate_1	NoQS	6	1623473.6	3539370.2	0.154768692296361	0.319152721609266
Plate_1	NoQS	6	1664095	3621232.8	0.151817556940017	0.315596408703195
Plate_1	NoQS	6	1710184.6	3718381.4	0.151211290996574	0.318924545460543
Plate_1	NoQS	6	1750094.4	3804269.8	0.143345698218152	0.294208795095192
Plate_1	NoQS	6	1793523.2	3900002.8	0.142785052593847	0.29603373272695
Plate_1	NoQS	6	1829992.2	3968321.2	0.136276273505583	0.281921177786247
Plate_1	NoQS	6	1874769.8	4063239	0.134295636584241	0.276776683585151
Plate_1	NoQS	6	1915986.2	4148986.2	0.136916770458253	0.282268956355903
Plate_1	NoQS	6	1957529.6	4236585.8	0.140006052163837	0.288151884606778
Plate_1	NoQS	6	2009841.4	4351074.19999999	0.14123484305356	0.291327580170849
Plate_1	NoQS	6	2056355.4	4439664.80000001	0.139650878539118	0.288488575950943
Plate_1	NoQS	6	2108534.8	4551127.6	0.139588583610447	0.288176375732493
Plate_1	NoQS	6	2152603.6	4643497.2	0.135218012262722	0.265805878529127
Plate_1	NoQS	6	2199609.6	4742188.6	0.131927228225241	0.26501978023447
Plate_1	NoQS	6	2249773.6	4828057.4	0.129622461519297	0.261118962272215
Plate_1	NoQS	6	2295718	4925810	0.129817805510562	0.258930585614781
Plate_1	NoQS	6	2348897.8	5040577.8	0.128301755051268	0.244888543712578
Plate_1	NoQS	6	2398590	5139461	0.127128586539001	0.255435120140975
Plate_1	NoQS	6	2448009.2	5221394.2	0.128955843139451	0.256002962355907
Plate_1	NoQS	6	2501197	5338604.60000001	0.127769606611	0.252574122285612
Plate_1	NoQS	6	2556256.4	5448608.6	0.125745530518977	0.247899538354715
Plate_1	NoQS	6	2612621.6	5567475.8	0.12444199477984	0.253101471599062
Plate_1	NoQS	6	2663677.4	5667559.8	0.120971779538916	0.239698919541619
Plate_1	NoQS	6	2715875.4	5771874.2	0.118036481233347	0.231933753150344
Plate_1	NoQS	6	2766973.4	5870552.6	0.117844284058862	0.229842554985147
Plate_1	NoQS	6	2820800.6	5973550	0.116243626241328	0.221791980763159
Plate_1	NoQS	6	2881978	6098002.4	0.119495130703132	0.231316792684837
Plate_1	NoQS	6	2934609	6189519.00000001	0.121610835530252	0.242042585790738
Plate_1	NoQS	6	2999911	6327199.2	0.121467875121962	0.249480576968667
Plate_1	NoQS	6	3061904.8	6463524.8	0.119490822699909	0.235622493797028
Plate_1	NoQS	6	3121413.4	6597243.8	0.117950090309748	0.238128283617252
Plate_1	NoQS	6	3183695.79999999	6698900.00000001	0.11754793941245	0.237660842243345
Plate_1	NoQS	6	3238388.00000001	6808863.40000001	0.113556277735768	0.21441239538411
Plate_1	NoQS	6	3308654.2	6957557.19999999	0.112467035167381	0.199184964931459
Plate_1	NoQS	6	3365963.2	7043085.6	0.10922901391281	0.205879075252242
Plate_1	NoQS	6	3428281	7145831.8	0.113334820638094	0.214418285644766
Plate_1	NoQS	6	3487285.40000001	7276341.79999999	0.107094681476326	0.193964491843582
Plate_1	NoQS	6	3559286.4	7421723.4	0.106668347296889	0.206217677550124
Plate_1	NoQS	6	3617505.2	7521939.6	0.107443415497475	0.216827498748653
Plate_1	NoQS	6	3679113.59999999	7653884.2	0.105979389543748	0.199854766131709
Plate_1	NoQS	6	3749385.4	7799659.79999999	0.0991796980626845	0.177860568444995
Plate_1	NoQS	6	3809697.8	7889729.00000001	0.0976226329029437	0.178936191698426
Plate_1	NoQS	6	3866215	7976705.20000001	0.0948466428978243	0.167385999506833
Plate_1	NoQS	6	3924610.6	8089436.4	0.0891056761957962	0.141439176666503
Plate_1	NoQS	6	3982310.2	8193208	0.0863189115068117	0.142244983486559
Plate_1	NoQS	6	4038629.6	8262200.40000001	0.0847872714920577	0.145134122326304
Plate_1	NoQS	6	4094021.99999999	8361645.4	0.0831968844826854	0.138958913518701
Plate_1	NoQS	6	4149504.8	8465059.2	0.0822823913730737	0.125908694855875
Plate_1	NoQS	6	4206505.2	8563540.4	0.0810649061416591	0.134974141683725
Plate_1	NoQS	6	4264977.4	8628718.6	0.0802865624794009	0.133877409575432
Plate_1	NoQS	6	4320931	8735418.4	0.080046974689985	0.130073887815491
Plate_1	NoQS	6	4377397.6	8837341.2	0.0792002403018977	0.121396396563055
Plate_1	NoQS	6	4435835	8933447.6	0.0773866108829964	0.13094808927642
Plate_1	NoQS	6	4493591.2	9006490.2	0.0765356633377792	0.127064752385712
Plate_1	NoQS	6	4549173.6	9112722.99999999	0.0763540850893527	0.116559696314091
Plate_1	NoQS	6	4605630.6	9211098.6	0.0743828430851856	0.109506348340205
Plate_1	NoQS	6	4665063.6	9279283	0.0732636554110968	0.115345312642099
Plate_1	NoQS	6	4719616.6	9353825.59999999	0.0720469212167387	0.111708923351385
Plate_1	NoQS	6	4776563.20000001	9454723.00000001	0.0714103932042853	0.102840415962623
Plate_1	NoQS	6	4830836.2	9552068.8	0.0690557532296054	0.10920132374845
Plate_1	NoQS	6	4888162.2	9620407.6	0.0692340294825016	0.11287046365851
Plate_1	NoQS	6	4941495.99999999	9718939.8	0.068459438129544	0.0993933938243527
Plate_1	NoQS	6	4999975	9813528.8	0.0684749653323422	0.0889306195794779
Plate_1	NoQS	6	5056984.2	9864181.60000001	0.0672163501525631	0.0929844317560704
Plate_1	NoQS	6	5114539.80000001	9922630.19999999	0.0665558885525712	0.0898539210176406
Plate_1	NoQS	6	5169818	10012225.6	0.0651672776617751	0.0780128436744701
Plate_1	NoQS	6	5223510.6	10101789.8	0.0642166766787788	0.0889259177390117
Plate_1	NoQS	6	5279153.40000001	10149556.2	0.06299872200076	0.0967004103172843
Plate_1	NoQS	6	5335072.4	10251336.8	0.0625032380031634	0.0953108609891868
Plate_1	NoQS	6	5390261.2	10348076.8	0.0627918458751964	0.0860305719067148
Plate_1	NoQS	6	5446246.8	10435949.8	0.0618713710145542	0.0965917257845517
Plate_1	NoQS	6	5504130.60000001	10488280.2	0.0604467240550797	0.0917514433070897
Plate_1	NoQS	6	5558547.2	10587990.2	0.0600098358675112	0.0875403815106051
Plate_1	NoQS	6	5610829.4	10672017.4	0.0531006290957237	0.0740651462782125
Plate_1	NoQS	6	5666786.99999999	10753484.2	0.0460224914619118	0.076172260392565
Plate_1	NoQS	6	5693252	10782001.25	0.0241993954507613	0.0371493656764552
Plate_1	NoQS	6	5719986.33333333	10846917	0.021778655397295	0.0321735690829206
Plate_2	NoQS	1	0	0	NaN	NaN
Plate_2	NoQS	1	0	0	NaN	NaN
Plate_2	NoQS	1	0	0	NaN	NaN
Plate_2	NoQS	1	0	0	NaN	NaN
Plate_2	NoQS	1	0	0	NaN	NaN
Plate_2	NoQS	1	0	0	NaN	NaN
Plate_2	NoQS	1	0	0	NaN	NaN
Plate_2	NoQS	1	0	0	NaN	NaN
Plate_2	NoQS	1	0	0	NaN	NaN
Plate_2	NoQS	1	0	0	NaN	NaN
Plate_2	NoQS	1	0	0	NaN	NaN
Plate_2	NoQS	1	0	0	NaN	NaN
Plate_2	NoQS	1	0	0	NaN	NaN
Plate_2	NoQS	1	0	0	NaN	NaN
Plate_2	NoQS	1	0	0	NaN	NaN
Plate_2	NoQS	1	0	0	NaN	NaN
Plate_2	NoQS	1	0	0	NaN	NaN
Plate_2	NoQS	1	0	0	NaN	NaN
Plate_2	NoQS	1	0	0	NaN	NaN
Plate_2	NoQS	1	0	0	NaN	NaN
Plate_2	NoQS	1	0	0	NaN	NaN
Plate_2	NoQS	1	0	0	NaN	NaN
Plate_2	NoQS	1	0	0	NaN	NaN
Plate_2	NoQS	1	0	0	NaN	NaN
Plate_2	NoQS	1	0	0	NaN	NaN
Plate_2	NoQS	1	0	0	NaN	NaN
Plate_2	NoQS	1	0	0	NaN	NaN
Plate_2	NoQS	1	0	0	NaN	NaN
Plate_2	NoQS	1	0	0	NaN	NaN
Plate_2	NoQS	1	0	0	NaN	NaN
Plate_2	NoQS	1	0	0	NaN	NaN
Plate_2	NoQS	1	0	0	NaN	NaN
Plate_2	NoQS	1	0	0	NaN	NaN
Plate_2	NoQS	1	0	0	NaN	NaN
Plate_2	NoQS	1	0	0	NaN	NaN
Plate_2	NoQS	1	0	0	NaN	NaN
Plate_2	NoQS	1	0	0	NaN	NaN
Plate_2	NoQS	1	0	0	NaN	NaN
Plate_2	NoQS	1	0	0	NaN	NaN
Plate_2	NoQS	1	0	0	NaN	NaN
Plate_2	NoQS	1	0	0	NaN	NaN
Plate_2	NoQS	1	0	0	NaN	NaN
Plate_2	NoQS	1	0	0	NaN	NaN
Plate_2	NoQS	1	0	0	NaN	NaN
Plate_2	NoQS	1	0	0	NaN	NaN
Plate_2	NoQS	1	0	0	NaN	NaN
Plate_2	NoQS	1	0	0	NaN	NaN
Plate_2	NoQS	1	0	0	NaN	NaN
Plate_2	NoQS	1	0	0	NaN	NaN
Plate_2	NoQS	1	0	0	NaN	NaN
Plate_2	NoQS	1	0	0	NaN	NaN
Plate_2	NoQS	1	0	0	NaN	NaN
Plate_2	NoQS	1	0	0	NaN	NaN
Plate_2	NoQS	1	0	0	NaN	NaN
Plate_2	NoQS	1	0	0	NaN	NaN
Plate_2	NoQS	1	0	0	NaN	NaN
Plate_2	NoQS	1	0	0	NaN	NaN
Plate_2	NoQS	1	0	0	NaN	NaN
Plate_2	NoQS	1	0	0	NaN	NaN
Plate_2	NoQS	1	0	0	NaN	NaN
Plate_2	NoQS	1	0	0	NaN	NaN
Plate_2	NoQS	1	0	0	NaN	NaN
Plate_2	NoQS	1	0	0	NaN	NaN
Plate_2	NoQS	1	0	0	NaN	NaN
Plate_2	NoQS	1	0	0	NaN	NaN
Plate_2	NoQS	1	0	0	NaN	NaN
Plate_2	NoQS	1	0	0	NaN	NaN
Plate_2	NoQS	1	0	0	NaN	NaN
Plate_2	NoQS	1	0	0	NaN	NaN
Plate_2	NoQS	1	0	0	NaN	NaN
Plate_2	NoQS	1	0	0	NaN	NaN
Plate_2	NoQS	1	0	0	NaN	NaN
Plate_2	NoQS	1	0	0	NaN	NaN
Plate_2	NoQS	1	0	0	NaN	NaN
Plate_2	NoQS	1	0	0	NaN	NaN
Plate_2	NoQS	1	0	0	NaN	NaN
Plate_2	NoQS	1	0	0	NaN	NaN
Plate_2	NoQS	1	0	0	NaN	NaN
Plate_2	NoQS	1	0	0	NaN	NaN
Plate_2	NoQS	1	0	0	NaN	NaN
Plate_2	NoQS	1	0	0	NaN	NaN
Plate_2	NoQS	1	0	0	NaN	NaN
Plate_2	NoQS	1	0	0	NaN	NaN
Plate_2	NoQS	1	0	0	NaN	NaN
Plate_2	NoQS	1	0	0	NaN	NaN
Plate_2	NoQS	1	0	0	NaN	NaN
Plate_2	NoQS	1	0	0	NaN	NaN
Plate_2	NoQS	1	0	0	NaN	NaN
Plate_2	NoQS	1	0	0	NaN	NaN
Plate_2	NoQS	1	0	0	NaN	NaN
Plate_2	NoQS	1	0	0	NaN	NaN
Plate_2	NoQS	1	0	0	NaN	NaN
Plate_2	NoQS	1	0	0	NaN	NaN
Plate_2	NoQS	1	0	0	NaN	NaN
Plate_2	NoQS	1	0	0	NaN	NaN
Plate_2	NoQS	1	0	0	NaN	NaN
Plate_2	NoQS	1	0	0	NaN	NaN
Plate_2	NoQS	1	0	0	NaN	NaN
Plate_2	NoQS	1	0	0	NaN	NaN
Plate_2	NoQS	1	0	0	NaN	NaN
Plate_2	NoQS	1	0	0	NaN	NaN
Plate_2	NoQS	1	0	0	NaN	NaN
Plate_2	NoQS	1	0	0	NaN	NaN
Plate_2	NoQS	1	0	0	NaN	NaN
Plate_2	NoQS	1	0	0	NaN	NaN
Plate_2	NoQS	1	0	0	NaN	NaN
Plate_2	NoQS	1	2849.4	3441.6	NaN	NaN
Plate_2	NoQS	1	5756.6	7178.2	NaN	NaN
Plate_2	NoQS	1	14672.6	19140.8	NaN	NaN
Plate_2	NoQS	1	24095.8	32094.2	2.69186166760185	2.94842744493791
Plate_2	NoQS	1	37159.6	49591.6	2.22856867436775	2.57036846399185
Plate_2	NoQS	1	50711.4	68501.6	1.97223235615674	2.30364479966878
Plate_2	NoQS	1	65308.8	89407.8	1.70809574066597	2.03563666401103
Plate_2	NoQS	1	89372.8	121518	1.42017687717698	1.75922452534774
Plate_2	NoQS	1	111913.8	152355	1.20122100147957	1.51354562997513
Plate_2	NoQS	1	131822	181278	1.04458935218007	1.32244468183634
Plate_2	NoQS	1	150261.4	206910	0.924126982447074	1.19159295148818
Plate_2	NoQS	1	169652.4	233338.8	0.832701004861821	1.08297216466503
Plate_2	NoQS	1	198111.2	272802.8	0.801285364886247	1.03766854987421
Plate_2	NoQS	1	225321.2	310318.8	0.718373744515574	0.941869543212674
Plate_2	NoQS	1	256862.2	354258.8	0.705582294342683	0.932526657995553
Plate_2	NoQS	1	277479.2	383891.4	0.643808109098014	0.860490537330052
Plate_2	NoQS	1	310344.8	430431.2	0.60136392906395	0.81639350691143
Plate_2	NoQS	1	341750.6	475270.2	0.578304625699388	0.788934717182274
Plate_2	NoQS	1	374151.8	522661.2	0.539124494510709	0.739679905177264
Plate_2	NoQS	1	414765.6	580221.8	0.505187747714505	0.694486045767291
Plate_2	NoQS	1	439042.6	615664.6	0.480847242191658	0.663512074501471
Plate_2	NoQS	1	475496.8	667159.200000001	0.485028907001247	0.662441213560564
Plate_2	NoQS	1	512402.8	720311.8	0.445957723499749	0.616987859455144
Plate_2	NoQS	1	560717	787905.4	0.465536342943736	0.640696487084401
Plate_2	NoQS	1	600132.4	846327.8	0.434906081752644	0.603209398303166
Plate_2	NoQS	1	647822.6	914290.2	0.419021489443377	0.582368854896453
Plate_2	NoQS	1	685731.8	969448.199999999	0.381038120870244	0.535405727617978
Plate_2	NoQS	1	729895	1033267	0.378316835857468	0.530094988940813
Plate_2	NoQS	1	772122.2	1094488	0.366908786173045	0.514935633482823
Plate_2	NoQS	1	823738.6	1169624.8	0.366838501773795	0.515175688255491
Plate_2	NoQS	1	878578.4	1248145.8	0.355066559314334	0.49937808694384
Plate_2	NoQS	1	930990.6	1324518	0.352487181399525	0.494514930654702
Plate_2	NoQS	1	982000.2	1398431.4	0.343457070021099	0.481233362153999
Plate_2	NoQS	1	1037596	1477976.4	0.314854635873761	0.445077848451872
Plate_2	NoQS	1	1097854.8	1564799.2	0.311535622034583	0.439739984004979
Plate_2	NoQS	1	1144031.6	1633321.6	0.309965971427161	0.438388643367483
Plate_2	NoQS	1	1207719.4	1725355.8	0.313923662704667	0.44488026020985
Plate_2	NoQS	1	1271970.2	1819224	0.296809067439497	0.420214404514242
Plate_2	NoQS	1	1346941.4	1927937	0.318442585236166	0.449988033585913
Plate_2	NoQS	1	1405602.4	2011365.6	0.297342267722602	0.423446569251451
Plate_2	NoQS	1	1491585.4	2137594.6	0.288085774987636	0.409294736843809
Plate_2	NoQS	1	1549326.6	2223994.2	0.269326983244127	0.384153959801095
Plate_2	NoQS	1	1619487.8	2324903.8	0.27647809497503	0.396500729482735
Plate_2	NoQS	1	1687273.6	2424345.6	0.266254283144956	0.38219225263085
Plate_2	NoQS	1	1771230.2	2547890.8	0.280154814980559	0.3975815197719
Plate_2	NoQS	1	1859981	2678224.6	0.27125227451975	0.385797219182511
Plate_2	NoQS	1	1955017.2	2813275.6	0.267552386286852	0.379919195294868
Plate_2	NoQS	1	2030754.8	2923163.2	0.265749700372208	0.377864783228737
Plate_2	NoQS	1	2111559.2	3040355.6	0.249500595557066	0.354186073819525
Plate_2	NoQS	1	2211808	3188316.2	0.245208598325707	0.352918983245653
Plate_2	NoQS	1	2291763.2	3304006.6	0.249425246068007	0.35852802075466
Plate_2	NoQS	1	2397230.6	3462829.8	0.248657154888345	0.355860991355945
Plate_2	NoQS	1	2499502.4	3611050.8	0.242459553988311	0.345770818624013
Plate_2	NoQS	1	2598667.6	3752016.6	0.242425679669623	0.343930970557384
Plate_2	NoQS	1	2706615.8	3908313.6	0.236359480537093	0.332489132224314
Plate_2	NoQS	1	2806902.2	4049701.6	0.230437405756984	0.322079977033323
Plate_2	NoQS	1	2919921.8	4212682	0.229898199336468	0.323005819643505
Plate_2	NoQS	1	3029309.4	4365867.6	0.230277691923732	0.322565240981122
Plate_2	NoQS	1	3147905.2	4538571	0.227825820035939	0.320916212599503
Plate_2	NoQS	1	3278266.8	4724527.59999999	0.224355898902132	0.315819623794142
Plate_2	NoQS	1	3394473.8	4893169.8	0.218849020773387	0.310849264987199
Plate_2	NoQS	1	3520762.8	5074381	0.214338324580677	0.304137763390107
Plate_2	NoQS	1	3637452.2	5245512	0.210427133276674	0.301654701412984
Plate_2	NoQS	1	3765405.8	5430524	0.208180577465118	0.296818927472805
Plate_2	NoQS	1	3906341.4	5640775.4	0.208745643778389	0.297145708458185
Plate_2	NoQS	1	4037900.6	5826559.6	0.208482839127836	0.2956176898214
Plate_2	NoQS	1	4188746	6041879.8	0.203089089384417	0.286271396606522
Plate_2	NoQS	1	4328198.2	6242068.4	0.198151808014433	0.276489897059888
Plate_2	NoQS	1	4461757.8	6428797.4	0.199180048993025	0.280417872549291
Plate_2	NoQS	1	4608864.59999999	6637312.6	0.19272452273578	0.27198583234014
Plate_2	NoQS	1	4767843	6871369	0.190605817106238	0.26861458788864
Plate_2	NoQS	1	4918475.6	7088351.6	0.192953721371286	0.272588454813238
Plate_2	NoQS	1	5073331.4	7308928.2	0.192268467499815	0.271172411215832
Plate_2	NoQS	1	5240570.19999999	7546822.8	0.187428504320277	0.263518571348751
Plate_2	NoQS	1	5410227.6	7785748.00000001	0.181766238519767	0.254172421275585
Plate_2	NoQS	1	5574144.80000001	8022802.39999999	0.180725919342212	0.252949061719959
Plate_2	NoQS	1	5724848.2	8233107	0.175550502467974	0.24612390519838
Plate_2	NoQS	1	5899677.2	8483011.00000001	0.173510392410467	0.244198514860783
Plate_2	NoQS	1	6067439	8723144.8	0.174280566879425	0.243035173715467
Plate_2	NoQS	1	6251608.40000001	8987111.8	0.176668920168773	0.245836752407963
Plate_2	NoQS	1	6444112.6	9253681.79999999	0.175391547037087	0.240596825616712
Plate_2	NoQS	1	6632911.4	9515381.20000001	0.175872899601806	0.238195563985404
Plate_2	NoQS	1	6828014.6	9775179.8	0.173664953038369	0.234032333329648
Plate_2	NoQS	1	7025975.99999999	10040470.4	0.170132738949672	0.229122372856302
Plate_2	NoQS	1	7226086.2	10319422.8	0.166970928362467	0.225533347901385
Plate_2	NoQS	1	7426515.20000001	10595556.2	0.165388036091279	0.22517734621056
Plate_2	NoQS	1	7624524.2	10873509.8	0.161151461231359	0.219686164030715
Plate_2	NoQS	1	7837810.4	11169061.8	0.158714342027313	0.213837757790505
Plate_2	NoQS	1	8037045.2	11437380.8	0.160408307360139	0.215612813324854
Plate_2	NoQS	1	8248763.8	11715593	0.158225435351966	0.209478626527731
Plate_2	NoQS	1	8487964.19999999	12041459.6	0.156792605187018	0.206804127825806
Plate_2	NoQS	1	8699701.2	12315815	0.155108051864509	0.205442175282451
Plate_2	NoQS	1	8931590.19999998	12630652.2	0.154563732297479	0.204943225544037
Plate_2	NoQS	1	9147565.39999999	12927370.2	0.150966088812865	0.198848629065389
Plate_2	NoQS	1	9384315.79999999	13240751	0.147427805591505	0.194023323360444
Plate_2	NoQS	1	9625685.2	13558968.2	0.146044979713103	0.191207704241092
Plate_2	NoQS	1	9838729.40000001	13833332.4	0.145608682383489	0.187983791837995
Plate_2	NoQS	1	10087869.2	14162996	0.144171494675085	0.186797969580566
Plate_2	NoQS	1	10328752	14470884.8	0.141601039797592	0.182309990505642
Plate_2	NoQS	1	10582429.2	14811829.8	0.143896498708926	0.185272419878309
Plate_2	NoQS	1	10830796.2	15128917.8	0.142040342789528	0.181360677414174
Plate_2	NoQS	1	11092862.6	15467518.8	0.14048317734494	0.178813429709404
Plate_2	NoQS	1	11355676.6	15801000.8	0.136883555503871	0.171980260120594
Plate_2	NoQS	1	11612531.8	16124143	0.135048231748925	0.169515292172038
Plate_2	NoQS	1	11862562.6	16438603.4	0.135701783692326	0.170481584201974
Plate_2	NoQS	1	12122711.8	16768875	0.134200104295687	0.168982908103771
Plate_2	NoQS	1	12420653.4	17154551.6	0.132686915147666	0.167267295935584
Plate_2	NoQS	1	12698642	17511026.2	0.132196749181396	0.165694475425301
Plate_2	NoQS	1	12970216.2	17854656.6	0.130943425810251	0.163362253593674
Plate_2	NoQS	1	13245421.6	18191033.6	0.127391994163609	0.157250079056393
Plate_2	NoQS	1	13522827.8	18534760	0.12702668112734	0.155642795885795
Plate_2	NoQS	1	13812436.2	18890842.6	0.125794728167641	0.152788765680243
Plate_2	NoQS	1	14116171	19266341.6	0.125586224234631	0.153517332532756
Plate_2	NoQS	1	14403886.2	19614292.8	0.126375881100543	0.1541239155106
Plate_2	NoQS	1	14707014.8	19996457.2	0.124740698058645	0.150869905873419
Plate_2	NoQS	1	15024819.8	20385899.4	0.123701845760486	0.149288814809793
Plate_2	NoQS	1	15326344.6	20740966.2	0.123280244789242	0.148446223342427
Plate_2	NoQS	1	15648877.2	21135212.2	0.122333380499676	0.145879626360996
Plate_2	NoQS	1	15963132.6	21511192.8	0.120932999973896	0.144290122368613
Plate_2	NoQS	1	16286280.4	21898957.4	0.120201944275273	0.145204033911716
Plate_2	NoQS	1	16617978.2	22305982.8	0.117398209103179	0.140710387871716
Plate_2	NoQS	1	16942014	22712311.4	0.115805646132145	0.138402478733141
Plate_2	NoQS	1	17258415	23083296.4	0.114843771700457	0.137024611467185
Plate_2	NoQS	1	17581992.2	23464667.2	0.11306061974178	0.133689547137965
Plate_2	NoQS	1	17922849.2	23870359	0.113522268495821	0.132940950652963
Plate_2	NoQS	1	18260027.2	24265989.6	0.114710732388602	0.134796272166895
Plate_2	NoQS	1	18622195.4	24698570.6	0.114455813415375	0.134755707171898
Plate_2	NoQS	1	18988786.4	25136150.4	0.112594216261762	0.131669379475323
Plate_2	NoQS	1	19341806.8	25556427.6	0.112312013979441	0.130029899066091
Plate_2	NoQS	1	19687107.4	25952928	0.111058502027007	0.127897582928063
Plate_2	NoQS	1	20053157.6	26361487.6	0.108933018428239	0.124414281315775
Plate_2	NoQS	1	20428626.4	26798211.6	0.109009841487108	0.123388907653299
Plate_2	NoQS	1	20793426.6	27216028	0.109398587632121	0.125802176369664
Plate_2	NoQS	1	21180818.2	27656982.6	0.107095064920408	0.123920645170103
Plate_2	NoQS	1	21566575.4	28133973	0.105168531298965	0.12152231988571
Plate_2	NoQS	1	21926545	28548604.2	0.105216225906929	0.121082380984503
Plate_2	NoQS	1	22301143.6	28980924.8	0.104094321854369	0.119981130445546
Plate_2	NoQS	1	22699926.6	29429313.2	0.101879816333202	0.112423883323498
Plate_2	NoQS	1	23100177.2	29888519	0.103461779360465	0.113868026879272
Plate_2	NoQS	1	23477623.2	30260759.5999999	0.102588769289277	0.111597151052709
Plate_2	NoQS	1	23900762.8	30740177.1999999	0.101874048427561	0.111600692489399
Plate_2	NoQS	1	24292605.8	31165831.4000001	0.100096392731615	0.108574053547828
Plate_2	NoQS	1	24711498.2	31651704.6000001	0.099464042175974	0.10990847603601
Plate_2	NoQS	1	25110194.2	32087011.2	0.0962079380524514	0.106464680367705
Plate_2	NoQS	1	25508435	32523472.8	0.0954529527833543	0.105965883622001
Plate_2	NoQS	1	25897384.4	32967420.4	0.0932455768281812	0.103056139421808
Plate_2	NoQS	1	26305452	33418188.6	0.0927192651787294	0.103079309995882
Plate_2	NoQS	1	26708960	33876522.2	0.0920063603163328	0.102458497696726
Plate_2	NoQS	1	27127401.2	34346984.4	0.0913260323736367	0.0997980951910608
Plate_2	NoQS	1	27541183.8	34804547	0.0895261447010043	0.0959103417663248
Plate_2	NoQS	1	27946164.8	35223342.4	0.0879228473963991	0.0910990268909707
Plate_2	NoQS	1	28344351.4	35618820.3999999	0.0852321722955196	0.0858379516132902
Plate_2	NoQS	1	28741174.8	35997615.4	0.0824364881044062	0.0813531035320056
Plate_2	NoQS	1	29126056.4	36374175.4	0.0804004625384493	0.0785680591097076
Plate_2	NoQS	1	29501480	36752401	0.078611592431642	0.0764950928407324
Plate_2	NoQS	1	29884165.1999999	37129891	0.0772876223374439	0.0756717778628449
Plate_2	NoQS	1	30264507.8	37499546.4000001	0.0759405868150225	0.0742811703825567
Plate_2	NoQS	1	30653677.4	37882219.6	0.0757197533306808	0.0733782621709864
Plate_2	NoQS	1	31029374.8	38247710	0.0751723397824193	0.072084558024971
Plate_2	NoQS	1	31423400.6	38626666.8	0.0746714872794172	0.0713746368041221
Plate_2	NoQS	1	31816334.8	38994325.5999999	0.0736632503495684	0.0699116628049436
Plate_2	NoQS	1	32207920.2	39368737.6	0.0736509863850685	0.069277648276543
Plate_2	NoQS	1	32594694.6	39735714.4000001	0.0723828918083527	0.0670371835369517
Plate_2	NoQS	1	32994040	40107080.3999999	0.0707946796450969	0.065382437934039
Plate_2	NoQS	1	33377879.4	40447741.6	0.0696606170755061	0.0634542215808816
[truncated: 56,465 more rows]
