# Supplementary material for: Spatial-temporal dynamics of a microbial cooperative behavior resistant to cheating
Source: Nat Commun. 2022 Feb 7;13:721. doi: 10.1038/s41467-022-28321-9 (PMC8821651; doi:10.1038/s41467-022-28321-9)
Supplement: Supplementary file 4 — Source Data [file 41467_2022_28321_MOESM4_ESM.zip › Figure_Source_Data_Final/Final_Fig1_liq_Data.csv]

ExpName	sampleType	sampleWell	t_hours	OD_600	GFP	mu	GFP_derivative_with_time	PromoterActivity
Biological_Replicate_1	NoQS	B2	0	NaN	NaN	NaN	NaN	NaN
Biological_Replicate_1	NoQS	B2	0.185166666666667	0.0133179205303167	7	NaN	NaN	NaN
Biological_Replicate_1	NoQS	B2	0.369333333333333	0.0166168305791855	7.01055966209081	NaN	NaN	NaN
Biological_Replicate_1	NoQS	B2	0.5535	0.0197412649791855	9.01628959276018	NaN	NaN	NaN
Biological_Replicate_1	NoQS	B2	0.737666666666667	0.0273510407402715	11.9837104072398	NaN	NaN	NaN
Biological_Replicate_1	NoQS	B2	0.921805555555556	0.0367855233567119	9.03257918552035	NaN	NaN	NaN
Biological_Replicate_1	NoQS	B2	1.10597222222222	0.0529797274223865	15.0162895927602	1.62342424423616	8.70547286091603	222.995607561811
Biological_Replicate_1	NoQS	B2	1.29013888888889	0.0680564675665159	18.0054298642534	1.56953920011045	11.9401305362851	226.967441391129
Biological_Replicate_1	NoQS	B2	1.47430555555556	0.0784711242542986	19.0211161387632	1.36837340861883	10.8649700047092	163.377013624217
Biological_Replicate_1	NoQS	B2	1.65847222222222	0.0915792749855203	22.9837104072398	1.1838427936555	11.9457013574661	150.508486181318
Biological_Replicate_1	NoQS	B2	1.84263888888889	0.106297097050679	20.0844772967265	1.04404693452338	12.0020612972375	130.293143144176
Biological_Replicate_1	NoQS	B2	2.02680555555556	0.142605812024287	36.0488687782805	1.10433614028504	22.8408099752257	201.251146560738
Biological_Replicate_1	NoQS	B2	2.21097222222222	0.180278805380241	45.0705988836928	1.12596286963778	29.3920387541423	205.451707965601
Biological_Replicate_1	NoQS	B2	2.39511111111111	0.176599939486951	58.1227752639517	0.823585309055978	42.4697459196497	255.081435453931
Biological_Replicate_1	NoQS	B2	2.57927777777778	0.195071884363952	80.2064856711916	0.751357319604169	62.1423803771422	337.760537371098
Biological_Replicate_1	NoQS	B2	2.76344444444444	0.225793195542081	117.351583710407	0.75516139032009	105.629436829337	530.388056542564
Biological_Replicate_1	NoQS	B2	2.94761111111111	0.242446309842383	180.513501282245	0.559225289859928	156.884668782585	709.552125324228
Biological_Replicate_1	NoQS	B2	3.13177777777778	0.250836194442601	272.750829562594	0.36311807954127	247.254549153558	1031.55154268051
Biological_Replicate_1	NoQS	B2	3.31594444444444	0.275211764763197	404.021421028812	0.469963097946008	375.636538387179	1466.38649180464
Biological_Replicate_1	NoQS	B2	3.50011111111111	0.294745017518552	587.232277526394	0.436979854328779	550.616244548637	2012.50349416751
Biological_Replicate_1	NoQS	B2	3.68427777777778	0.319922362261578	802.24947209653	0.382696862379547	743.780512274522	2507.46581769669
Biological_Replicate_1	NoQS	B2	3.86844444444444	0.32393529117647	1020.30125207422	0.310831535197951	911.986697692642	2914.92894462947
Biological_Replicate_1	NoQS	B2	4.05258333333333	0.346862489937396	1247.45294117647	0.344864237560781	1058.65970789258	3205.72781820807
Biological_Replicate_1	NoQS	B2	4.23675	0.357769402882353	1494.62965756524	0.279892889895307	1184.37093560517	3454.42948414012
Biological_Replicate_1	NoQS	B2	4.42091666666667	0.369514719130186	1771.42986425339	0.241611105454055	1286.00642902479	3591.70642457344
Biological_Replicate_1	NoQS	B2	4.60508333333333	0.372063967559578	2008.74962292609	0.162345609145396	1310.2264081407	3575.46373319482
Biological_Replicate_1	NoQS	B2	4.78925	0.382615070125189	2298.35294117647	0.177079185577899	1387.92943612914	3703.79953023774
Biological_Replicate_1	NoQS	B2	4.97338888888889	0.385140014882353	2529.30034696032	0.112491641688554	1392.2614755836	3664.42762765177
Biological_Replicate_1	NoQS	B2	5.15755555555556	0.391985890361442	2920.27647058823	0.0986067626907709	1548.21373359963	4004.89531666427
Biological_Replicate_1	NoQS	B2	5.34169444444444	0.406688239194117	3307.24739779756	0.105153002139424	1668.10774498688	4227.28792224115
Biological_Replicate_1	NoQS	B2	5.52586111111111	0.438628241879921	3688.7677224736	0.183321751463306	1824.45404475748	4423.62534868693
Biological_Replicate_1	NoQS	B2	5.71002777777778	0.460239092500754	3982.68517121737	0.206245352170748	1829.13907334758	4203.12802542556
Biological_Replicate_1	NoQS	B2	5.89419444444444	0.450285036921569	4426.38159879336	0.167240715035305	2060.17873502231	4581.0512856315
Biological_Replicate_1	NoQS	B2	6.07833333333333	0.464322921760748	4655.2790346908	0.17988842866469	1884.44991122921	4111.98447770816
Biological_Replicate_1	NoQS	B2	6.2625	0.468162592443439	4866.40006034093	0.148304250937269	1693.19746158556	3673.48898240653
Biological_Replicate_1	NoQS	B2	6.44666666666667	0.461928221297782	4935.51432880845	0.0551683088074021	1353.93296615549	2912.90798064627
Biological_Replicate_1	NoQS	B2	6.63080555555556	0.450045124695324	5187.14210288128	-0.0240713618224243	1308.20484356315	2843.64345669844
Biological_Replicate_1	NoQS	B2	6.81497222222222	0.440935405239101	5541.70739064857	-0.022168458492056	1211.21352961651	2685.79871742278
Biological_Replicate_1	NoQS	B2	6.99911111111111	0.430299371898944	5825.49811434605	-0.0814565405172027	1271.01785691928	2885.87873429919
Biological_Replicate_1	NoQS	B2	7.18327777777778	0.430261549238311	6239.17797888386	-0.0921880493862193	1490.79954954889	3436.35134268783
Biological_Replicate_1	NoQS	B2	7.36741666666667	0.440469396406245	6599.90045248869	-0.0529054682773629	1807.75080562644	4168.42893186307
Biological_Replicate_1	NoQS	B2	7.55158333333333	0.452097439006033	6915.03348921406	0.00508144135379198	1876.44313447904	4255.52510723003
Biological_Replicate_1	NoQS	B2	7.73575	0.435288708619909	7251.13167420815	-0.0139924497998632	1856.38836223665	4194.10463113971
Biological_Replicate_1	NoQS	B2	7.91991666666667	0.449949466307692	7435.58823529411	0.0485379131874841	1748.51415849563	3922.38299857855
Biological_Replicate_1	NoQS	B2	8.10405555555556	0.458081790902097	7865.07738723789	0.0679957168594828	1765.9489727182	3943.84588401647
Biological_Replicate_1	NoQS	B2	8.28822222222222	0.455010879511312	8372.62745098039	0.0351997371165914	1925.13339202719	4237.13986566456
Biological_Replicate_1	NoQS	B2	8.47236111111111	0.456823513370588	8478.46153846154	0.0113928984820825	1698.09653863055	3718.68708187689
Biological_Replicate_1	NoQS	B2	8.65652777777778	0.460844689814602	8886.77647058823	0.0611865592705756	1776.26584222273	3882.04176332333
Biological_Replicate_1	NoQS	B2	8.84069444444444	0.46828236206184	9359.25882352941	0.043472062586568	2089.0540324727	4521.92325943534
Biological_Replicate_1	NoQS	B2	9.02483333333333	0.448963558388235	9912.08235294118	-0.0215814519456324	2223.32716142159	4840.01663938754
Biological_Replicate_1	NoQS	B2	9.209	0.459807083623529	10265.8630260974	0.0113608534077778	2056.00243451627	4479.13572339088
Biological_Replicate_1	NoQS	B2	9.39313888888889	0.477946416568627	10590.3294117647	0.049760753232514	2293.77714403117	4962.31829666685
Biological_Replicate_1	NoQS	B2	9.57730555555556	0.48596735613622	10819.1037707391	0.0585868717994466	2098.45498658915	4421.76914932785
Biological_Replicate_1	NoQS	B2	9.76144444444444	0.480255281341177	11532.5764066978	0.0277045462683736	2360.5199274118	4903.55319717974
Biological_Replicate_1	NoQS	B2	9.94561111111111	0.472519513082051	11809.1809954751	0.0540896257821426	2060.19762085131	4295.83081315206
Biological_Replicate_1	NoQS	B2	10.1297777777778	0.475977957712217	12363.1263951735	0.0368223953931321	2277.57107953956	4782.29226743841
Biological_Replicate_1	NoQS	B2	10.3139166666667	0.489517308240121	12734.0977375566	0.0261993867357165	2328.42539533888	4857.58302894993
Biological_Replicate_1	NoQS	B2	10.4980833333333	0.492618440060784	13101.1586726998	0.015000440877182	2478.24966728772	5098.88150094397
Biological_Replicate_1	NoQS	B2	10.68225	0.495866499060332	13663.6260935143	0.0350466340485706	2314.26210333013	4697.41255291441
Biological_Replicate_1	NoQS	B2	10.8664166666667	0.489912860543219	13598.9365007541	0.0387828749448858	1943.62588808585	3944.05190915559
Biological_Replicate_1	NoQS	B2	11.0505555555556	0.492212860478582	13947.0298642534	0.0359569984719657	1720.3356429892	3491.90398896742
Biological_Replicate_1	NoQS	B2	11.2347222222222	0.494514513798341	14501.2615384615	0.0110183807224799	1919.09191048504	3898.90211284699
Biological_Replicate_1	NoQS	B2	11.4188888888889	0.497110606290347	14368.2971790617	0.00988576789896056	1376.07801595858	2782.13261955831
Biological_Replicate_1	NoQS	B2	11.6030277777778	0.498956016164706	14791.5726998492	0.00678959560214373	1225.10417342144	2465.69101867363
Biological_Replicate_1	NoQS	B2	11.7871944444444	0.490970055303167	15250.362745098	0.00232101804643047	1793.40406625582	3618.07632537913
Biological_Replicate_1	NoQS	B2	11.9713611111111	0.503819027429778	15316.9644042232	0.0254157369665658	1487.71171761433	2987.88270912933
Biological_Replicate_1	NoQS	B2	12.1555277777778	0.507361414509201	15668.5857595414	0.0279947261739752	1267.68241203243	2531.7351644056
Biological_Replicate_1	NoQS	B2	12.3396944444444	0.518310050165158	15959.9208144796	0.0458824994754551	1728.46005656245	3390.26636416273
Biological_Replicate_1	NoQS	B2	12.5238333333333	0.520145600778281	16126.1987933635	0.0454838263816249	1449.58634383816	2813.24299537416
Biological_Replicate_1	NoQS	B2	12.708	0.528515721633484	16518.9773755656	0.0796566390439436	1377.68104666162	2637.5996475213
Biological_Replicate_1	NoQS	B2	12.8921666666667	0.531406496032579	16698.3257918552	0.0577935072121833	1500.12096394421	2848.20869034815
Biological_Replicate_1	NoQS	B2	13.0763333333333	0.53258915448665	16758.385520362	0.0523169546697345	1183.49295292733	2229.48414740835
Biological_Replicate_1	NoQS	B2	13.2605	0.530601663358824	16829.0325791855	0.0253087054813641	943.831780676077	1775.68049148537
Biological_Replicate_1	NoQS	B2	13.4446666666667	0.530887738473605	16835.8470588235	0.0220221155556075	770.658749820849	1450.35276981655
Biological_Replicate_1	NoQS	B2	13.6288333333333	0.528710619374057	16990.4515009805	0.000398729883456989	512.00809999812	965.93150516309
Biological_Replicate_1	NoQS	B2	13.8129722222222	0.53061305761448	16888.939668175	-0.00162367719798646	207.03272130068	390.575842848882
Biological_Replicate_1	NoQS	B2	13.9971388888889	0.532982639217195	16701.4788838612	0.000805158841312204	-61.7990622632613	-116.433116481986
Biological_Replicate_1	NoQS	B2	14.1813055555556	0.529816267289033	16964.4363499246	-0.00160721686193157	147.044818902153	276.848967272498
Biological_Replicate_1	NoQS	B2	14.3654722222222	0.532818993386878	16863.7013574661	0.00395122362837383	30.249012100498	56.872661247767
Biological_Replicate_1	NoQS	B2	14.5496388888889	0.536184955953695	16808.3647058824	0.0152649731807725	-197.74131594375	-371.038558094916
Biological_Replicate_1	NoQS	B2	14.7338055555556	0.533488831595626	16691.5546839644	0.0058618321527064	-214.354733984304	-401.289921304498
Biological_Replicate_1	NoQS	B2	14.9179444444444	0.53147989960543	16610.3236802413	-0.00306278091114075	-99.0070095132528	-185.504384071691
Biological_Replicate_1	NoQS	B2	15.1021111111111	0.527775574638009	16666.1755656109	-0.00416133967256401	-323.903114186861	-610.084957766453
Biological_Replicate_1	NoQS	B2	15.2862777777778	0.523327167226731	16331.3809020968	-0.0193975675375111	-578.085562391902	-1095.83957370127
Biological_Replicate_1	NoQS	B2	15.4704444444444	0.528261472480543	16218.6472628563	-0.0162457267213663	-640.417132697995	-1216.47140073414
Biological_Replicate_1	NoQS	B2	15.6546111111111	0.521405049624434	16333.6741589983	-0.024869663398246	-388.648533899793	-741.227132446243
Biological_Replicate_1	NoQS	B2	15.8387777777778	0.52230839785098	16274.3515837104	-0.0189522219032424	-364.856575418188	-696.302283426525
Biological_Replicate_1	NoQS	B2	16.0229166666667	0.523781531635294	16335.9340874811	-0.00827536045300507	-358.687380077532	-686.485222965806
Biological_Replicate_1	NoQS	B2	16.2070833333333	0.520391880143891	16145.7321266968	-0.00608882747706991	-201.609529846189	-386.106360010246
Biological_Replicate_1	NoQS	B2	16.39125	0.518890783116742	16097.5926093514	-0.019483954417021	-131.462067154591	-252.316061459032
Biological_Replicate_1	NoQS	B2	16.5754166666667	0.517192391304072	16024.52760181	-0.00878197863035002	-335.72476798738	-647.086698247029
Biological_Replicate_1	NoQS	B2	16.7595833333333	0.515799470763313	15937.5221719457	-0.0135969168402336	-365.787596486555	-707.117121816557
Biological_Replicate_1	NoQS	B2	16.94375	0.515711702445852	15850.2769230769	-0.0169049980820231	-527.410495280592	-1021.64902444651
Biological_Replicate_1	NoQS	B2	17.1278888888889	0.517766858958371	15899.8597285068	-0.00551119377879779	-267.051028355462	-517.113822330214
Biological_Replicate_1	NoQS	B2	17.3120555555556	0.511691860306787	15691.2769648514	-0.0151405136544194	-441.247758733053	-856.697266268753
Biological_Replicate_1	NoQS	B2	17.4962222222222	0.510195136997285	15740.7333735485	-0.014756942841934	-308.192827071288	-600.510613118137
Biological_Replicate_1	NoQS	B2	17.6803888888889	0.509283711336652	15514.6199095023	-0.0137776430818322	-459.26037550419	-899.822024244231
Biological_Replicate_1	NoQS	B2	17.8645555555556	0.506292386260633	15442.7677224736	-0.0199792470536874	-442.543928256998	-870.138166632675
Biological_Replicate_1	NoQS	B2	18.0487222222222	0.504892399222624	15398.4561774023	-0.0274273842199905	-544.51064373334	-1074.3609187672
Biological_Replicate_1	NoQS	B2	18.2328611111111	0.503507397690799	15295.4298642534	-0.0175108957798816	-429.94405254273	-851.547378375802
Biological_Replicate_1	NoQS	B2	18.4170277777778	0.504892096395174	15187.9511312217	-0.0113745128181046	-600.306507504172	-1190.06751471791
Biological_Replicate_1	NoQS	B2	18.6011944444444	0.503413202650075	15178.7624434389	-0.0126195282847742	-364.732089842556	-723.764439794692
Biological_Replicate_1	NoQS	B2	18.7853611111111	0.505868337992608	15134.4751131222	-0.000912691378613309	-334.797403820557	-663.32697049629
Biological_Replicate_1	NoQS	B2	18.9695277777778	0.499895125921267	15222.9864253394	-0.0107673488835157	-190.555386855697	-378.793399893099
Biological_Replicate_1	NoQS	B2	19.1536944444444	0.498989659529412	15031.9472096531	-0.00975253166886233	-286.135009520691	-570.462367007957
Biological_Replicate_1	NoQS	B2	19.3378611111111	0.497131519174661	15022.221719457	-0.0167939110650461	-179.977641735433	-360.913797220626
Biological_Replicate_1	NoQS	B2	19.5220277777778	0.502858209066968	15062.3632523759	-0.00120300014007317	-126.406361335376	-252.984855629017
Biological_Replicate_1	NoQS	B2	19.7061666666667	0.495203190278281	14753.8208144796	-0.0231731175271632	-413.442593185439	-829.543642290733
Biological_Replicate_1	NoQS	B2	19.8903333333333	0.495809498151584	14720.6416289593	-0.00890212622488343	-545.53281054851	-1095.54208090395
Biological_Replicate_1	NoQS	B2	20.0745	0.497580442587481	14655.8687782805	-0.00307391452446455	-408.41096619643	-823.081118043272
Biological_Replicate_1	NoQS	B2	20.2586666666667	0.493892587309201	14815.4223227753	-0.00707166132339543	-224.578530333117	-452.997717846846
Biological_Replicate_1	NoQS	B2	20.4428333333333	0.49249521902187	14892.7628959276	-0.0226879136365325	-184.18138256832	-372.342297827213
Biological_Replicate_1	NoQS	B2	20.627	0.491579410812217	14483.2280542986	-0.00795604090398903	-293.856391146786	-596.474105254048
Biological_Replicate_1	NoQS	B2	20.8111666666667	0.487723763740573	14525.7547511312	-0.0177944413891357	-211.641858274804	-431.394393142613
Biological_Replicate_1	NoQS	B2	20.9953333333333	0.49216781680359	14662.6432880845	-0.0119443435923644	7.35693372370165	14.9991412000317
Biological_Replicate_1	NoQS	B2	21.1795	0.486101067152036	14406.8838612368	-0.017240248395904	-443.661677688823	-907.90703156534
Biological_Replicate_1	NoQS	B2	21.3636666666667	0.486299471002715	14385.7549019608	-0.0137484713202086	-550.596916525052	-1127.83452133386
Biological_Replicate_1	NoQS	B2	21.5478333333333	0.486182636461538	14527.8680042239	-0.0120039679107333	48.4777736744593	99.7086237894092
Biological_Replicate_1	NoQS	B2	21.7319722222222	0.483007407542986	14503.5049773756	-0.0105138831893502	-24.1662952241253	-49.8106547143455
Biological_Replicate_1	NoQS	B2	21.9161388888889	0.484389438825038	14593.9746606335	-0.0173818296181315	-74.572265105146	-153.907507610074
Biological_Replicate_1	NoQS	B2	22.1003055555556	0.482386779392157	14223.9013574661	-0.00831974421362124	-198.714031244239	-411.19383826682
Biological_Replicate_1	NoQS	B2	22.2844722222222	0.479912642662142	14389.5484162896	-0.0143359215724284	4.11965356975686	8.54292933572356
Biological_Replicate_1	NoQS	B2	22.4686388888889	0.482271986127772	14488.2895927602	-0.00879659376022799	-42.9810803225692	-89.2605517715299
Biological_Replicate_1	NoQS	B2	22.6528055555556	0.477021189345702	14165.7202111614	-0.0134930279335484	-366.825085481455	-764.640639008776
Biological_Replicate_1	NoQS	B2	22.8369722222222	0.480886958266063	14113.0844645551	-0.00791022117338929	-522.233697098745	-1087.8507865736
Biological_Replicate_1	NoQS	B2	23.0211388888889	0.478480431602715	14129.3643083421	-0.00883595492381062	-102.664668731866	-214.422483339454
Biological_Replicate_1	NoQS	B2	23.2053055555556	0.474894027252489	14198.6190045249	-0.0113729898327734	-207.344157572526	-433.69532589538
Biological_Replicate_1	NoQS	B2	23.3894722222222	0.473824453237104	14310.3547511312	-0.0191974272253756	-193.232407198869	-406.178295600545
Biological_Replicate_1	NoQS	B2	23.5736388888889	0.478289674323077	14008.8751131222	0.00288702777226904	-170.329518232629	-358.083836433973
Biological_Replicate_1	NoQS	B2	23.7578055555556	0.476377197423529	13986.8253393665	-0.0102710390706369	-137.113982105197	-287.955508809465
Biological_Replicate_1	NoQS	B2	23.9419444444444	0.472183611224736	14137.7882352941	-0.0143758388455186	9.14953598645437	19.2371998937147
Biological_Replicate_1	NoQS	B2	24.1261111111111	0.469107411615628	14099.1031674208	-0.0132426667311983	-108.07149730759	-228.695605423404
Biological_Replicate_1	NoQS	B2	24.3102777777778	0.470489675285068	14117.6904977376	-0.00764633259014656	-209.228148481802	-444.604779112542
Biological_Replicate_1	NoQS	B2	24.4944444444444	0.468608141736652	14060.651531151	-0.0222600482241768	56.2277842847029	119.786057759021
Biological_Replicate_1	NoQS	B2	24.6786111111111	0.470118990638914	13996.0316742081	-0.0144377549661429	9.99782969226642	21.2838002738485
Biological_Replicate_1	NoQS	B2	24.8627777777778	0.473567427711312	14183.3656108597	0.00319578799146612	49.495792469438	105.139098885419
Biological_Replicate_1	NoQS	B2	25.0469444444444	0.467594015252489	13883.7176470588	-0.00349513629633729	-233.902827542431	-497.214065978349
Biological_Replicate_1	NoQS	B2	25.2311111111111	0.466480459439819	13832.6570135747	-0.00927003381997177	-309.538625335282	-659.696101984594
Biological_Replicate_1	NoQS	B2	25.41525	0.462933255770739	13953.0380090498	-0.013150462301311	-116.882992778518	-251.000027193356
Biological_Replicate_1	NoQS	B2	25.5994166666667	0.469178850670538	13959.9239819005	-0.002181343454374	-39.2119735468188	-84.1102144471553
Biological_Replicate_1	NoQS	B2	25.7835833333333	0.4651929101819	13945.7013574661	-0.0194695964439354	-258.096926762346	-554.131539696494
Biological_Replicate_1	NoQS	B2	25.96775	0.463878250619004	13890.7043294615	-0.008661049443468	7.58734740558129	16.2789501376727
Biological_Replicate_1	NoQS	B2	26.1519166666667	0.45993202041629	13835.7981900452	-0.0152974182588109	3.41123236624164	7.3676556231909
Biological_Replicate_1	NoQS	B2	26.3360833333333	0.465788621095023	13980.4470588235	0.00667554842070387	29.7654839171954	64.2605950949563
Biological_Replicate_1	NoQS	B2	26.52025	0.46369130139638	13695.9837104072	-0.01283660024699	-286.631969042412	-618.891979097062
Biological_Replicate_1	NoQS	B2	26.7044166666667	0.462077759458824	13694.156561086	-0.00730055752605951	-273.170819598283	-588.917347390392
Biological_Replicate_1	NoQS	B2	26.8885833333333	0.458001089913122	13905.3212669683	-0.013800292620415	15.8735972925197	34.4138019244872
Biological_Replicate_1	NoQS	B2	27.0727222222222	0.4581910173717	13780.1149321267	-0.00409544902278946	-60.4796284527867	-131.64249595548
Biological_Replicate_1	NoQS	B2	27.2568888888889	0.456505438668778	13618.0162895928	-0.0218862877142625	-393.589975635217	-860.182150384323
Biological_Replicate_1	NoQS	B2	27.4410555555556	0.457485312648869	13621.649321267	-0.0146807663945349	-80.7251284781285	-176.489289509874
Biological_Replicate_1	NoQS	B2	27.6252222222222	0.454786993184615	13744.4223227753	-0.0172977545757031	54.5872525132545	119.640868064606
Biological_Replicate_1	NoQS	B2	27.8093888888889	0.45242877740543	13822.6272439282	-0.0132578791029648	-89.8034639349738	-197.413481321137
Biological_Replicate_1	NoQS	B2	27.9935555555556	0.457704365723077	13563.9022624434	-0.00115940044124874	-234.801089248784	-516.076544704706
Biological_Replicate_1	NoQS	B2	28.1777222222222	0.458503792046154	13546.8036199095	0.0047593053927709	-77.3350259003673	-169.515429357819
Biological_Replicate_1	NoQS	B2	28.3618888888889	0.459176125477828	13694.065158371	0.00402360725752106	78.6416330541962	171.533804796437
Biological_Replicate_1	NoQS	B2	28.5460277777778	0.454793659292503	13706.2932126697	1.5859750928147e-05	-41.4134247639461	-90.5228897593929
Biological_Replicate_1	NoQS	B2	28.7301944444444	0.453602183739367	13758.5556561086	0.00279058146501895	-69.5800048719627	-152.63548787371
Biological_Replicate_1	NoQS	B2	28.9143611111111	0.453997802059729	13494.9343891403	-0.00881980156926481	-74.897237976296	-164.924223434543
Biological_Replicate_1	NoQS	B2	29.0985277777778	0.453601061032579	13671.4170437406	-0.0116881430939668	135.326795110674	298.251596468413
Biological_Replicate_1	NoQS	B2	29.2826944444444	0.453800528991855	13748.3846153846	-0.0128444403686499	58.9894555803378	129.990043898942
Biological_Replicate_1	NoQS	B2	29.4668611111111	0.453918991562896	13443.9524815206	-0.00209280655764536	-284.894911655119	-627.835020292411
Biological_Replicate_1	NoQS	B2	29.6510277777778	0.457378274499548	13435.7547511312	0.00902923515689736	-350.553018979956	-770.391001106289
Biological_Replicate_1	NoQS	B2	29.8351944444444	0.453386954548416	13574.0325791855	-0.00145961621208738	85.8984869269604	188.831567690826
Biological_Replicate_1	NoQS	B2	30.0193333333333	0.451014808038462	13579.250678733	-0.00618511884364458	-100.105268977869	-220.531803048122
Biological_Replicate_1	NoQS	B2	30.2035	0.453781498749736	13442.6570135747	-4.55307710026148e-05	-332.011875268714	-733.358784606081
Biological_Replicate_1	NoQS	B2	30.3876666666667	0.45032932919638	13562.8045248869	-0.00859527555705822	129.07009234348	285.737548422296
Biological_Replicate_1	NoQS	B2	30.5718333333333	0.455664157939366	13526.9457013575	-0.00410917517113066	99.0308961732893	218.486655221416
Biological_Replicate_1	NoQS	B2	30.756	0.449090229076018	13516.1552270327	-0.0103140363804858	-62.8532331070936	-139.14985256292
Biological_Replicate_1	NoQS	B2	30.9401666666667	0.447309745880543	13356.8588235294	-0.00890954124942937	-241.511516963207	-535.872917017457
Biological_Replicate_1	NoQS	B2	31.1243333333333	0.449094565325792	13331.72760181	-0.0112916256136736	-120.466329518237	-268.599372004045
Biological_Replicate_1	NoQS	B2	31.3085	0.448087541263348	13464.2615384615	-0.00540916412570089	-107.015007882719	-238.785399151681
Biological_Replicate_1	NoQS	B2	31.4926388888889	0.445796853489442	13329.4398190045	-0.0238764834794451	-214.518381798344	-479.199722799362
Biological_Replicate_1	NoQS	B2	31.6768055555556	0.445223759745852	13409.9674208145	-0.00938320372367384	-115.317074626151	-258.344497952801
Biological_Replicate_1	NoQS	B2	31.8609722222222	0.449685237219641	13404.1520361991	0.00576679729059752	51.3591449806517	114.922624444186
Biological_Replicate_1	NoQS	B2	32.0451388888889	0.44688911341267	13432.4235294118	-0.00535380210374417	109.353043549479	244.49216921015
Biological_Replicate_1	NoQS	B2	32.2293055555556	0.444885881352941	13508.8054298643	-0.00778153362410392	48.3734567269329	108.180896250672
Biological_Replicate_1	NoQS	B2	32.4134722222222	0.442303799932127	13289.7571644042	-0.00850249640432527	-43.0942855387979	-96.9079616063347
Biological_Replicate_1	NoQS	B2	32.5976388888889	0.443010320628054	13245.399155227	-0.00539466629610352	-178.716668511272	-403.059693852588
Biological_Replicate_1	NoQS	B2	32.7818055555556	0.444892924344796	13508.4515837104	-0.0116983786664593	113.266476935376	255.44852743612
Biological_Replicate_1	NoQS	B2	32.9659722222222	0.44361413159819	13407.7882352941	-0.00800898667679894	-26.7532605802561	-60.2769315316451
Biological_Replicate_1	NoQS	B2	33.1501111111111	0.446167274905732	13368.8533936652	0.00313553512504231	-152.007038864605	-341.672201265632
Biological_Replicate_1	NoQS	B2	33.3342777777778	0.440010020255656	13340.9194570136	-0.00561325044353896	55.560860752226	125.344906654157
Biological_Replicate_1	NoQS	B2	33.5184444444444	0.441888919249208	13144.3954751131	-0.00274636421165313	-109.687254422337	-247.77511821054
Biological_Replicate_1	NoQS	B2	33.7026111111111	0.439815733828959	13398.7488687783	-0.0124516872661937	-119.134170062047	-270.408218503504
Biological_Replicate_1	NoQS	B2	33.8867777777778	0.442675050526697	13163.1214177979	-0.00230620606634642	-265.701521262877	-601.870114453559
Biological_Replicate_1	NoQS	B2	34.0709444444444	0.438124987353846	13186.2745512144	-0.0197905590053391	-198.275666009908	-450.416397238492
Biological_Replicate_1	NoQS	B2	34.2551111111111	0.442677743583711	13238.1954751131	0.00657276433778708	-111.555455457494	-252.868896674804
Biological_Replicate_1	NoQS	B2	34.4392777777778	0.438592409103167	13273.8045248869	-0.0081231351471907	140.534714686437	319.543502370562
Biological_Replicate_1	NoQS	B2	34.6234444444444	0.437200538078733	13237.8696832579	-0.00645292167968393	-174.710427714407	-397.529718949512
Biological_Replicate_1	NoQS	B2	34.8075833333333	0.437291565359728	13213.3701357466	-0.0133097958872165	54.5769752950206	124.691841478003
Biological_Replicate_1	NoQS	B2	34.99175	0.435702089011616	13099.3411764706	-0.00599997978309375	-94.4072847896094	-216.167844431672
Biological_Replicate_1	NoQS	B2	35.1759166666667	0.436092391369024	13343.5719457014	-0.016341311827296	114.435986159172	262.250109222846
Biological_Replicate_1	NoQS	B2	35.3600833333333	0.434708445787751	13082.1954751131	-0.00966102046123272	-208.082225998641	-477.799678433682
Biological_Replicate_1	NoQS	B2	35.54425	0.43628263338552	13118.3853695324	-0.00228572139084245	-129.756720787864	-297.815840484989
Biological_Replicate_1	NoQS	B2	35.7284166666667	0.433107601777376	13191.1055966209	-0.0104309073694054	-24.1786850233834	-55.6215999062844
Biological_Replicate_1	NoQS	B2	35.9125833333333	0.434498908048869	13211.3746041321	-0.00300332587782263	121.665260808866	279.928538654394
Biological_Replicate_1	NoQS	B2	36.09675	0.434295654152036	13278.6483632524	-0.00448802897660907	-70.505247908379	-162.466696482629
Biological_Replicate_1	NoQS	B2	36.2809166666667	0.433506521951131	13024.6190045249	-0.00300433026376778	-62.5264838967176	-144.03693122339
Biological_Replicate_1	NoQS	B2	36.4650555555556	0.43469210819457	13138.749321267	-0.00397883585875743	22.1180347697464	50.9438736961639
Biological_Replicate_1	NoQS	B2	36.6492222222222	0.433182030493213	13274.5990950226	0.000186226784660337	90.6716724724467	209.020331748125
Biological_Replicate_1	NoQS	B2	36.8333888888889	0.429801602615385	13017.9837104072	-0.0117655818004495	-210.017260153702	-485.5232785876
Biological_Replicate_1	NoQS	B2	37.0175555555556	0.43013379193981	13015.665158371	-0.0104457729978705	-285.592620685632	-662.567718492249
Biological_Replicate_1	NoQS	B2	37.2017222222222	0.436496746951131	13141.0527903469	0.00750713639079974	126.443930304458	292.596718924777
Biological_Replicate_1	NoQS	B2	37.3858888888889	0.435906496782805	13151.5859728507	0.00304583321023918	13.9402551135326	32.1071602535783
Biological_Replicate_1	NoQS	B2	37.5700555555556	0.437078794855204	13260.9969834087	0.00976203429658192	-14.7715239245778	-33.8412979085065
Biological_Replicate_1	NoQS	B2	37.7542222222222	0.433181569195475	13072.4171066526	0.0084531807494334	59.1131904926959	135.770992815516
Biological_Replicate_1	NoQS	B2	37.9383611111111	0.429806844940422	13151.456039813	-0.000817231845374013	147.487456084186	340.338072672353
Biological_Replicate_1	NoQS	B2	38.1225555555556	0.431107620571041	13233.7434002112	-0.0134842620969003	100.644305688873	233.315696029465
Biological_Replicate_1	NoQS	B2	38.3066944444444	0.432486249668175	12996.9728506787	-0.0085778747466976	-167.930981993972	-389.510335095141
Biological_Replicate_1	NoQS	B2	38.4908611111111	0.429906339831071	12992.8959276018	-0.0180296960063376	-291.150467844623	-675.261895385705
Biological_Replicate_1	NoQS	B2	38.6750277777778	0.43109102872549	13156.9419306184	-0.00526636519450482	91.7916640352732	212.894070111041
Biological_Replicate_1	NoQS	B2	38.8591944444444	0.429397907275264	13146.2769230769	-0.00103076900851201	-5.62438016586951	-13.075947202869
Biological_Replicate_1	NoQS	B2	39.0433611111111	0.428996830159451	13195.722280887	-0.00532357594179253	-41.2899033384921	-96.0613240302233
Biological_Replicate_1	NoQS	B2	39.2275277777778	0.428395665119457	12955.5266174031	-0.0103316512784603	-45.0094841002193	-104.934301680085
Biological_Replicate_1	NoQS	B2	39.4116944444444	0.427591866105882	13052.5121436114	-0.00585442122562129	64.7415920466249	151.14952522112
Biological_Replicate_1	NoQS	B2	39.5958611111111	0.42611954059819	13147.4524886878	-0.0125966750173206	-10.3052763047536	-24.1132972383418
Biological_Replicate_1	NoQS	B2	39.7800277777778	0.429681547515837	12864.2443438914	0.000719469595138686	-306.279724002365	-715.945314321596
Biological_Replicate_1	NoQS	B2	39.9641666666667	0.426296850969377	12909.5864253394	-0.00685355285701112	-310.782645941036	-727.204926707598
Biological_Replicate_1	NoQS	B2	40.1483333333333	0.42569076319276	13016.978280543	-0.00687369554788047	66.7348377989716	156.206078279051
Biological_Replicate_1	NoQS	B2	40.3325	0.42400324501629	13013.4561085973	-0.00913285314599355	-42.4137936805098	-99.7196650166103
Biological_Replicate_1	NoQS	B2	40.5166666666667	0.42459674698371	13096.6307692308	-0.00388007715915833	-55.191007555123	-129.933472396826
Biological_Replicate_1	NoQS	B2	40.7008333333333	0.424010846831674	13029.0052790347	-0.0144733777940198	178.925902418045	421.79250001275
Biological_Replicate_1	NoQS	B2	40.885	0.425993490097738	13030.391009202	-0.000775358731916103	131.190498312359	308.780135137483
Biological_Replicate_1	NoQS	B2	41.0691666666667	0.424790763312217	13100.4470588235	-0.00230095748062645	90.6448270919871	213.316227230884
Biological_Replicate_1	NoQS	B2	41.2533333333333	0.423106524869683	12816.1411764706	-0.00229354258774825	-214.278659323099	-504.624092528116
Biological_Replicate_1	NoQS	B2	41.4375	0.424307616739367	12842.9936651584	-0.000739715487402122	-275.443008947403	-649.525106879971
Biological_Replicate_1	NoQS	B2	41.6216666666667	0.425711947533032	13024.8425339367	0.00435067651783452	-4.52062816076485	-10.6524283792138
Biological_Replicate_1	NoQS	B2	41.8058333333333	0.427911916864253	12996.0760180995	0.0049023233453311	-37.2651487085401	-87.4815651510394
Biological_Replicate_1	NoQS	B2	41.9899722222222	0.430073077944193	13010.0580693816	0.0134775655243825	-98.1747961957867	-229.434517503909
Biological_Replicate_1	NoQS	B2	42.1741388888889	0.425007924567054	13020.7556561086	0.00484242202120375	222.205769742614	519.579881666315
Biological_Replicate_1	NoQS	B2	42.3583055555556	0.426502143217195	12976.1953242836	0.00558358441616516	144.653385475341	338.612565148368
Biological_Replicate_1	NoQS	B2	42.5424722222222	0.426885903238914	13011.903944595	0.0029845670129256	-14.05095675112	-32.9732502360932
Biological_Replicate_1	NoQS	B2	42.7266388888889	0.424293484173756	12805.0834214901	-0.00920447065274063	-207.412774598501	-487.005806125064
Biological_Replicate_1	NoQS	B2	42.9107777777778	0.423102641443439	12829.4126696833	-0.0177779883646024	-196.20559327622	-461.920333567795
Biological_Replicate_1	NoQS	B2	43.0949444444444	0.423592597462293	12905.2117647059	-0.00361634305791188	-125.477529125116	-296.173034850605
Biological_Replicate_1	NoQS	B2	43.2791111111111	0.422201064828054	12943.956561086	-0.0110046136722882	-35.010421572047	-82.7737179209063
Biological_Replicate_1	NoQS	B2	43.4632777777778	0.422387343179487	12935.9131221719	-0.0115337968752038	-82.523970052175	-195.218118776984
Biological_Replicate_1	NoQS	B2	43.6474444444444	0.420010017176471	12919.9511312217	-0.011005139933581	124.743214188183	295.927651902693
Biological_Replicate_1	NoQS	B2	43.8316111111111	0.42188995742661	12911.649321267	-0.00311969930642422	89.3067709506311	211.914102976053
Biological_Replicate_1	NoQS	B2	44.0157777777778	0.420026072342986	13032.6116138763	-0.00918549202589317	138.352777379659	328.908602166856
Biological_Replicate_1	NoQS	B2	44.1999444444444	0.424805437875113	12771.9291101056	0.00670902469955859	-186.817141336172	-442.442508731298
Biological_Replicate_1	NoQS	B2	44.3841111111111	0.425784806325792	12947.4540654699	0.00873963151827468	12.5331510928065	29.5915083010197
Biological_Replicate_1	NoQS	B2	44.5682777777778	0.423016289630769	13032.1095022624	0.00772161971412614	121.80094592659	286.90402261085
Biological_Replicate_1	NoQS	B2	44.7524444444444	0.425956568075113	12868.5384615385	0.0104276590304682	-46.8172232345834	-110.179113777237
Biological_Replicate_1	NoQS	B2	44.9366111111111	0.418014665557466	12784.6190045249	-0.00515517409361046	-269.313240924627	-637.685618791961
Biological_Replicate_1	NoQS	B2	45.12075	0.420687321417044	12898.2443438914	-0.0105714941172359	137.195607672025	325.452922745558
Biological_Replicate_1	NoQS	B2	45.3049166666667	0.418330632951426	12943.2823529412	-0.0191849869198612	-4.53036654703954	-10.8120500818184
Biological_Replicate_1	NoQS	B2	45.4890833333333	0.424066331836199	12993.1248868778	0.00270662435568851	-42.3362339018558	-100.554415166707
Biological_Replicate_1	NoQS	B2	45.67325	0.417909769837104	12736.8182503771	-0.0207762282770818	-143.044573206919	-340.499425918355
Biological_Replicate_1	NoQS	B2	45.8574166666667	0.419686979309502	12891.4328808446	0.00432433711445156	115.99696975901	275.819206032369
Biological_Replicate_1	NoQS	B2	46.0415833333333	0.417314668600905	12972.1921858501	-0.00872467702156196	80.3053487333797	191.978527562183
Biological_Replicate_1	NoQS	B2	46.22575	0.419986427350226	12820.5212669683	0.00428510739291515	-133.315206486353	-318.177735597158
Biological_Replicate_1	NoQS	B2	46.4099166666667	0.417522266378281	12915.7719457014	-0.016955456016462	-84.0031940377957	-200.832714530884
Biological_Replicate_1	NoQS	B2	46.5940833333333	0.421570670760181	12874.043438914	0.00949179648348925	149.022829180405	355.075700667027
Biological_Replicate_1	NoQS	B2	46.7782222222222	0.416212666699095	12882.5647058824	-0.00900897718218031	-9.63205004202061	-23.0192154306683
Biological_Replicate_1	NoQS	B2	46.9623888888889	0.418579936657867	12984.4687782805	0.00328210629890497	13.33204607835	31.8348514788891
Biological_Replicate_1	NoQS	B2	47.1465555555556	0.414803803888688	12703.978280543	-0.0134563269605357	-126.562519194935	-303.848150797513
Biological_Replicate_1	NoQS	B2	47.3307222222222	0.415509773723077	12700.8552036199	-0.00523430150155342	-233.393747056774	-560.641266184968
Biological_Replicate_1	NoQS	B2	47.5148888888889	0.417292935171041	12861.8152337858	-0.0111427721112871	-13.2794987817594	-31.9319400284451
Biological_Replicate_1	NoQS	B2	47.6990555555556	0.415982074507692	12827.4540654699	-0.000601303379701063	-59.8486592714372	-143.776557979199
Biological_Replicate_1	NoQS	B2	47.8832222222222	0.412724438323982	12912.5981900452	-0.015291438340237	-78.0495075858347	-187.920245978306
Biological_Replicate_1	NoQS	B2	48.0673888888889	0.417183702374661	12838.6687782805	0.00622022075793347	146.270223787389	352.206531527735
Biological_Replicate_1	NoQS	B2	48.2515277777778	0.414194179077677	12778.8307692308	-0.0034381412023057	84.6921213453192	204.224652584555
Biological_Replicate_1	NoQS	B2	48.4356944444444	0.413093125304118	12929.371040724	-0.0109886056586707	73.36377224053	176.855318867756
Biological_Replicate_1	NoQS	B2	48.6198611111111	0.411809778674208	12631.0162895928	-0.0109386809160449	-213.326091450293	-516.487596575153
Biological_Replicate_1	NoQS	B2	48.8040277777778	0.413596732070588	12634.7873303167	0.00228875133671794	-301.695051288872	-730.791618763844
Biological_Replicate_1	NoQS	B2	48.9881944444444	0.413005417913122	12778.9260935143	-0.01097187963191	-64.8789336827669	-157.166445626239
Biological_Replicate_1	NoQS	B2	49.1723611111111	0.413997282100452	12765.6124604013	-0.000517584940438912	-14.3547245207249	-34.7123918071028
Biological_Replicate_1	NoQS	B2	49.3565277777778	0.413515749552036	12879.7945701357	0.00111089564926247	-53.8387010912958	-130.200484588073
Biological_Replicate_1	NoQS	B2	49.5406944444444	0.41639402020905	12659.4398190045	0.0120353997932458	30.8671812616559	74.4441022714575
Biological_Replicate_1	NoQS	B2	49.7248611111111	0.41528045640181	12740.879638009	0.00441373518034535	115.213365819692	277.580156185597
Biological_Replicate_1	NoQS	B2	49.909	0.411722687838612	12900.4687782805	-0.00336274569532398	132.011967161981	318.511182757356
Biological_Replicate_1	NoQS	B2	50.0931666666667	NaN	NaN	NaN	NaN	NaN
Biological_Replicate_1	NoQS	B2	50.2773333333333	NaN	NaN	NaN	NaN	NaN
Biological_Replicate_1	NoQS	B2	50.4615	NaN	NaN	NaN	NaN	NaN
Biological_Replicate_1	NoQS	B2	50.6456666666667	NaN	NaN	NaN	NaN	NaN
Biological_Replicate_1	NoQS	B2	50.8298333333333	NaN	NaN	NaN	NaN	NaN
Biological_Replicate_1	NoQS	B2	51.014	NaN	NaN	NaN	NaN	NaN
Biological_Replicate_1	NoQS	B2	51.1981666666667	NaN	NaN	NaN	NaN	NaN
Biological_Replicate_1	NoQS	B2	51.3823055555556	NaN	NaN	NaN	NaN	NaN
Biological_Replicate_1	NoQS	B2	51.5664722222222	NaN	NaN	NaN	NaN	NaN
Biological_Replicate_1	NoQS	B2	51.7506388888889	NaN	NaN	NaN	NaN	NaN
Biological_Replicate_1	NoQS	B2	51.9348055555555	NaN	NaN	NaN	NaN	NaN
Biological_Replicate_1	NoQS	B2	52.1189722222222	NaN	NaN	NaN	NaN	NaN
Biological_Replicate_1	NoQS	B2	52.3031388888889	NaN	NaN	NaN	NaN	NaN
Biological_Replicate_1	NoQS	B2	52.4873055555556	NaN	NaN	NaN	NaN	NaN
Biological_Replicate_1	NoQS	B2	52.6714722222222	NaN	NaN	NaN	NaN	NaN
Biological_Replicate_1	NoQS	B2	52.8556388888889	NaN	NaN	NaN	NaN	NaN
Biological_Replicate_1	NoQS	B3	0	NaN	NaN	NaN	NaN	NaN
Biological_Replicate_1	NoQS	B3	0.185166666666667	0.0155179205303167	10.0052790346908	NaN	NaN	NaN
Biological_Replicate_1	NoQS	B3	0.369333333333333	0.0188206315058823	11	NaN	NaN	NaN
Biological_Replicate_1	NoQS	B3	0.5535	0.0226396399927602	11.0162895927602	NaN	NaN	NaN
Biological_Replicate_1	NoQS	B3	0.737666666666667	0.0299521257294118	13.9891402714932	NaN	NaN	NaN
Biological_Replicate_1	NoQS	B3	0.921805555555556	0.0395638813408748	12.027149321267	NaN	NaN	NaN
Biological_Replicate_1	NoQS	B3	1.10597222222222	0.0517240849714889	17.0108597285068	1.36677175629549	7.60787043672325	188.251352550157
Biological_Replicate_1	NoQS	B3	1.29013888888889	0.0751608124524887	19.0054298642534	1.61455166704563	8.69367949059192	156.691077371143
Biological_Replicate_1	NoQS	B3	1.47430555555556	0.0863602645800905	20.0211161387632	1.38649286052569	9.77899715403042	137.574007243042
Biological_Replicate_1	NoQS	B3	1.65847222222222	0.0974266153022624	23.9945701357466	1.16201062005605	10.8656251919494	125.882085613251
Biological_Replicate_1	NoQS	B3	1.84263888888889	0.102521541450679	23.0844772967265	0.897607217749923	12.0079579823995	125.821915329888
Biological_Replicate_1	NoQS	B3	2.02680555555556	0.143315599178307	39.0488687782805	1.08714948890576	23.9326795110665	209.162887990947
Biological_Replicate_1	NoQS	B3	2.21097222222222	0.182802800352489	48.0597375169708	1.04957752397637	31.5521893061185	220.830022749668
Biological_Replicate_1	NoQS	B3	2.39511111111111	0.183350516322673	59.1227752639517	0.79838729373729	42.4697459196497	250.082456052322
Biological_Replicate_1	NoQS	B3	2.57927777777778	0.192776354997134	81.2009049773756	0.684754495834537	62.124526524846	333.44728151024
Biological_Replicate_1	NoQS	B3	2.76344444444444	0.224321118983258	117.329260935143	0.765247810624527	102.347276349412	511.354578592665
Biological_Replicate_1	NoQS	B3	2.94761111111111	0.245992086470287	176.524664353598	0.570640943475547	149.294981620254	675.451660792774
Biological_Replicate_1	NoQS	B3	3.13177777777778	0.262507732549253	270.710708898944	0.405003719686475	241.79291009807	989.844439040088
Biological_Replicate_1	NoQS	B3	3.31594444444444	0.281789404867873	394.99351335043	0.461791623058842	364.746502899342	1384.60638918432
Biological_Replicate_1	NoQS	B3	3.50011111111111	0.297458200987934	573.295324283559	0.451475092144878	534.401179337032	1904.59562875932
Biological_Replicate_1	NoQS	B3	3.68427777777778	0.324988279734953	799.278129713422	0.401392439922798	740.577957044285	2457.02908559235
Biological_Replicate_1	NoQS	B3	3.86844444444444	0.340404699941176	1022.37004073012	0.351264942591393	918.565114617042	2862.01585373824
Biological_Replicate_1	NoQS	B3	4.05258333333333	0.358157327788203	1261.44117647059	0.334157895825779	1076.06869309336	3153.93005672324
Biological_Replicate_1	NoQS	B3	4.23675	0.368190576364706	1506.67672348771	0.285087987747737	1207.25778476446	3395.13898573427
Biological_Replicate_1	NoQS	B3	4.42091666666667	0.383516483043445	1791.47812971342	0.269814871737866	1322.91345386048	3575.87864550456
Biological_Replicate_1	NoQS	B3	4.60508333333333	0.386319311147813	2036.73152337858	0.184421600293154	1343.84078950063	3542.55619448638
Biological_Replicate_1	NoQS	B3	4.78925	0.389541628037707	2323.74117647059	0.143363707842636	1413.25372207109	3656.92921470051
Biological_Replicate_1	NoQS	B3	4.97338888888889	0.396452953105882	2620.34152964248	0.109182294641387	1475.95150744269	3777.0212836712
Biological_Replicate_1	NoQS	B3	5.15755555555556	0.405472952185699	3017.97058823529	0.104209810491635	1641.22410651322	4132.44354697737
Biological_Replicate_1	NoQS	B3	5.34169444444444	0.417930589217647	3353.57685925479	0.0944634043054036	1696.65271574866	4172.58765285646
Biological_Replicate_1	NoQS	B3	5.52586111111111	0.440202381384221	3790.88838612368	0.144658623234729	1904.96672877296	4522.69183236462
Biological_Replicate_1	NoQS	B3	5.71002777777778	0.474381884374057	4104.83602353296	0.220234074328249	1934.22064839352	4354.66961100812
Biological_Replicate_1	NoQS	B3	5.89419444444444	0.471437376773756	4573.08597285068	0.187480781254853	2120.62744963787	4590.03103103895
Biological_Replicate_1	NoQS	B3	6.07833333333333	0.477614097847337	4753.45399698341	0.17448682365082	1884.97217423237	3972.73008038052
Biological_Replicate_1	NoQS	B3	6.2625	0.479894409312217	4994.36491175139	0.145499781579272	1781.85127872934	3740.90712342015
Biological_Replicate_1	NoQS	B3	6.44666666666667	0.462247766018857	5225.88687782805	0.0508395132713252	1558.36940275588	3292.89491202703
Biological_Replicate_1	NoQS	B3	6.63080555555556	0.420746461619909	5374.77568260673	-0.124548921717374	1379.32803519854	3036.18651840329
Biological_Replicate_1	NoQS	B3	6.81497222222222	0.428393387425705	5833.62292609351	-0.102046825674657	1368.908908499	3131.58876774592
Biological_Replicate_1	NoQS	B3	6.99911111111111	0.427326559051282	6102.65937547141	-0.121718928676276	1465.4214399025	3444.08931705611
Biological_Replicate_1	NoQS	B3	7.18327777777778	0.431851453832579	6378.53996983409	-0.118872996575996	1503.17653366446	3502.35303448738
Biological_Replicate_1	NoQS	B3	7.36741666666667	0.456865316808568	6798.18853695324	-0.0134834344361894	1707.7344917335	3892.883584918
Biological_Replicate_1	NoQS	B3	7.55158333333333	0.467744933233786	6996.71534168049	0.116602173982639	1761.38243519324	3895.53740476769
Biological_Replicate_1	NoQS	B3	7.73575	0.442303760926093	7444.99562594269	0.0340365163057375	1749.90700436109	3840.56419859497
Biological_Replicate_1	NoQS	B3	7.91991666666667	0.459450096360483	7608.06485671191	0.0777954800632636	1634.82948189013	3581.22875289788
Biological_Replicate_1	NoQS	B3	8.10405555555556	0.467637649646855	8116.00497812641	0.0853858628324795	1887.12446216695	4134.22557233375
Biological_Replicate_1	NoQS	B3	8.28822222222222	0.457079498149321	8611.3137254902	0.000506940029430132	1969.0047296329	4267.55813926062
Biological_Replicate_1	NoQS	B3	8.47236111111111	0.453760006052941	8665.70889894419	-0.0332053027603824	1812.75510820616	3945.12546648541
Biological_Replicate_1	NoQS	B3	8.65652777777778	0.463989440146779	9114.77647058823	0.0513956254641908	1813.33666386847	3956.86315302386
Biological_Replicate_1	NoQS	B3	8.84069444444444	0.4790800876546	9585.6	0.0461077854045006	2147.54947687393	4612.33692048618
Biological_Replicate_1	NoQS	B3	9.02483333333333	0.475765905252941	9859.24117647059	0.0189808317153323	1893.3927633245	4003.40882222387
Biological_Replicate_1	NoQS	B3	9.209	0.470098829364706	10410.1929401116	0.0302601875061895	1953.53398872917	4112.86238918505
Biological_Replicate_1	NoQS	B3	9.39313888888889	0.486869329707994	10964.1058823529	0.0762145960502323	2496.37325094929	5227.15271404735
Biological_Replicate_1	NoQS	B3	9.57730555555556	0.498861618822748	10986.0865761689	0.0791205946558715	2032.19196986139	4187.69831621207
Biological_Replicate_1	NoQS	B3	9.76144444444444	0.492101985869985	11697.4591944486	0.0292563153753798	2293.76771760904	4656.34713684165
Biological_Replicate_1	NoQS	B3	9.94561111111111	0.475165893604826	12127.4446455505	-0.00134438596927072	2463.2073872361	5040.22473477888
Biological_Replicate_1	NoQS	B3	10.1297777777778	0.486748442535746	12726.9085972851	0.0371821409059518	2515.89030643272	5190.91209984598
Biological_Replicate_1	NoQS	B3	10.3139166666667	0.512465409486275	13059.4328808446	0.0566780420723888	2275.81149330824	4630.71640815438
Biological_Replicate_1	NoQS	B3	10.4980833333333	0.506345175848718	13311.6330316742	0.01645740335811	2525.48031367088	5032.31079005101
Biological_Replicate_1	NoQS	B3	10.68225	0.514324115402263	13958.4140271493	0.0485776830731204	2455.33556492382	4804.53980412113
Biological_Replicate_1	NoQS	B3	10.8664166666667	0.500871427745964	13857.0247360483	0.0556556013213179	1878.27702135503	3703.37184783314
Biological_Replicate_1	NoQS	B3	11.0505555555556	0.513560377230166	14398.5303167421	0.0574582721653643	1815.60965154478	3562.9160168918
Biological_Replicate_1	NoQS	B3	11.2347222222222	0.506467101683258	14861.1692307692	-0.0127998231917583	1956.6367600991	3859.50062466045
Biological_Replicate_1	NoQS	B3	11.4188888888889	0.50066416619095	14711.6990496304	-0.0121506234087854	1520.43368465833	2999.49109910571
Biological_Replicate_1	NoQS	B3	11.6030277777778	0.512045184251584	15208.2266968326	-0.00488259806046402	1357.46737392056	2680.66432708534
Biological_Replicate_1	NoQS	B3	11.7871944444444	0.502076564928507	15605.6082956259	0.00258215747675823	1898.91427284454	3760.75771548102
Biological_Replicate_1	NoQS	B3	11.9713611111111	0.516118439594962	15715.9588235294	0.00547690314071832	1430.69159108127	2804.83730902376
Biological_Replicate_1	NoQS	B3	12.1555277777778	0.519481608649019	16065.9558002715	0.0277792962384339	1308.36550534188	2552.61508330253
Biological_Replicate_1	NoQS	B3	12.3396944444444	0.516327253885973	16242.121719457	0.0332452988888111	1661.99746949493	3212.77446542872
Biological_Replicate_1	NoQS	B3	12.5238333333333	0.538997311062444	16444.5894419306	0.0567429242688569	1342.85891759028	2558.14132577858
Biological_Replicate_1	NoQS	B3	12.708	0.538534776076923	16907.0859728507	0.0758134411562163	1413.36942323048	2660.2775794279
Biological_Replicate_1	NoQS	B3	12.8921666666667	0.544910331595475	17106.5429864253	0.0591324374501821	1510.13664748877	2792.33943229805
Biological_Replicate_1	NoQS	B3	13.0763333333333	0.546782609878413	17206.7656108597	0.0554818374775287	1238.88848208673	2279.84434704863
Biological_Replicate_1	NoQS	B3	13.2605	0.543611719613273	17346.7828054299	0.0548875621216865	1199.63194856779	2200.74945748079
Biological_Replicate_1	NoQS	B3	13.4446666666667	0.545707840647662	17307.8959276018	0.0134148407310585	937.527405253767	1719.07492520577
Biological_Replicate_1	NoQS	B3	13.6288333333333	0.547081553939216	17471.3863327802	0.0170377889555749	612.814870511708	1123.4681983419
Biological_Replicate_1	NoQS	B3	13.8129722222222	0.543799467964706	17358.0066365008	-0.00221179222415693	273.123892071662	500.658225754704
Biological_Replicate_1	NoQS	B3	13.9971388888889	0.543695658114027	17182.7690799397	-0.00615010147901705	-26.0595810896459	-47.8281283616986
Biological_Replicate_1	NoQS	B3	14.1813055555556	0.542906519727712	17496.8280542986	-0.00140594026649263	162.945066644821	299.825016241731
Biological_Replicate_1	NoQS	B3	14.3654722222222	0.544088266470437	17287.9294117647	-0.00323028531706261	-21.6830941217523	-39.8906380988175
Biological_Replicate_1	NoQS	B3	14.5496388888889	0.542011692736048	17274.4407239819	-0.0101244193418589	-213.877584215355	-393.879804005361
Biological_Replicate_1	NoQS	B3	14.7338055555556	0.544113416397285	17171.6470055815	0.000627497833698798	-202.381499640755	-372.432534297788
Biological_Replicate_1	NoQS	B3	14.9179444444444	0.546441332645249	17107.3404223228	0.00548559853694724	-81.9258311723797	-150.54670194579
Biological_Replicate_1	NoQS	B3	15.1021111111111	0.535706523826245	17165.8117647059	-0.0143945439403374	-359.47470363014	-663.13090576648
Biological_Replicate_1	NoQS	B3	15.2862777777778	0.536888601450898	16764.5220998642	-0.0144321411058516	-568.406130570641	-1053.23038487974
Biological_Replicate_1	NoQS	B3	15.4704444444444	0.534778220344344	16677.7365404916	-0.0145386432918563	-648.004543156874	-1209.43502937021
Biological_Replicate_1	NoQS	B3	15.6546111111111	0.530898319680241	16808.744757882	-0.0266621252315551	-394.10198845196	-737.758444107508
Biological_Replicate_1	NoQS	B3	15.8387777777778	0.530607229192157	16762.4297134238	-0.0321194759537421	-374.563665772598	-703.941879875884
Biological_Replicate_1	NoQS	B3	16.0229166666667	0.531860930961086	16837.9564102564	-0.00783072538001728	-356.095723644019	-670.459172106909
Biological_Replicate_1	NoQS	B3	16.2070833333333	0.524717941285973	16652	-0.0248538702739788	-122.195945553922	-230.967141363798
Biological_Replicate_1	NoQS	B3	16.39125	0.528003231934842	16651.8158371041	-0.0138847452354269	-28.1491801493915	-53.2932564524788
Biological_Replicate_1	NoQS	B3	16.5754166666667	0.528581515716742	16618.2832579185	-0.00475624511422268	-206.836018059884	-392.403085456433
Biological_Replicate_1	NoQS	B3	16.7595833333333	0.525195679301252	16486.549321267	-0.0111258112782796	-299.598615916962	-568.217833800321
Biological_Replicate_1	NoQS	B3	16.94375	0.524409483134842	16404.3312217195	-0.0153571174139058	-470.90518212155	-895.151103428488
Biological_Replicate_1	NoQS	B3	17.1278888888889	0.526091300190045	16463.6262443439	0.00283412867404902	-204.599644097763	-389.541353205998
Biological_Replicate_1	NoQS	B3	17.3120555555556	0.524513014728507	16212.1792125509	-0.00720439016723456	-477.433438428781	-909.389058722258
Biological_Replicate_1	NoQS	B3	17.4962222222222	0.52690650898914	16243.9119288192	-0.0034608905743301	-406.557099474417	-773.16192062757
Biological_Replicate_1	NoQS	B3	17.6803888888889	0.528027260764706	16049.6199095023	0.00584931275700171	-474.493478839499	-901.25254646362
Biological_Replicate_1	NoQS	B3	17.8645555555556	0.514719015476018	15978.1953242836	-0.0200441647588235	-462.772015315003	-884.473342772873
Biological_Replicate_1	NoQS	B3	18.0487222222222	0.518175024689593	16014.0232312566	-0.016429442801394	-488.256665796144	-938.40092803873
Biological_Replicate_1	NoQS	B3	18.2328611111111	0.513591039487933	15829.7730015083	-0.0227528231753945	-415.345409489653	-805.72146790327
Biological_Replicate_1	NoQS	B3	18.4170277777778	0.511916350208145	15786.4190045249	-0.03137900765722	-496.824895161224	-965.531945945518
Biological_Replicate_1	NoQS	B3	18.6011944444444	0.514985241528658	15679.7307692308	-0.0274492554036262	-401.689564095726	-782.261899772356
Biological_Replicate_1	NoQS	B3	18.7853611111111	0.512191542328405	15629.5701357466	-0.00533560702490379	-378.597489813887	-737.962144267183
Biological_Replicate_1	NoQS	B3	18.9695277777778	0.510583168496833	15736.2398190045	-0.0160583414841577	-301.665244074662	-588.515607288824
Biological_Replicate_1	NoQS	B3	19.1536944444444	0.50747720939095	15592.4245852187	-0.012966622946619	-257.753936242087	-505.316672706424
Biological_Replicate_1	NoQS	B3	19.3378611111111	0.503339620025339	15483.6146304676	-0.0182424537748464	-328.837329293005	-648.423813088075
Biological_Replicate_1	NoQS	B3	19.5220277777778	0.510544057343891	15410.3928194298	-0.00947040852278195	-292.49370114135	-576.773802363681
Biological_Replicate_1	NoQS	B3	19.7061666666667	0.500298391300151	15295.6524886878	-0.0254465112763651	-362.680201964638	-718.566563696037
Biological_Replicate_1	NoQS	B3	19.8903333333333	0.500034290957768	15231.657918552	-0.022667107801934	-547.96224483528	-1088.03497427532
Biological_Replicate_1	NoQS	B3	20.0745	0.506455149110105	15169.9339366516	-0.00220120858930287	-458.813374009532	-913.492990435765
Biological_Replicate_1	NoQS	B3	20.2586666666667	0.498024286422323	15341.4539969834	-0.011462030177302	-154.382588399102	-307.83884323725
Biological_Replicate_1	NoQS	B3	20.4428333333333	0.502608423598039	15425.0561085973	-0.0171576210887017	15.9239339375585	31.6980868256997
Biological_Replicate_1	NoQS	B3	20.627	0.504165162254902	15068.8262443439	0.0083671120733819	-246.327143178889	-491.083515701229
Biological_Replicate_1	NoQS	B3	20.8111666666667	0.497588368319004	15037.5755656109	-0.00529111094234711	-210.768166089967	-420.314071700878
Biological_Replicate_1	NoQS	B3	20.9953333333333	0.4953857633717	15141.7488687783	-0.0240103859195638	-30.6082185049421	-61.3334082447525
Biological_Replicate_1	NoQS	B3	21.1795	0.492690229238914	14905.6885369532	-0.0116080155914529	-473.229458856286	-955.591595184071
Biological_Replicate_1	NoQS	B3	21.3636666666667	0.490895115040724	14847.8340874811	-0.0255780067298121	-626.847443746017	-1271.52066832761
Biological_Replicate_1	NoQS	B3	21.5478333333333	0.48998912741267	15004.9577613516	-0.0311178104605858	-69.3594385436274	-141.206514925518
Biological_Replicate_1	NoQS	B3	21.7319722222222	0.488000540914027	14997.5701357466	-0.0211509785246317	-43.4513644626127	-88.74357939021
Biological_Replicate_1	NoQS	B3	21.9161388888889	0.488126937897436	15100.2678733032	-0.0160656918623679	-45.0472349050998	-92.1766414360085
Biological_Replicate_1	NoQS	B3	22.1003055555556	0.493166723192308	14783.6895927602	0.00105606557062343	-132.487541205129	-270.512619646454
Biological_Replicate_1	NoQS	B3	22.2844722222222	0.486888388160633	14910.3040723982	-0.00888661439459923	67.8407076022187	138.621857494151
Biological_Replicate_1	NoQS	B3	22.4686388888889	0.484713208408659	14964.2526395173	-0.0117238139388299	-44.2046571956086	-90.5357999607812
Biological_Replicate_1	NoQS	B3	22.6528055555556	0.487201063076018	14634.6674208145	-0.00177875975486043	-394.102495853902	-810.464307659796
Biological_Replicate_1	NoQS	B3	22.8369722222222	0.48736470201267	14572.2533936652	-0.00169644285213034	-573.409389652133	-1178.82063690238
Biological_Replicate_1	NoQS	B3	23.0211388888889	0.480897847815385	14620.6071805702	-0.0273789571941067	-177.103072061493	-365.044657574339
Biological_Replicate_1	NoQS	B3	23.2053055555556	0.480534184117647	14735.5104072398	-0.0142343555565858	-189.821174832627	-393.05964125622
Biological_Replicate_1	NoQS	B3	23.3894722222222	0.486756532319457	14827.2515837104	0.00458141902654247	-148.77942712066	-308.204533842847
Biological_Replicate_1	NoQS	B3	23.5736388888889	0.478794040964706	14506.9402714932	-0.0188745402657235	-138.70821645748	-287.759515645608
Biological_Replicate_1	NoQS	B3	23.7578055555556	0.477701066233484	14496.6407239819	-0.0217771170354667	-82.1133064433494	-170.683969853225
Biological_Replicate_1	NoQS	B3	23.9419444444444	0.477880495281297	14614.0380090498	-0.00681859972188332	-7.13501809431919	-14.9229073932632
Biological_Replicate_1	NoQS	B3	24.1261111111111	0.474193637292503	14620.9728506787	-0.0143541319016018	-124.384676808424	-260.987902669285
Biological_Replicate_1	NoQS	B3	24.3102777777778	0.473002704856109	14615.7828054299	-0.03126783401713	-229.649351978869	-483.446252048492
Biological_Replicate_1	NoQS	B3	24.4944444444444	0.473509206883258	14575.8732840549	-0.0120625445742494	74.8593801574944	158.075077995944
Biological_Replicate_1	NoQS	B3	24.6786111111111	0.475192938181901	14552.6787330317	-0.00573415015670531	60.8557564341604	128.414325457631
Biological_Replicate_1	NoQS	B3	24.8627777777778	0.473908142649774	14675.2841628959	-0.00909410828025489	66.511660285411	140.259762339225
Biological_Replicate_1	NoQS	B3	25.0469444444444	0.475397799141177	14361.1900452489	0.00275835786810358	-282.117073769993	-594.139618646882
Biological_Replicate_1	NoQS	B3	25.2311111111111	0.474993471336652	14396.4832579186	0.00455715187346812	-238.153354763414	-501.622101157345
Biological_Replicate_1	NoQS	B3	25.41525	0.473796851362745	14485.0271493213	0.000658242897138293	-98.6713184616491	-207.847510343218
Biological_Replicate_1	NoQS	B3	25.5994166666667	0.473153515682154	14489.7773755656	-0.00466801434280844	-68.3091664789902	-144.11785747475
Biological_Replicate_1	NoQS	B3	25.7835833333333	0.464408159736652	14448.6959276018	-0.0217974610210512	-246.068671812611	-523.046413388121
Biological_Replicate_1	NoQS	B3	25.96775	0.465904347761086	14392.6304118268	-0.0218702396277424	34.1433845190448	72.9837073825658
Biological_Replicate_1	NoQS	B3	26.1519166666667	0.46671083999457	14323.9665158371	-0.0191530695476299	-78.7512131201294	-169.11216250213
Biological_Replicate_1	NoQS	B3	26.3360833333333	0.468693513130317	14499.0615384615	-0.0118348782380185	15.2409655821936	32.628711088194
Biological_Replicate_1	NoQS	B3	26.52025	0.467484276371946	14144.3149321267	-0.0131775444341484	-375.162834503794	-802.265040750282
Biological_Replicate_1	NoQS	B3	26.7044166666667	0.464608706647059	14203.265158371	0.000466696028101744	-266.531152105815	-570.817507532717
Biological_Replicate_1	NoQS	B3	26.8885833333333	0.466164699931222	14434.4407239819	0.000605810003119397	45.4048638788145	97.4173739914951
Biological_Replicate_1	NoQS	B3	27.0727222222222	0.459720594298838	14330.9520361991	-0.0162914678956543	7.58722983954854	16.3694985410132
Biological_Replicate_1	NoQS	B3	27.2568888888889	0.463585877477828	14139.1683257919	-0.0119330342687298	-390.83425810281	-843.848219511622
Biological_Replicate_1	NoQS	B3	27.4410555555556	0.460988072054299	14170.5542986425	-0.0152151518117597	28.4952396551988	61.7539954531779
Biological_Replicate_1	NoQS	B3	27.6252222222222	0.458797258344796	14275.512066365	-0.0136475683456151	78.458180626943	170.14561279041
Biological_Replicate_1	NoQS	B3	27.8093888888889	0.458345091791855	14370.4688489968	-0.0184178160520017	-69.4717194408031	-151.230358873488
Biological_Replicate_1	NoQS	B3	27.9935555555556	0.466564714931222	14081.7828054299	0.0161236214500371	-270.591019839889	-586.665400512244
Biological_Replicate_1	NoQS	B3	28.1777222222222	0.460097845853394	14042.9556561086	-0.00821124562559475	-104.484347167336	-226.318635076784
Biological_Replicate_1	NoQS	B3	28.3618888888889	0.459701067114027	14217.9511312217	-0.00303290318615734	51.471673389164	111.381326702536
Biological_Replicate_1	NoQS	B3	28.5460277777778	0.459883111450898	14209.3800904977	0.00255937471343787	-71.8283641943447	-156.18460541579
Biological_Replicate_1	NoQS	B3	28.7301944444444	0.456703790970136	14277.6859728507	-0.00386845755881572	-100.759684502624	-219.633579744207
Biological_Replicate_1	NoQS	B3	28.9143611111111	0.457383169257919	14038.0294117647	-0.0216913878608694	-47.5149976454087	-103.746796145305
Biological_Replicate_1	NoQS	B3	29.0985277777778	0.454311374866968	14232.3695324284	-0.0137151779964944	205.698327225068	450.961511607183
Biological_Replicate_1	NoQS	B3	29.2826944444444	0.456400542991855	14300.2262443439	-0.00783849374831097	89.3485391371951	195.926160349344
Biological_Replicate_1	NoQS	B3	29.4668611111111	0.45648371141267	13965.9841605069	-0.0080851630981711	-264.321371935792	-579.993161790538
Biological_Replicate_1	NoQS	B3	29.6510277777778	0.453523893484163	13964.1891402715	-0.00757400983774792	-340.449048954782	-747.468571848379
Biological_Replicate_1	NoQS	B3	29.8351944444444	0.457880469282353	14181.5004524887	0.0011851866684475	155.805655084866	341.707025653451
Biological_Replicate_1	NoQS	B3	30.0193333333333	0.454296283807692	14089.3592760181	-3.59672764807193e-05	-155.3286839876	-341.206583691457
Biological_Replicate_1	NoQS	B3	30.2035	0.453592612347413	13972.7221719457	-0.00669542060772258	-355.660531111145	-781.231165623399
Biological_Replicate_1	NoQS	B3	30.3876666666667	0.452227717291403	14104.7013574661	-0.0101640479076585	150.643109819942	332.272486779385
Biological_Replicate_1	NoQS	B3	30.5718333333333	0.45727775958914	14049.956561086	0.00896586907358717	93.1410904772655	204.991316208255
Biological_Replicate_1	NoQS	B3	30.756	0.453192969133032	14040.9017951425	-0.0111980950969146	-152.686324719786	-336.141114345114
Biological_Replicate_1	NoQS	B3	30.9401666666667	0.45188210118733	13834.0923076923	-0.00577632820359259	-277.212997276867	-610.443178575
Biological_Replicate_1	NoQS	B3	31.1243333333333	0.448596714309502	13851.7384615385	-0.0119730573186275	-131.385024876656	-291.174773017629
Biological_Replicate_1	NoQS	B3	31.3085	0.448014131478733	13986.1963800905	-0.0101187494691959	-128.693188100156	-286.304474314365
Biological_Replicate_1	NoQS	B3	31.4926388888889	0.450598927134992	13839.5972850679	-0.016080094291879	-228.478924020255	-508.782511704528
Biological_Replicate_1	NoQS	B3	31.6768055555556	0.450386246673454	13948.8968325792	-0.00677073584235113	-99.9148914715305	-222.197797463492
Biological_Replicate_1	NoQS	B3	31.8609722222222	0.447795779066526	13929.8588235294	-0.00987266858526346	103.99983620319	231.319628249889
Biological_Replicate_1	NoQS	B3	32.0451388888889	0.44699781801629	13904.771040724	-0.0038678694563447	57.5919411969454	128.440687238056
Biological_Replicate_1	NoQS	B3	32.2293055555556	0.446598354171041	14044.6588235294	-0.00342719014304282	63.488626358998	141.991219567821
Biological_Replicate_1	NoQS	B3	32.4134722222222	0.446304893763801	13798.8680241327	-0.0104078707614122	-44.2308716037819	-99.0316510548885
Biological_Replicate_1	NoQS	B3	32.5976388888889	0.447208673723077	13775.1562829989	-0.00771465978606602	-188.677519906141	-422.377079533891
Biological_Replicate_1	NoQS	B3	32.7818055555556	0.448790744361086	13992.6253393665	0.00241680205857126	68.1627321307883	152.341160337065
Biological_Replicate_1	NoQS	B3	32.9659722222222	0.447087510377376	13923.7122171946	0.000217812725002026	20.5696034069653	45.9455072588498
Biological_Replicate_1	NoQS	B3	33.1501111111111	0.444801066669683	13870.9239819005	-0.0043669351844948	-188.699782731708	-422.248138802154
Biological_Replicate_1	NoQS	B3	33.3342777777778	0.44499787334917	13855.9900452489	-0.00317744280584213	62.0329641080123	139.203215253532
Biological_Replicate_1	NoQS	B3	33.5184444444444	0.444607369895459	13672.3683257919	-0.00632945950722762	-111.624930903622	-250.954143593918
Biological_Replicate_1	NoQS	B3	33.7026111111111	0.445987514377376	13921.5852187029	-0.00682905322204988	-77.1476423496607	-173.288546024359
Biological_Replicate_1	NoQS	B3	33.8867777777778	0.443720105432579	13654.7624434389	-0.00821483272312312	-292.072152494838	-656.678868366729
Biological_Replicate_1	NoQS	B3	34.0709444444444	0.447383713336652	13611.1193241816	0.00630151401448156	-282.140804762518	-633.032608397551
Biological_Replicate_1	NoQS	B3	34.2551111111111	0.444388044423529	13821.7990950226	-0.00148728921391103	-37.1304436846125	-83.4084685379768
Biological_Replicate_1	NoQS	B3	34.4392777777778	0.442194040008145	13784.8316742081	-0.00588978034121756	122.132143076522	274.667034074287
Biological_Replicate_1	NoQS	B3	34.6234444444444	0.441109217682353	13753.8153846154	-0.0119251264288488	-182.193484981861	-411.677363612526
Biological_Replicate_1	NoQS	B3	34.8075833333333	0.442817391830317	13719.3918552036	-0.00220991529201575	70.1963742202197	158.800877383784
Biological_Replicate_1	NoQS	B3	34.99175	0.446064599285111	13609.0751131222	-0.00323042771310743	-2.21995771162622	-5.00745650860259
Biological_Replicate_1	NoQS	B3	35.1759166666667	0.439399460003167	13804.756561086	-0.0122341378360399	-18.5077291619695	-41.8007700394751
Biological_Replicate_1	NoQS	B3	35.3600833333333	0.439308433793031	13577.0597285068	-0.00708934219208359	-225.63469216436	-510.958734445534
Biological_Replicate_1	NoQS	B3	35.54425	0.440921717419005	13588.7126696833	-0.000460970076402842	-179.297065989644	-407.607705523982
Biological_Replicate_1	NoQS	B3	35.7284166666667	0.444882072388235	13723.0369588173	0.00507386875439849	3.9584835623975	8.96184525030449
Biological_Replicate_1	NoQS	B3	35.9125833333333	0.441614640676923	13729.7068315488	-0.0109415016136407	131.00277114201	296.069652492834
Biological_Replicate_1	NoQS	B3	36.09675	0.444263607822625	13675.2766631468	0.0119587840945427	-140.611653870627	-316.987931628789
Biological_Replicate_1	NoQS	B3	36.2809166666667	0.437592370222624	13539.1628959276	-0.00421603363475818	-41.1549313077172	-93.2886549777422
Biological_Replicate_1	NoQS	B3	36.4650555555556	0.436186252552036	13570.2108597285	-0.0116528806611247	-20.0954942938812	-45.7394167517108
Biological_Replicate_1	NoQS	B3	36.6492222222222	0.433612655625189	13790.4904977375	-0.0278281956047144	73.252711949566	168.08903308401
Biological_Replicate_1	NoQS	B3	36.8333888888889	0.436003142589744	13514.0108597285	-0.013910154481135	-234.239969397582	-538.151941008211
Biological_Replicate_1	NoQS	B3	37.0175555555556	0.436594727	13516.5912518854	-0.0190679434255331	-172.328048428691	-395.789296829471
Biological_Replicate_1	NoQS	B3	37.2017222222222	0.435598346176471	13628.1583710407	-0.00496893975223528	96.6466698061102	221.633426181799
Biological_Replicate_1	NoQS	B3	37.3858888888889	0.4352880544181	13658.5542986425	-0.00223972028758998	95.9385761962254	220.129929613732
Biological_Replicate_1	NoQS	B3	37.5700555555556	0.433105451755656	13761.9653092006	-0.00126515681795329	-30.9775803116214	-71.2678846630587
Biological_Replicate_1	NoQS	B3	37.7542222222222	0.434095658238914	13567.3379091869	-0.00476062257210112	57.9117279186169	133.387047280499
Biological_Replicate_1	NoQS	B3	37.9383611111111	0.433298970018854	13631.4886140854	-0.00823650852795675	124.794238624226	287.875965273924
Biological_Replicate_1	NoQS	B3	38.1225555555556	0.433118454484163	13719.8278775079	-0.00620393407372248	99.5355823501264	229.606876711162
Biological_Replicate_1	NoQS	B3	38.3066944444444	0.436489424988688	13498.8914027149	0.00300725580060509	-173.415726456291	-399.297294025151
Biological_Replicate_1	NoQS	B3	38.4908611111111	0.43448151733635	13479.792760181	0.00344198606581095	-306.431727442091	-704.932640795617
Biological_Replicate_1	NoQS	B3	38.6750277777778	0.431004737294872	13624.9630467572	-0.00773445122167434	62.5793349179382	144.194709388598
Biological_Replicate_1	NoQS	B3	38.8591944444444	0.431929579388386	13618.4778280543	-0.00343016867507319	-14.1293603957348	-32.6711606839877
Biological_Replicate_1	NoQS	B3	39.0433611111111	0.43746037926188	13704.368532207	0.0108685819097232	-16.7884292860912	-38.7307699849297
Biological_Replicate_1	NoQS	B3	39.2275277777778	0.430003234896833	13397.9555119891	-0.0162440808973171	-109.613636987278	-253.072674687605
Biological_Replicate_1	NoQS	B3	39.4116944444444	0.430602145260633	13573.4012671595	-0.00973881463324475	101.656297171173	234.941018434951
Biological_Replicate_1	NoQS	B3	39.5958611111111	0.430995686793665	13647.3276018099	-2.27409042824449e-05	24.2872996048403	56.4120769786246
Biological_Replicate_1	NoQS	B3	39.7800277777778	0.430193457255204	13341.043438914	-0.00436406083019942	-301.286214450968	-699.694022426829
Biological_Replicate_1	NoQS	B3	39.9641666666667	0.429005797914467	13349.9719457014	-0.0213056263712755	-384.923129105519	-895.034811994615
Biological_Replicate_1	NoQS	B3	40.1483333333333	0.430093493092308	13527.7122171946	0.000227859118831682	140.912259046606	327.882692049331
Biological_Replicate_1	NoQS	B3	40.3325	0.428896194986425	13475.6352941176	-0.00430833343363481	-106.171192443588	-247.29401678388
Biological_Replicate_1	NoQS	B3	40.5166666666667	0.428199433046154	13591.5438914027	-0.00706926893770632	-60.5795950123892	-141.190429638144
Biological_Replicate_1	NoQS	B3	40.7008333333333	0.428097810260634	13508.1108597285	-0.00530409010986452	181.430683237444	423.509826221315
Biological_Replicate_1	NoQS	B3	40.885	0.427696218834389	13529.1411977674	-0.00331718184455122	194.572943420118	454.611995677105
Biological_Replicate_1	NoQS	B3	41.0691666666667	0.427021691657919	13553.7402714932	-0.00778887626862046	28.2657603243246	66.1024647586969
Biological_Replicate_1	NoQS	B3	41.2533333333333	0.430978832333937	13323.0597285068	0.00528196589753951	-165.692921930349	-386.622093090442
Biological_Replicate_1	NoQS	B3	41.4375	0.427113547932127	13334.9230769231	-0.00275337085476489	-278.683237443937	-650.564592355708
Biological_Replicate_1	NoQS	B3	41.6216666666667	0.429577217461538	13503.7502262443	0.00375084109465058	-4.73552957556492	-11.0327903615692
Biological_Replicate_1	NoQS	B3	41.8058333333333	0.425397288067873	13458.0325791855	-0.00582975033111871	-77.2220292291773	-180.694365774684
Biological_Replicate_1	NoQS	B3	41.9899722222222	0.424926398226244	13464.0950226244	-0.00531961587182515	-97.3669922846941	-228.221556838471
Biological_Replicate_1	NoQS	B3	42.1741388888889	0.429863054108764	13481.7990950226	-0.00283448306862927	172.386642370138	403.97225716278
Biological_Replicate_1	NoQS	B3	42.3583055555556	0.42291737461448	13445.358974359	-0.0106730740564235	119.930386355721	281.591325551701
Biological_Replicate_1	NoQS	B3	42.5424722222222	0.426105437755656	13511.7353206865	-0.00884644736246248	8.67159577434614	20.3417584046525
Biological_Replicate_1	NoQS	B3	42.7266388888889	0.427104331923982	13273.1286081306	0.00435152227153946	-200.800692548372	-472.054904825593
Biological_Replicate_1	NoQS	B3	42.9107777777778	0.427875710461539	13310.5266968326	0.00751118417656376	-166.796190330564	-390.597332300221
Biological_Replicate_1	NoQS	B3	43.0949444444444	0.42331425147813	13407.1683257919	-0.0166897958508091	-81.0469892098857	-190.207348023719
Biological_Replicate_1	NoQS	B3	43.2791111111111	0.426002125492459	13437.9402714932	0.0078679600968875	-8.05650989946978	-18.9239582175956
Biological_Replicate_1	NoQS	B3	43.4632777777778	0.42639207246908	13426.6742081448	0.000730511422710421	-92.3740588688702	-217.230023622036
Biological_Replicate_1	NoQS	B3	43.6474444444444	0.424883630029412	13367.1628959276	-0.00566220637598917	102.118683580498	239.850754493535
Biological_Replicate_1	NoQS	B3	43.8316111111111	0.421803697902851	13397.5595776772	-0.0155122486715971	94.5153457136398	222.724550449509
Biological_Replicate_1	NoQS	B3	44.0157777777778	0.422554847710407	13501.5957767722	-0.00194318010305793	102.545648123506	242.378444613809
Biological_Replicate_1	NoQS	B3	44.1999444444444	0.432535948406335	13238.0769230769	0.0166961949189502	-217.046170225835	-509.939163906766
Biological_Replicate_1	NoQS	B3	44.3841111111111	0.420802699937557	13441.3326293559	-0.0142796185675791	15.9186474690352	37.4294112751503
Biological_Replicate_1	NoQS	B3	44.5682777777778	0.421290212325792	13503.52760181	-0.00920026459328575	148.088368379018	348.544677470773
Biological_Replicate_1	NoQS	B3	44.7524444444444	0.41950705978009	13416.1366515837	-0.00588828232658554	20.1741979074904	47.9728876534782
Biological_Replicate_1	NoQS	B3	44.9366111111111	0.420790762236199	13258.4615384615	-0.0045272264435495	-264.037181875883	-627.868625942332
Biological_Replicate_1	NoQS	B3	45.12075	0.419108440439668	13343.4126696833	-0.034588911589798	114.409017282492	272.53084415997
Biological_Replicate_1	NoQS	B3	45.3049166666667	0.420693127224921	13419.2606334842	-0.000283121913154848	-23.9695882769608	-57.0436318905271
Biological_Replicate_1	NoQS	B3	45.4890833333333	0.419405421869683	13464.9511312217	-0.00487237050112256	-41.8929997338375	-99.8080539943602
Biological_Replicate_1	NoQS	B3	45.67325	0.420397278024434	13185.177224736	0.00230184741430614	-250.815667164863	-596.945253848532
Biological_Replicate_1	NoQS	B3	45.8574166666667	0.419894012171041	13407.4698340875	-0.00231874042418457	161.818963575674	385.376008429172
Biological_Replicate_1	NoQS	B3	46.0415833333333	0.418802160940272	13494.8595564942	-0.000792178511575662	164.467207396495	391.870533314601
Biological_Replicate_1	NoQS	B3	46.22575	0.419199445089593	13280.5538461538	-0.00386500049313999	-150.631805245594	-359.247149920995
Biological_Replicate_1	NoQS	B3	46.4099166666667	0.419103802845249	13381.9945701357	-0.000780792976101365	-90.0885731250333	-214.990499179333
Biological_Replicate_1	NoQS	B3	46.5940833333333	0.419792389266063	13381.0054298643	-0.00156619754299697	212.664114166368	507.109573894201
Biological_Replicate_1	NoQS	B3	46.7782222222222	0.418383639907994	13382.5647058824	-0.003913268393367	-27.05037306938	-64.5449939953335
Biological_Replicate_1	NoQS	B3	46.9623888888889	0.415307908841605	13484.3873303167	-0.00906281729359916	-11.3725533148914	-27.2182665528882
Biological_Replicate_1	NoQS	B3	47.1465555555556	0.416792948138462	13188.9185520362	-0.0062503843923647	-99.5134415757171	-238.739724858721
Biological_Replicate_1	NoQS	B3	47.3307222222222	0.415497285062443	13174.8868778281	-0.00938068527485518	-224.913331012872	-540.831194196845
Biological_Replicate_1	NoQS	B3	47.5148888888889	0.415005971910407	13341.8891402715	-0.0124747266103028	-42.4792285170208	-102.171148303694
Biological_Replicate_1	NoQS	B3	47.6990555555556	0.416088064217194	13321.1742344245	-0.00599308882100924	-66.6683852936048	-160.441639919233
Biological_Replicate_1	NoQS	B3	47.8832222222222	0.413916827546606	13353.6633484163	-0.00363493508264987	-141.962695276516	-342.075798899208
Biological_Replicate_1	NoQS	B3	48.0673888888889	0.4169972741819	13291.9294117647	0.000534062260138211	111.866996990236	269.126229396879
Biological_Replicate_1	NoQS	B3	48.2515277777778	0.416497898386124	13279.7113122172	0.00261501407591889	113.853662332438	273.815697593038
Biological_Replicate_1	NoQS	B3	48.4356944444444	0.416092618231257	13408.4090497737	0.00283800003174348	72.2388157490503	173.430349466308
Biological_Replicate_1	NoQS	B3	48.6198611111111	0.41470598179095	13117.0814479638	-0.00360984862806489	-221.639225115675	-533.087101740062
Biological_Replicate_1	NoQS	B3	48.8040277777778	0.415816287581901	13132.6841628959	0.00496056543314431	-239.97739604021	-577.509698688326
Biological_Replicate_1	NoQS	B3	48.9881944444444	0.41878370641267	13258.0897435897	0.00466125412544336	-36.7489609139831	-88.2465023611449
Biological_Replicate_1	NoQS	B3	49.1723611111111	0.415805426956561	13275.4065469905	-0.00180635845061817	-4.67485816474965	-11.2160218272095
Biological_Replicate_1	NoQS	B3	49.3565277777778	0.416788611257918	13350.8868778281	0.0018155432386722	-62.4675170450857	-149.756979409198
Biological_Replicate_1	NoQS	B3	49.5406944444444	0.414701637986425	13147.5918552036	-1.13292153136951e-05	33.1334739255927	79.6927494205211
Biological_Replicate_1	NoQS	B3	49.7248611111111	0.414995127040724	13256.5972850679	-0.00214211975297953	134.566286521571	323.869711787447
Biological_Replicate_1	NoQS	B3	49.909	0.414103694303168	13364.7402714932	-0.0122265130942159	115.837049465232	279.394613331147
Biological_Replicate_1	NoQS	B3	50.0931666666667	NaN	NaN	NaN	NaN	NaN
Biological_Replicate_1	NoQS	B3	50.2773333333333	NaN	NaN	NaN	NaN	NaN
Biological_Replicate_1	NoQS	B3	50.4615	NaN	NaN	NaN	NaN	NaN
Biological_Replicate_1	NoQS	B3	50.6456666666667	NaN	NaN	NaN	NaN	NaN
Biological_Replicate_1	NoQS	B3	50.8298333333333	NaN	NaN	NaN	NaN	NaN
Biological_Replicate_1	NoQS	B3	51.014	NaN	NaN	NaN	NaN	NaN
Biological_Replicate_1	NoQS	B3	51.1981666666667	NaN	NaN	NaN	NaN	NaN
Biological_Replicate_1	NoQS	B3	51.3823055555556	NaN	NaN	NaN	NaN	NaN
Biological_Replicate_1	NoQS	B3	51.5664722222222	NaN	NaN	NaN	NaN	NaN
Biological_Replicate_1	NoQS	B3	51.7506388888889	NaN	NaN	NaN	NaN	NaN
Biological_Replicate_1	NoQS	B3	51.9348055555555	NaN	NaN	NaN	NaN	NaN
Biological_Replicate_1	NoQS	B3	52.1189722222222	NaN	NaN	NaN	NaN	NaN
Biological_Replicate_1	NoQS	B3	52.3031388888889	NaN	NaN	NaN	NaN	NaN
Biological_Replicate_1	NoQS	B3	52.4873055555556	NaN	NaN	NaN	NaN	NaN
Biological_Replicate_1	NoQS	B3	52.6714722222222	NaN	NaN	NaN	NaN	NaN
Biological_Replicate_1	NoQS	B3	52.8556388888889	NaN	NaN	NaN	NaN	NaN
Biological_Replicate_1	NoQS	C2	0	NaN	NaN	NaN	NaN	NaN
Biological_Replicate_1	NoQS	C2	0.185166666666667	0.0135217174950226	2.01583710407239	NaN	NaN	NaN
Biological_Replicate_1	NoQS	C2	0.369333333333333	0.0175076067773756	4.9947201689546	NaN	NaN	NaN
Biological_Replicate_1	NoQS	C2	0.5535	0.0189412659411765	4.00542986425339	NaN	NaN	NaN
Biological_Replicate_1	NoQS	C2	0.737666666666667	0.0265418039764706	5.00542986425339	NaN	NaN	NaN
Biological_Replicate_1	NoQS	C2	0.921805555555556	0.0342744324260935	6.01628959276018	NaN	NaN	NaN
Biological_Replicate_1	NoQS	C2	1.10597222222222	0.0483686427877508	9.01628959276018	1.48499754336893	7.60230134518131	208.883356419622
Biological_Replicate_1	NoQS	C2	1.29013888888889	0.0613428979276018	12.0054298642534	1.42876413693802	7.61344039308466	158.628793353479
Biological_Replicate_1	NoQS	C2	1.47430555555556	0.0693004544886878	13.0316742081448	1.27980442780616	9.80225630105854	164.272616869374
Biological_Replicate_1	NoQS	C2	1.65847222222222	0.0877689613085972	18.9891402714932	1.23459528739287	15.1859298540161	208.58617714857
Biological_Replicate_1	NoQS	C2	1.84263888888889	0.100540098443439	17.0739176346357	1.08022811157833	12.0082838463806	139.842861182054
Biological_Replicate_1	NoQS	C2	2.02680555555556	0.126375952124604	31.0488687782805	1.04565954333765	23.9267828259044	228.102215766959
Biological_Replicate_1	NoQS	C2	2.21097222222222	0.158658592318552	40.0488761502489	1.07316754090438	30.4544213060584	236.953507196911
Biological_Replicate_1	NoQS	C2	2.39511111111111	0.169146704860612	49.1395173453997	0.917232304205524	39.2180525853426	259.046708635339
Biological_Replicate_1	NoQS	C2	2.57927777777778	0.177922109591553	74.2120663650075	0.712981544460406	59.9705984725948	355.748557442431
Biological_Replicate_1	NoQS	C2	2.76344444444444	0.217595423897738	112.329260935143	0.804829387778777	103.444716706434	549.590586834716
Biological_Replicate_1	NoQS	C2	2.94761111111111	0.234632926065611	171.541408960628	0.651147586207371	152.571084360919	726.355501519523
Biological_Replicate_1	NoQS	C2	3.13177777777778	0.240631719269875	268.779487179487	0.445824514593752	248.39523369691	1075.52121154191
Biological_Replicate_1	NoQS	C2	3.31594444444444	0.264213484208748	405.027002564489	0.474985520724599	386.48414684426	1567.93337653866
Biological_Replicate_1	NoQS	C2	3.50011111111111	0.284026101468477	589.272398190044	0.485261404298845	559.34153682357	2127.12086236073
Biological_Replicate_1	NoQS	C2	3.68427777777778	0.305880509846432	811.323981900451	0.373131742485913	759.089289736081	2666.21506875103
Biological_Replicate_1	NoQS	C2	3.86844444444444	0.302611170429412	1042.47322371398	0.27079082781851	945.808305614504	3179.12424254237
Biological_Replicate_1	NoQS	C2	4.05258333333333	0.321477374392669	1299.41764705882	0.305443887519175	1119.41390121153	3611.1327433703
Biological_Replicate_1	NoQS	C2	4.23675	0.334970602158824	1540.66495700709	0.253881333798711	1233.271986725	3857.7557722294
Biological_Replicate_1	NoQS	C2	4.42091666666667	0.346928240459345	1823.48416289593	0.216142455995068	1340.32046845887	4007.43144715497
Biological_Replicate_1	NoQS	C2	4.60508333333333	0.351646289844646	2069.82805429864	0.152022073949965	1366.70125509306	3967.02924381166
Biological_Replicate_1	NoQS	C2	4.78925	0.34284465846003	2372.68823529412	0.130217728357162	1444.57738814132	4161.37153144579
Biological_Replicate_1	NoQS	C2	4.97338888888889	0.350274115623529	2660.17091567355	0.0913349398070717	1477.96402685564	4243.91304193879
Biological_Replicate_1	NoQS	C2	5.15755555555556	0.362853531480917	3029.35882352941	0.0869833917717695	1616.68112201519	4592.96455076343
Biological_Replicate_1	NoQS	C2	5.34169444444444	0.371987640047059	3430.1297329914	0.0770153088634929	1745.03667290503	4824.47356580661
Biological_Replicate_1	NoQS	C2	5.52586111111111	0.38709591813456	3792.29864253393	0.107099306988365	1870.55629491616	5001.76786778339
Biological_Replicate_1	NoQS	C2	5.71002777777778	0.43711811558371	4173.74551214361	0.274945484099387	1955.89930517591	4905.27479121289
Biological_Replicate_1	NoQS	C2	5.89419444444444	0.440058392823529	4627.35746606335	0.249512263514925	2136.31118594367	5069.26626198877
Biological_Replicate_1	NoQS	C2	6.07833333333333	0.433316474205159	4852.4358974359	0.188119606575714	1980.1108662131	4532.89920469285
Biological_Replicate_1	NoQS	C2	6.2625	0.452964398386124	5090.07663297631	0.208404384324768	1802.65726695194	4077.36688634072
Biological_Replicate_1	NoQS	C2	6.44666666666667	0.446904516236084	5273.19457013575	0.148947144233683	1608.21277205627	3618.88028221823
Biological_Replicate_1	NoQS	C2	6.63080555555556	0.414727746748115	5472.63689847639	-0.0552918763073297	1410.77356789803	3219.48231580198
Biological_Replicate_1	NoQS	C2	6.81497222222222	0.419290960710213	5908.39969834087	-0.0517844521914629	1391.17708482627	3258.22124017831
Biological_Replicate_1	NoQS	C2	6.99911111111111	0.417778871	6140.49645497058	-0.0390751079428025	1399.00980755014	3352.80199840244
Biological_Replicate_1	NoQS	C2	7.18327777777778	0.414361548558069	6389.06334841629	-0.0983011597493591	1410.66430636014	3381.72191125108
Biological_Replicate_1	NoQS	C2	7.36741666666667	0.424579449597073	6730.96681749623	-0.0576818324950562	1583.33989757059	3779.69650142086
Biological_Replicate_1	NoQS	C2	7.55158333333333	0.437913726647059	7057.09986423291	0.0598849399161914	1720.68376371749	4042.78669364844
Biological_Replicate_1	NoQS	C2	7.73575	0.423687960520362	7403.85339366516	0.011282482183136	1624.02211256936	3788.00947894804
Biological_Replicate_1	NoQS	C2	7.91991666666667	0.421662602177979	7543.57616892911	0.00994599952600879	1523.70647669704	3562.10288717913
Biological_Replicate_1	NoQS	C2	8.10405555555556	0.415581181775079	7970.54638708704	0.00312012194915177	1717.70672475929	4086.75584294206
Biological_Replicate_1	NoQS	C2	8.28822222222222	0.429369987971342	8391.32126696832	0.0122362108538013	1803.09985463034	4270.67799497594
Biological_Replicate_1	NoQS	C2	8.47236111111111	0.440914717964706	8610.68929110106	0.00765239903260958	1687.41045006044	3936.82684839879
Biological_Replicate_1	NoQS	C2	8.65652777777778	0.443384729528134	8892.48823529411	0.0499524976960241	1616.61702258349	3691.83520360797
Biological_Replicate_1	NoQS	C2	8.84069444444444	0.440840440159879	9484.48823529411	0.0481988602658724	2107.77780962713	4771.82332808819
Biological_Replicate_1	NoQS	C2	9.02483333333333	0.447447638264706	9907.15882352941	0.0791664121945703	2103.42578705464	4738.60945682684
Biological_Replicate_1	NoQS	C2	9.209	0.438630614047059	10273.9318147534	0.022788132737914	2044.46394329596	4622.28157963714
Biological_Replicate_1	NoQS	C2	9.39313888888889	0.44391118568537	10611.5647058823	0.00735425022009439	2173.22416449317	4902.0483225022
Biological_Replicate_1	NoQS	C2	9.57730555555556	0.463134667828481	11048.0147812971	0.0482175672251655	2340.84330787659	5218.58715145579
Biological_Replicate_1	NoQS	C2	9.76144444444444	0.451796013778884	11573.4591944486	0.0265674936793263	2268.9079658942	5009.20972595867
Biological_Replicate_1	NoQS	C2	9.94561111111111	0.451141266071493	12002.9746606335	0.00892656101143282	2275.99909911753	4998.27063205147
Biological_Replicate_1	NoQS	C2	10.1297777777778	0.45825072592187	12521.2639517345	0.0471723748249067	2440.54168721939	5378.84923361809
Biological_Replicate_1	NoQS	C2	10.3139166666667	0.449724576008145	12915.7079939668	0.0139008126434546	2502.61452318723	5524.06154580359
Biological_Replicate_1	NoQS	C2	10.4980833333333	0.454192094425641	13215.0079939668	-0.0213947553500318	2353.29579656436	5182.83392230728
Biological_Replicate_1	NoQS	C2	10.68225	0.470533598738009	13751.7199095023	0.0447326027731652	2365.53199824829	5163.22500269223
Biological_Replicate_1	NoQS	C2	10.8664166666667	0.45874242752044	13882.4387631976	0.0180418516618421	2041.0469892099	4425.93571625051
Biological_Replicate_1	NoQS	C2	11.0505555555556	0.466263706456712	14318.92760181	0.0189575054580601	1952.50841462405	4197.3188627713
Biological_Replicate_1	NoQS	C2	11.2347222222222	0.459839598099095	14672	0.0238329153543966	1907.28543641613	4131.7644100833
Biological_Replicate_1	NoQS	C2	11.4188888888889	0.4669195383	14674.8293860311	0.0298404152409408	1585.32639862182	3414.14300580695
Biological_Replicate_1	NoQS	C2	11.6030277777778	0.470446680017195	15194.4900452489	-0.000203262762984353	1567.04555398634	3364.67011998063
Biological_Replicate_1	NoQS	C2	11.7871944444444	0.479045084905882	15460.2901960784	0.0472659515292136	1713.50381851314	3629.2505177289
Biological_Replicate_1	NoQS	C2	11.9713611111111	0.487261465142706	15515.822775264	0.0484551986392507	1299.79566347947	2714.0269524641
Biological_Replicate_1	NoQS	C2	12.1555277777778	0.480322797141176	16198.0915673556	0.0468547633845883	1657.2940097979	3436.87347353496
Biological_Replicate_1	NoQS	C2	12.3396944444444	0.502234042059276	16398.4687782805	0.0798435208041358	1871.8255843433	3820.52443927033
Biological_Replicate_1	NoQS	C2	12.5238333333333	0.508309742799095	16484.2099547511	0.0843339057143957	1400.8120905742	2818.78762490357
Biological_Replicate_1	NoQS	C2	12.708	0.510106493070588	16878.2552036199	0.0682093202044548	1539.87150140251	3037.92040238152
Biological_Replicate_1	NoQS	C2	12.8921666666667	0.511311422660634	16925.6081447964	0.0522301827197256	1530.98863659629	3002.47294619851
Biological_Replicate_1	NoQS	C2	13.0763333333333	0.513375028764218	17037.2117647059	0.0709707895918413	911.261752778622	1781.20786138654
Biological_Replicate_1	NoQS	C2	13.2605	0.508810038248869	17076.4886877828	0.0140102173794386	736.311213939122	1440.45562327134
Biological_Replicate_1	NoQS	C2	13.4446666666667	0.510609480341327	17167.0859728507	0.00489109179888754	741.584816035676	1451.43682298905
Biological_Replicate_1	NoQS	C2	13.6288333333333	0.512292208978431	17365.0930758787	0.00464451011077274	528.692711955282	1035.49389047475
Biological_Replicate_1	NoQS	C2	13.8129722222222	0.510896211866968	17197.9619909502	-0.000882124508520497	295.813500121856	578.590243003292
Biological_Replicate_1	NoQS	C2	13.9971388888889	0.510196170399095	17014.4174962293	-0.00675728753904711	-24.7539567167195	-48.4300354745887
Biological_Replicate_1	NoQS	C2	14.1813055555556	0.509500569872832	17266.2689291101	0.00146857564990586	206.096189676723	403.953623441264
Biological_Replicate_1	NoQS	C2	14.3654722222222	0.509628452438009	17136.0814479638	-0.00208650207493331	-33.6700722753301	-66.0488804523008
Biological_Replicate_1	NoQS	C2	14.5496388888889	0.514684905372247	17150.27239819	0.0050875071026219	-233.28942373431	-456.292812688251
Biological_Replicate_1	NoQS	C2	14.7338055555556	0.512009504168326	17016.8696635993	0.00236553073559462	-196.66135096929	-384.023480681689
Biological_Replicate_1	NoQS	C2	14.9179444444444	0.51367720939095	16993.3683257919	0.00739100718994788	-22.8622759314241	-44.5261565140024
Biological_Replicate_1	NoQS	C2	15.1021111111111	0.509492923257919	17056.8334841629	-1.62219701484639e-05	-227.441207182493	-444.458488885447
Biological_Replicate_1	NoQS	C2	15.2862777777778	0.508192394157339	16659.5709760145	-0.00304739644315852	-517.477435601066	-1013.75884522977
Biological_Replicate_1	NoQS	C2	15.4704444444444	0.506767091806033	16581.719800935	-0.016832825827957	-617.432684801848	-1215.05797308013
Biological_Replicate_1	NoQS	C2	15.6546111111111	0.500902232316591	16709.7664806155	-0.0237017284170188	-333.505719077501	-660.031944317311
Biological_Replicate_1	NoQS	C2	15.8387777777778	0.501287171437707	16667.7366515837	-0.0265616629893497	-353.627157511107	-703.056367532569
Biological_Replicate_1	NoQS	C2	16.0229166666667	0.499005442918552	16797.7387631976	-0.0225883678200868	-281.412278013331	-562.376586830886
Biological_Replicate_1	NoQS	C2	16.2070833333333	0.500018484283258	16572.8437405732	-0.0176680214030441	-94.183423103698	-188.327787195143
Biological_Replicate_1	NoQS	C2	16.39125	0.503367396988235	16544.0568627451	-0.00736544997223084	-40.900928351019	-81.6716544334461
Biological_Replicate_1	NoQS	C2	16.5754166666667	0.497397835896833	16375.679638009	-0.00760275813226992	-362.809240839563	-725.239559882973
Biological_Replicate_1	NoQS	C2	16.7595833333333	0.496994548305778	16316.5764705882	-0.00932733867803054	-381.350422800508	-763.841627187976
Biological_Replicate_1	NoQS	C2	16.94375	0.496004999708145	16239.5104072398	-0.00652911838747494	-606.220839049144	-1220.25342823356
Biological_Replicate_1	NoQS	C2	17.1278888888889	0.496876643676018	16331.4036199095	-0.00684626404463806	-262.236969192697	-528.03777385404
Biological_Replicate_1	NoQS	C2	17.3120555555556	0.492615212473303	16039.6190979032	-0.0234916540498759	-547.805717475403	-1106.30806517432
Biological_Replicate_1	NoQS	C2	17.4962222222222	0.495378262657014	16151.6608354698	-0.00442377669206453	-243.278337599225	-491.514377960799
Biological_Replicate_1	NoQS	C2	17.6803888888889	0.491406518706787	15912.4773755656	-0.0122591222738319	-438.840646178413	-889.90262540193
Biological_Replicate_1	NoQS	C2	17.8645555555556	0.492547309517647	15814.5015082956	-0.00759942936218983	-461.548125550261	-935.992928961444
Biological_Replicate_1	NoQS	C2	18.0487222222222	0.482882640179185	15908.1657866948	-0.0308655911423996	-459.624796251219	-940.032797421724
Biological_Replicate_1	NoQS	C2	18.2328611111111	0.479720557309201	15750.5143288084	-0.0286013103717649	-314.007291821077	-647.370750261042
Biological_Replicate_1	NoQS	C2	18.4170277777778	0.483610013102564	15658.3864253394	-0.0262310261817849	-535.68261733618	-1111.21087834059
Biological_Replicate_1	NoQS	C2	18.6011944444444	0.485503666461538	15545.9102564103	-0.0132051318510905	-398.08193935423	-824.280506126059
Biological_Replicate_1	NoQS	C2	18.7853611111111	0.486179933657867	15529.7073906486	-0.0142804035292099	-309.278679797714	-637.559342639419
Biological_Replicate_1	NoQS	C2	18.9695277777778	0.482357647026244	15662.0392156863	-0.00117910370024414	-267.286773945941	-551.470134297712
Biological_Replicate_1	NoQS	C2	19.1536944444444	0.474629315163801	15480.6463046757	-0.0114479311227862	-293.069347474448	-609.22132080003
Biological_Replicate_1	NoQS	C2	19.3378611111111	0.47999508819819	15414.1794871795	-0.00814303013387171	-265.202104789013	-553.664754651658
Biological_Replicate_1	NoQS	C2	19.5220277777778	0.479075554638009	15446.4794086589	-0.014510287987997	-107.979201177923	-225.945185899049
Biological_Replicate_1	NoQS	C2	19.7061666666667	0.474613191697587	15159.4570135747	-0.0262118240764535	-402.142512435077	-841.487856838076
Biological_Replicate_1	NoQS	C2	19.8903333333333	0.477090512769231	15060.1194570136	-0.0119762938617382	-653.668516205641	-1370.58566940916
Biological_Replicate_1	NoQS	C2	20.0745	0.475308467444947	15082.2280542986	0.0015457257341178	-432.671403124415	-909.602759473521
Biological_Replicate_1	NoQS	C2	20.2586666666667	0.476868344802413	15124.8815987934	-0.00712000679064004	-314.169652546031	-659.435041395879
Biological_Replicate_1	NoQS	C2	20.4428333333333	0.470866763107843	15289.1592760181	-0.0187370521584328	-170.845392913114	-360.168998065578
Biological_Replicate_1	NoQS	C2	20.627	0.464669709062594	14951.6524886878	-0.0227835249592998	-225.670072275344	-479.331568889038
Biological_Replicate_1	NoQS	C2	20.8111666666667	0.477749310435898	14888.6895927602	0.0015124653146808	-186.168178374719	-395.181598794677
Biological_Replicate_1	NoQS	C2	20.9953333333333	0.468166757969377	15014.0814479638	-0.0164184250601423	-74.0053643455375	-157.392833943889
Biological_Replicate_1	NoQS	C2	21.1795	0.461895659238914	14840.3242835596	-0.0345834313203197	-309.021518805918	-658.514585589573
Biological_Replicate_1	NoQS	C2	21.3636666666667	0.461104370804525	14713.8288084465	-0.0226680735280684	-624.793267951103	-1347.34369739428
Biological_Replicate_1	NoQS	C2	21.5478333333333	0.461882635255204	14870.0263991552	-0.00648893079275216	-88.6437171394274	-192.02431951947
Biological_Replicate_1	NoQS	C2	21.7319722222222	0.458720566467572	14875.3257918552	-0.0445183122113638	-14.5149142428513	-31.5151654332368
Biological_Replicate_1	NoQS	C2	21.9161388888889	0.462600021809955	14933.371040724	-0.0130908668060297	-87.6493110296707	-190.100723173156
Biological_Replicate_1	NoQS	C2	22.1003055555556	0.462592595303922	14635.6624434389	0.00164066048015507	-222.257201941	-481.801614243932
Biological_Replicate_1	NoQS	C2	22.2844722222222	0.461213702643288	14757.0488687783	0.000257333619571625	46.935812125067	101.562892759941
Biological_Replicate_1	NoQS	C2	22.4686388888889	0.463728200144667	14764.754147813	0.00434205428711455	-114.32280688752	-247.178301609226
Biological_Replicate_1	NoQS	C2	22.6528055555556	0.450254818704978	14529.8257918552	-0.0199459645034657	-375.203619909515	-818.50897557883
Biological_Replicate_1	NoQS	C2	22.8369722222222	0.460282615380091	14496.9366515837	-0.00547278868229127	-473.955897708889	-1034.63817890172
Biological_Replicate_1	NoQS	C2	23.0211388888889	0.457073374665158	14485.7919746568	-0.0130564511885014	-162.755260215854	-357.021001533145
Biological_Replicate_1	NoQS	C2	23.2053055555556	0.452211383823529	14635.0597285068	-0.0213637809732069	-132.476894412477	-290.187026078727
Biological_Replicate_1	NoQS	C2	23.3894722222222	0.454313575606335	14644.4416289593	-0.0224325256914469	-130.65612907188	-287.451500500531
Biological_Replicate_1	NoQS	C2	23.5736388888889	0.456734832661538	14358.9131221719	0.015450072081761	-185.60651911303	-408.447135732554
Biological_Replicate_1	NoQS	C2	23.7578055555556	0.444862983436199	14343.9502262443	-0.0368369086362685	-166.139104440963	-367.588410549816
Biological_Replicate_1	NoQS	C2	23.9419444444444	0.456368852563348	14517.3321266968	-0.0016893157647385	34.2569157773688	75.6798747007798
Biological_Replicate_1	NoQS	C2	24.1261111111111	0.450485190694826	14395.3257918552	-0.00414069476845679	-260.344546589955	-577.808538581395
Biological_Replicate_1	NoQS	C2	24.3102777777778	0.447694586168326	14454.7556561086	-0.0159065902571567	-205.993816670417	-456.226846778397
Biological_Replicate_1	NoQS	C2	24.4944444444444	0.446677759540272	14409.7518479409	-0.0242584506333864	55.2094759481457	123.156857407648
Biological_Replicate_1	NoQS	C2	24.6786111111111	0.442610878712217	14363.4615384615	-0.00544713753317516	21.1887553489962	47.5445502126818
Biological_Replicate_1	NoQS	C2	24.8627777777778	0.444652142685973	14446.843438914	-0.0284275643013182	-76.5488012120985	-172.156370745884
Biological_Replicate_1	NoQS	C2	25.0469444444444	0.45416689159457	14234.3918552036	0.0089487403668645	-174.769885956469	-390.858778972403
Biological_Replicate_1	NoQS	C2	25.2311111111111	0.448092369266063	14123.8959276018	0.000965969193917313	-359.304682541315	-800.285783300704
Biological_Replicate_1	NoQS	C2	25.41525	0.446702096798643	14287.8262443439	5.91034891379958e-05	-132.427869346533	-294.510740269807
Biological_Replicate_1	NoQS	C2	25.5994166666667	0.44706253312038	14255.8262443439	0.0107984922060861	-116.88900718659	-261.329651201829
Biological_Replicate_1	NoQS	C2	25.7835833333333	0.440012493818099	14223.6090497738	-0.0112549881266789	-242.426485944176	-545.278101482771
Biological_Replicate_1	NoQS	C2	25.96775	0.442336408895023	14152.0158394931	-0.0288047427163324	-89.4581166086849	-201.874560871211
Biological_Replicate_1	NoQS	C2	26.1519166666667	0.448938092677828	14155.9067873303	0.00206423806624838	34.762924592044	78.3368080189998
Biological_Replicate_1	NoQS	C2	26.3360833333333	0.437621736538462	14320.1375565611	-0.0222044306055998	35.0892078376813	79.2143287745738
Biological_Replicate_1	NoQS	C2	26.52025	0.441576683393665	13979.2497737557	-0.0134588167159858	-300.354538195368	-678.442017090096
Biological_Replicate_1	NoQS	C2	26.7044166666667	0.437343435838009	14026.134841629	-0.00656026909203148	-214.451628754529	-488.670286815336
Biological_Replicate_1	NoQS	C2	26.8885833333333	0.445270661923077	14233.2832579186	0.00721165847928559	88.2542100547465	199.942964361491
Biological_Replicate_1	NoQS	C2	27.0727222222222	0.439847747572334	14100.9791855204	-0.0223763639174004	-59.6588826416714	-135.335963420473
Biological_Replicate_1	NoQS	C2	27.2568888888889	0.430026605258824	13914.1574660633	-0.0187639441184005	-440.883356196645	-1005.70663596144
Biological_Replicate_1	NoQS	C2	27.4410555555556	0.434884781331222	13943.7021116139	-0.0165864015493329	-38.6037959910538	-88.7607413053363
Biological_Replicate_1	NoQS	C2	27.6252222222222	0.43211137878009	14076.1742081448	-0.0130034463893045	54.341393501344	125.691071010237
Biological_Replicate_1	NoQS	C2	27.8093888888889	0.434186956515837	14107.7381203802	-0.0276500802064227	-136.338610901432	-314.341484667065
Biological_Replicate_1	NoQS	C2	27.9935555555556	0.431835859935747	13869.7285067873	-0.0200749780607088	-251.131958805093	-580.368254054675
Biological_Replicate_1	NoQS	C2	28.1777222222222	0.438359268099548	13820.9176470588	0.0208771849013644	-101.255912041118	-232.882481077536
Biological_Replicate_1	NoQS	C2	28.3618888888889	0.430922269579186	13988.8642533937	-0.00991792051394068	49.0448598513584	113.083246618512
Biological_Replicate_1	NoQS	C2	28.5460277777778	0.434974160785639	13964.5701357466	0.00716826220230513	-121.217275798301	-278.819427680529
Biological_Replicate_1	NoQS	C2	28.7301944444444	0.430119571516742	14067.2895927602	-0.0101858215730517	-43.9260028452207	-101.679306694011
Biological_Replicate_1	NoQS	C2	28.9143611111111	0.433678848534842	13754.9027149321	0.00461770470571755	-124.697692512436	-288.035860208996
Biological_Replicate_1	NoQS	C2	29.0985277777778	0.429871156928507	13925.6387631976	-0.0213000906679611	113.724289019471	263.724890133721
Biological_Replicate_1	NoQS	C2	29.2826944444444	0.442841872680543	14044.173453997	0.0298874250008778	60.0642902479328	137.931713874259
Biological_Replicate_1	NoQS	C2	29.4668611111111	0.432182095431674	13700.0211193242	-0.00698613463024757	-287.293049508516	-660.496872113497
Biological_Replicate_1	NoQS	C2	29.6510277777778	0.428909784799095	13705.0208144796	-0.00302984742693702	-393.414057861222	-905.139675193253
Biological_Replicate_1	NoQS	C2	29.8351944444444	0.430707077660633	13891.8262443439	-0.00744982955524392	148.695235560284	345.321308672515
Biological_Replicate_1	NoQS	C2	30.0193333333333	0.431984679973605	13859.0769230769	0.00530016668846422	-72.2952555240294	-167.920027536885
Biological_Replicate_1	NoQS	C2	30.2035	0.429140148488913	13691.0425339367	-0.0344474605159881	-383.490591920702	-890.573897663455
Biological_Replicate_1	NoQS	C2	30.3876666666667	0.436653282390045	13881.5547511312	0.0112650355099789	197.140595627548	455.718725671922
Biological_Replicate_1	NoQS	C2	30.5718333333333	0.42809350401086	13800	-0.00205485441914982	103.1448168547	239.151074348278
Biological_Replicate_1	NoQS	C2	30.756	0.426882073551131	13798.9809926082	-0.00963920009024952	-100.827422699371	-234.186675040187
Biological_Replicate_1	NoQS	C2	30.9401666666667	0.423646707848869	13606.934841629	-0.021071598226598	-273.819454966101	-642.455848197846
Biological_Replicate_1	NoQS	C2	31.1243333333333	0.432151145080543	13595.6895927602	0.00761878177594821	-103.550705350013	-242.189894483199
Biological_Replicate_1	NoQS	C2	31.3085	0.42319510120362	13721.0660633484	-0.0341366930431528	-174.286357773186	-408.805280459094
Biological_Replicate_1	NoQS	C2	31.4926388888889	0.422314784355204	13550.5484162896	-0.0147260675838071	-270.938513005727	-636.174634371084
Biological_Replicate_1	NoQS	C2	31.6768055555556	0.425091039524887	13650.9945701357	-0.00457156879183123	-160.70923707419	-379.448575634248
Biological_Replicate_1	NoQS	C2	31.8609722222222	0.423392072200634	13649.9837104072	-0.000650263633563678	46.7499027456415	110.363503645599
Biological_Replicate_1	NoQS	C2	32.0451388888889	0.421888579491403	13647.5212669683	-0.0262725643102052	56.287790995269	132.92438280331
Biological_Replicate_1	NoQS	C2	32.2293055555556	0.419803820932127	13741.3656108597	-0.00870982781060695	22.0447574783486	52.2765664002369
Biological_Replicate_1	NoQS	C2	32.4134722222222	0.420532061171946	13442.2058823529	-0.00458417803749632	-117.657050428937	-279.642141335661
Biological_Replicate_1	NoQS	C2	32.5976388888889	0.426370155692308	13482.4255543823	0.00328957150747032	-183.061374573942	-433.552937568065
Biological_Replicate_1	NoQS	C2	32.7818055555556	0.42090001	13750.3266968326	-0.00641081175867916	108.969759013961	257.855105563627
Biological_Replicate_1	NoQS	C2	32.9659722222222	0.420927159250679	13626.9239819005	-0.00247527123719166	-22.3680923814076	-52.9131199257494
Biological_Replicate_1	NoQS	C2	33.1501111111111	0.425851957720966	13613.0597285068	0.0155551254338077	-139.357724082243	-329.794159540564
Biological_Replicate_1	NoQS	C2	33.3342777777778	0.416792066548265	13622.7294117647	-0.00961213582330957	196.043651849869	465.451383523373
Biological_Replicate_1	NoQS	C2	33.5184444444444	0.415308451713833	13391.5475113122	-0.0285296108450382	-98.6910874968811	-235.361246265896
Biological_Replicate_1	NoQS	C2	33.7026111111111	0.416908145774661	13673.5007541478	-0.0103324700571094	-83.4308879834621	-200.39305663537
Biological_Replicate_1	NoQS	C2	33.8867777777778	0.418385336399095	13390.8152337858	-0.00658946935904864	-256.407690260227	-615.08226553712
Biological_Replicate_1	NoQS	C2	34.0709444444444	0.415716835584615	13355.8944033791	-0.0263542834763615	-279.274561224645	-669.717644835411
Biological_Replicate_1	NoQS	C2	34.2551111111111	0.418781542434389	13336.7819004525	0.00518331938282202	-310.531234004211	-743.559590799941
Biological_Replicate_1	NoQS	C2	34.4392777777778	0.415415202630769	13479.6416289593	0.000277985738666425	95.6678200692081	229.618642961239
Biological_Replicate_1	NoQS	C2	34.6234444444444	0.418176109559276	13414.3095022624	0.00330076515568546	-281.474662680938	-674.259255081061
Biological_Replicate_1	NoQS	C2	34.8075833333333	0.413795770856712	13470.0660633484	-0.0119588924091095	86.0772322900541	207.018094366849
Biological_Replicate_1	NoQS	C2	34.99175	0.413030632951426	13300.3248868778	-0.00701053627345303	-60.3469862457155	-145.41413113093
Biological_Replicate_1	NoQS	C2	35.1759166666667	0.41876199368225	13541.734841629	-5.10521389482702e-05	222.573329784417	536.067926370039
Biological_Replicate_1	NoQS	C2	35.3600833333333	0.411799997	13310.0108597285	-0.00944947740107049	-184.214410024364	-444.39249603967
Biological_Replicate_1	NoQS	C2	35.54425	0.411849951827149	13312.5859728507	-0.0165750727572008	-110.468991216389	-266.744839058613
Biological_Replicate_1	NoQS	C2	35.7284166666667	0.420946798319457	13422.762407603	0.0187325778040812	-51.3704858774255	-123.824409782202
Biological_Replicate_1	NoQS	C2	35.9125833333333	0.411205438837104	13378.8089277635	-0.00477507482941297	85.2315376134342	205.541931601578
Biological_Replicate_1	NoQS	C2	36.09675	0.412179370488688	13525.6272439282	-0.017256432509188	-17.4924137926873	-42.1730357532015
Biological_Replicate_1	NoQS	C2	36.2809166666667	0.408431492256109	13267.7167420815	-0.00885183729886254	-45.93026350813	-111.859853086405
Biological_Replicate_1	NoQS	C2	36.4650555555556	0.414177307124434	13399.3800904977	0.00611834320971124	94.2702741075517	229.03590204675
Biological_Replicate_1	NoQS	C2	36.6492222222222	0.409898946140271	13467.0778280543	-0.0291006120137124	48.1253434765471	117.140059325658
Biological_Replicate_1	NoQS	C2	36.8333888888889	0.409699992036953	13115.5321266968	-0.00397752600868085	-285.911458171993	-695.210641137171
Biological_Replicate_1	NoQS	C2	37.0175555555556	0.409699470969377	13213.6862745098	-0.00655847747427404	-338.759423802773	-826.71405400568
Biological_Replicate_1	NoQS	C2	37.2017222222222	0.409591845306787	13343.0633484163	0.00306971909542097	81.8243688704189	199.735429332032
Biological_Replicate_1	NoQS	C2	37.3858888888889	0.408104895877828	13355.4223227753	-0.0160838480702345	-47.7369423230512	-116.678563573069
Biological_Replicate_1	NoQS	C2	37.5700555555556	0.409005981709502	13434.0656108597	-0.00236919639129464	-35.8503716140169	-87.674962185059
Biological_Replicate_1	NoQS	C2	37.7542222222222	0.410084236534842	13258.3907074974	0.00101959696680457	155.140540235867	379.256415994227
Biological_Replicate_1	NoQS	C2	37.9383611111111	0.407198953098039	13332.6569144925	-0.00663958650777204	129.218375000095	316.120482884091
Biological_Replicate_1	NoQS	C2	38.1225555555556	0.407009764837104	13451.5269271383	-0.00686261767952985	117.770738470621	288.584700354514
Biological_Replicate_1	NoQS	C2	38.3066944444444	0.408794726991704	13173.8914027149	0.00183482634287644	-197.167389415355	-483.647180798779
Biological_Replicate_1	NoQS	C2	38.4908611111111	0.407784701736048	13153.7990950226	-0.00324831732309448	-304.361827153399	-746.235326580464
Biological_Replicate_1	NoQS	C2	38.6750277777778	0.404901582779035	13117.2322775264	-0.0138063008731917	-153.294222592906	-376.495961416068
Biological_Replicate_1	NoQS	C2	38.8591944444444	0.405222711722474	13161.9990950226	-0.00527385597901434	-185.329758700358	-456.511346757986
Biological_Replicate_1	NoQS	C2	39.0433611111111	0.409485732567054	13343.5744456177	0.00660662945206397	-117.233464094749	-288.371187903061
Biological_Replicate_1	NoQS	C2	39.2275277777778	0.406789149168326	13075.9826572161	-0.00535086849233467	-106.326239455737	-261.137410401469
Biological_Replicate_1	NoQS	C2	39.4116944444444	0.404793474255204	13256.3748680042	-0.0079903851410935	111.394504595405	273.681249822505
Biological_Replicate_1	NoQS	C2	39.5958611111111	0.403603807932127	13325.4036199095	-0.00347037164045228	226.068426117383	558.108007835099
Biological_Replicate_1	NoQS	C2	39.7800277777778	0.404297839934842	13033.043438914	-0.00247454817770055	-140.042341475392	-346.440763850825
Biological_Replicate_1	NoQS	C2	39.9641666666667	0.40390368593981	13041.7221719457	-0.0149613371786522	-327.852824021537	-811.64725441078
Biological_Replicate_1	NoQS	C2	40.1483333333333	0.404634209123077	13174.0488687783	-0.00578597257992543	106.497243325435	263.425392868146
Biological_Replicate_1	NoQS	C2	40.3325	0.410856558075113	13183.6244343891	0.016263559307783	-79.0049957810945	-194.371055841157
Biological_Replicate_1	NoQS	C2	40.5166666666667	0.402898909130317	13297.0334841629	-0.0018883133932978	-30.8091971908783	-75.8604520116716
Biological_Replicate_1	NoQS	C2	40.7008333333333	0.402755398582806	13120.1742081448	-0.00413425064485154	94.6216498433696	233.343538075329
Biological_Replicate_1	NoQS	C2	40.885	0.412833763666968	13153.4724694524	0.0238920218579776	121.357789147556	298.791080515306
Biological_Replicate_1	NoQS	C2	41.0691666666667	0.400702181940272	13238.5990950226	-0.0105070107052232	70.0997932065285	172.902142750698
Biological_Replicate_1	NoQS	C2	41.2533333333333	0.401121728467873	12982.1140271493	-0.0261008507035587	-218.834831391665	-540.485198576532
Biological_Replicate_1	NoQS	C2	41.4375	0.405092409217195	13004.0371040724	0.0058921328936218	-318.186114125423	-790.906815041321
Biological_Replicate_1	NoQS	C2	41.6216666666667	0.403681554314932	13193.7176470588	0.00248590121016521	79.866178006195	198.03238874462
Biological_Replicate_1	NoQS	C2	41.8058333333333	0.40030324701086	13141.7447963801	-0.0337300997873197	-12.7359345581844	-31.600797154546
Biological_Replicate_1	NoQS	C2	41.9899722222222	0.400905812959276	13095.3906485671	0.000549902522558068	-155.543945463822	-387.28149332323
Biological_Replicate_1	NoQS	C2	42.1741388888889	0.40198681031679	13168.5981900453	0.00233516778271083	202.516737986528	504.947057219123
Biological_Replicate_1	NoQS	C2	42.3583055555556	0.39950813481267	13095.5279034691	-0.0150916823041429	99.3565242316997	247.895363247186
Biological_Replicate_1	NoQS	C2	42.5424722222222	0.400998364095023	13193.677356218	-0.00726635480008968	-0.0437547592670076	-0.109160089951501
Biological_Replicate_1	NoQS	C2	42.7266388888889	0.40068968620362	12944.0243312679	0.0010471166148172	-214.719057135354	-536.263084573789
Biological_Replicate_1	NoQS	C2	42.9107777777778	0.398803688308446	12951.6733031674	-0.00569933064627001	-156.096679269549	-390.081849586068
Biological_Replicate_1	NoQS	C2	43.0949444444444	0.399496822679487	13074.978280543	-0.00675764226656553	-101.668680002451	-254.385766223762
Biological_Replicate_1	NoQS	C2	43.2791111111111	0.398905287934389	13070.8751131222	-0.0016373471787451	-26.7722610102181	-67.0868643494313
Biological_Replicate_1	NoQS	C2	43.4632777777778	0.399876234370287	13048.0271493213	-0.00304904783017593	-158.172170385602	-395.998570067688
Biological_Replicate_1	NoQS	C2	43.6474444444444	0.395430085534691	13052.8805429864	-0.0143142369594998	118.214890554003	296.969707323187
Biological_Replicate_1	NoQS	C2	43.8316111111111	0.401075714761352	13031.6809954751	0.00618805111908145	86.8861816916278	217.872333019094
Biological_Replicate_1	NoQS	C2	44.0157777777778	0.396503799932127	13158.7119155354	-0.00815321883432187	90.9324542904354	228.663174897446
Biological_Replicate_1	NoQS	C2	44.1999444444444	0.397189687285068	12916.7760180996	-0.00467895087764275	-167.347433508725	-420.200235907312
Biological_Replicate_1	NoQS	C2	44.3841111111111	0.395310868744796	13062.7571277719	-0.0124707796622041	15.996356688479	40.3607184656697
Biological_Replicate_1	NoQS	C2	44.5682777777778	0.397324989315837	13017.2714932127	0.00517960768096414	-38.6704612927586	-97.5028518525957
Biological_Replicate_1	NoQS	C2	44.7524444444444	0.40186742178733	13066.185520362	0.00216262187377026	37.4709772526991	94.108516614877
Biological_Replicate_1	NoQS	C2	44.9366111111111	0.395901624904977	12917.9773755656	-0.00164481904802285	-261.431174627861	-656.260930314139
Biological_Replicate_1	NoQS	C2	45.12075	0.396189428067873	13096.657918552	-0.00273368544118133	195.37632874608	490.912371433998
Biological_Replicate_1	NoQS	C2	45.3049166666667	0.394210571640972	13034.6515837104	-0.00300822313637667	-30.5218578043336	-77.1857439231006
Biological_Replicate_1	NoQS	C2	45.4890833333333	0.396201636828959	13151.9656108597	-0.00307297709473565	146.274154910827	369.814477934524
Biological_Replicate_1	NoQS	C2	45.67325	0.396496726108597	12873.7812971342	-0.0147158410120346	-208.945762781263	-528.125848649357
Biological_Replicate_1	NoQS	C2	45.8574166666667	0.395898360133032	13021.4012066365	-8.95769743147289e-06	112.315472656164	283.482539896319
Biological_Replicate_1	NoQS	C2	46.0415833333333	0.395585345399095	13096.0813093981	-0.00165770239619635	-0.626181886632566	-1.58129343705033
Biological_Replicate_1	NoQS	C2	46.22575	0.392909242687783	12923.5375565611	-0.00357278143803016	-120.666816813734	-305.642186560864
Biological_Replicate_1	NoQS	C2	46.4099166666667	0.394595653114027	13022.021719457	-0.00441245032921609	-141.1155381749	-357.8312116707
Biological_Replicate_1	NoQS	C2	46.5940833333333	0.393791310190045	13026.0814479638	-0.00744126475639174	165.393828955186	420.031389543782
Biological_Replicate_1	NoQS	C2	46.7782222222222	0.392212662741327	13041.3800904977	-0.0101555050687336	21.6997984312763	55.1409587616839
Biological_Replicate_1	NoQS	C2	46.9623888888889	0.394599476011616	13109.6099547511	-0.00271925915795116	14.6917415598379	37.3327934277803
Biological_Replicate_1	NoQS	C2	47.1465555555556	0.394491315266063	12855.1411764706	0.00436306694188599	-74.2766118629737	-188.630478333754
Biological_Replicate_1	NoQS	C2	47.3307222222222	0.392897840059728	12881.4012066365	-0.00468239567949967	-152.710059171603	-387.59271059692
Biological_Replicate_1	NoQS	C2	47.5148888888889	0.39250707182353	12957.1583710407	-0.00354448294783287	-74.8485903236896	-190.309762675978
Biological_Replicate_1	NoQS	C2	47.6990555555556	0.39380109899457	12987.3220696938	0.00438372674514661	-58.7055429545347	-149.351875108319
Biological_Replicate_1	NoQS	C2	47.8832222222222	0.394011962652489	13047.5764705882	-0.00162099231408254	-67.3666796339132	-171.224766206003
Biological_Replicate_1	NoQS	C2	48.0673888888889	0.396202722942986	12969.6036199095	0.00472055125838596	124.303105997	314.95299542828
Biological_Replicate_1	NoQS	C2	48.2515277777778	0.39666622411463	12897.6081447964	0.0103814011400304	17.6029498794948	44.4938065870341
Biological_Replicate_1	NoQS	C2	48.4356944444444	0.390375499605069	13007.6371040724	-0.00586887693689605	54.8185336090431	138.987004157064
Biological_Replicate_1	NoQS	C2	48.6198611111111	0.404527784838009	12758.1357466063	0.0294697310814255	-248.890124619823	-626.627627257137
Biological_Replicate_1	NoQS	C2	48.8040277777778	0.391282089469683	12783.4941176471	-0.00748469956654783	-286.786265637494	-725.315634329983
Biological_Replicate_1	NoQS	C2	48.9881944444444	0.388020645429864	12873.9788838612	-0.0224954226501991	-103.845867201726	-263.16064369944
Biological_Replicate_1	NoQS	C2	49.1723611111111	0.391788599328507	12870.5068637804	-0.0134547877521875	-29.4312554020144	-75.3944322064713
Biological_Replicate_1	NoQS	C2	49.3565277777778	0.389710869630769	12965.0009049774	-0.00183594637125655	-46.3017546733172	-118.771162899155
Biological_Replicate_1	NoQS	C2	49.5406944444444	0.3916837024181	12782.47239819	-0.0356024252931823	26.4289428963339	67.5826508795852
Biological_Replicate_1	NoQS	C2	49.7248611111111	0.388708681885973	12869.6950226244	-0.00716136817598737	93.6118425093608	240.009184303765
Biological_Replicate_1	NoQS	C2	49.909	0.390313210533937	12995.5828054299	0.00638125140916236	132.078478698769	338.458650785841
Biological_Replicate_1	NoQS	C2	50.0931666666667	NaN	NaN	NaN	NaN	NaN
Biological_Replicate_1	NoQS	C2	50.2773333333333	NaN	NaN	NaN	NaN	NaN
Biological_Replicate_1	NoQS	C2	50.4615	NaN	NaN	NaN	NaN	NaN
Biological_Replicate_1	NoQS	C2	50.6456666666667	NaN	NaN	NaN	NaN	NaN
Biological_Replicate_1	NoQS	C2	50.8298333333333	NaN	NaN	NaN	NaN	NaN
Biological_Replicate_1	NoQS	C2	51.014	NaN	NaN	NaN	NaN	NaN
Biological_Replicate_1	NoQS	C2	51.1981666666667	NaN	NaN	NaN	NaN	NaN
Biological_Replicate_1	NoQS	C2	51.3823055555556	NaN	NaN	NaN	NaN	NaN
Biological_Replicate_1	NoQS	C2	51.5664722222222	NaN	NaN	NaN	NaN	NaN
Biological_Replicate_1	NoQS	C2	51.7506388888889	NaN	NaN	NaN	NaN	NaN
Biological_Replicate_1	NoQS	C2	51.9348055555555	NaN	NaN	NaN	NaN	NaN
Biological_Replicate_1	NoQS	C2	52.1189722222222	NaN	NaN	NaN	NaN	NaN
Biological_Replicate_1	NoQS	C2	52.3031388888889	NaN	NaN	NaN	NaN	NaN
Biological_Replicate_1	NoQS	C2	52.4873055555556	NaN	NaN	NaN	NaN	NaN
Biological_Replicate_1	NoQS	C2	52.6714722222222	NaN	NaN	NaN	NaN	NaN
Biological_Replicate_1	NoQS	C2	52.8556388888889	NaN	NaN	NaN	NaN	NaN
Biological_Replicate_1	NoQS	C3	0	NaN	NaN	NaN	NaN	NaN
Biological_Replicate_1	NoQS	C3	0.185166666666667	0.0136179175737556	8	NaN	NaN	NaN
Biological_Replicate_1	NoQS	C3	0.369333333333333	0.0169184645276018	8	NaN	NaN	NaN
Biological_Replicate_1	NoQS	C3	0.5535	0.0203407249438914	8.01628959276018	NaN	NaN	NaN
Biological_Replicate_1	NoQS	C3	0.737666666666667	0.0278542926696832	10.9945701357466	NaN	NaN	NaN
Biological_Replicate_1	NoQS	C3	0.921805555555556	0.0378786566485671	10.0217194570136	NaN	NaN	NaN
Biological_Replicate_1	NoQS	C3	1.10597222222222	0.0527781464889123	14.0108597285068	1.57220022550438	6.52763047439651	165.240995282452
Biological_Replicate_1	NoQS	C3	1.29013888888889	0.0675222654162896	16	1.52746470116212	8.68778280542985	164.771158754358
Biological_Replicate_1	NoQS	C3	1.47430555555556	0.0717265137936652	16.026395173454	1.20726494300834	8.6987571917037	135.899022911166
Biological_Replicate_1	NoQS	C3	1.65847222222222	0.0949461438950226	20.9891402714932	1.2561470591813	10.8538318216253	139.035872482514
Biological_Replicate_1	NoQS	C3	1.84263888888889	0.10355149219095	19.0739176346357	0.999757543808675	9.83044145986113	109.136523855175
Biological_Replicate_1	NoQS	C3	2.02680555555556	0.131505817904812	33.0434389140271	0.9971922295501	20.6688642738682	187.896799478154
Biological_Replicate_1	NoQS	C3	2.21097222222222	0.169242967442836	41.0597375169708	1.06534683307171	27.2141945885656	201.935512542166
Biological_Replicate_1	NoQS	C3	2.39511111111111	0.176963009861819	52.1506787330317	0.918659980300893	39.2359091309337	246.399039280972
Biological_Replicate_1	NoQS	C3	2.57927777777778	0.188724903904977	79.2120663650076	0.705189182403239	63.228517024631	354.598243879582
Biological_Replicate_1	NoQS	C3	2.76344444444444	0.228892631584314	117.329260935143	0.818912791436611	106.70263525847	538.376016972403
Biological_Replicate_1	NoQS	C3	2.94761111111111	0.245453578733183	176.535827424951	0.650486795008316	155.828838201908	705.032242512789
Biological_Replicate_1	NoQS	C3	3.13177777777778	0.255112205816865	272.796681749622	0.443368318562	251.660029935911	1034.9871536319
Biological_Replicate_1	NoQS	C3	3.31594444444444	0.275203175283258	412.021421028812	0.466463733676804	390.809855886821	1511.31281137156
Biological_Replicate_1	NoQS	C3	3.50011111111111	0.293220919269381	595.341176470587	0.455777585323552	560.502201019635	2041.81236735338
Biological_Replicate_1	NoQS	C3	3.68427777777778	0.314216056743702	829.20935143288	0.345718632917685	773.082451219261	2627.62502957914
Biological_Replicate_1	NoQS	C3	3.86844444444444	0.317121780670588	1040.45602655001	0.274292019235111	938.193881402776	3044.24313096556
Biological_Replicate_1	NoQS	C3	4.05258333333333	0.337750454968472	1294.5	0.300025616002887	1109.70944205804	3435.3199314673
Biological_Replicate_1	NoQS	C3	4.23675	0.346608237323529	1549.64142404586	0.246492943110511	1235.42443766557	3700.7943869667
Biological_Replicate_1	NoQS	C3	4.42091666666667	0.364898830293106	1828.49622926093	0.23666905352112	1339.17290800761	3828.91581670502
Biological_Replicate_1	NoQS	C3	4.60508333333333	0.364677674206637	2076.61085972851	0.160637538385758	1354.64417190476	3776.24060050243
Biological_Replicate_1	NoQS	C3	4.78925	0.361010250542986	2343.79411764706	0.135950209867991	1415.38978218684	3893.47232297367
Biological_Replicate_1	NoQS	C3	4.97338888888889	0.362817662894118	2649.36506260371	0.0761599415695304	1471.56863037361	4055.74940655769
Biological_Replicate_1	NoQS	C3	5.15755555555556	0.382785883408508	3050.97058823529	0.108050178568159	1630.40271224192	4419.97754832634
Biological_Replicate_1	NoQS	C3	5.34169444444444	0.397360593123529	3386.03560114648	0.0951695373097707	1691.700630197	4440.29844465553
Biological_Replicate_1	NoQS	C3	5.52586111111111	0.407903561211645	3732.44947209653	0.1241735558759	1798.19577813723	4540.7071781732
Biological_Replicate_1	NoQS	C3	5.71002777777778	0.459203608054299	4138.67310303213	0.27195050973168	1949.18984838197	4624.53035109074
Biological_Replicate_1	NoQS	C3	5.89419444444444	0.459820524850679	4580.68325791855	0.255910250584563	2097.35912613377	4741.83891578971
Biological_Replicate_1	NoQS	C3	6.07833333333333	0.463244729685171	4859.15233785822	0.203509951615872	1963.93250826445	4262.41065269537
Biological_Replicate_1	NoQS	C3	6.2625	0.470590675307692	5050.17076482124	0.178794451643467	1807.2056076106	3890.21185698283
Biological_Replicate_1	NoQS	C3	6.44666666666667	0.435981112520139	5249.63499245852	0.0670208818759397	1647.62228455601	3608.41528078677
Biological_Replicate_1	NoQS	C3	6.63080555555556	0.416363808832579	5521.50414843868	-0.102608351727115	1501.94350986983	3405.93339614106
Biological_Replicate_1	NoQS	C3	6.81497222222222	0.410479646022628	5934.6395173454	-0.120614785183946	1470.35973874409	3493.02613378852
Biological_Replicate_1	NoQS	C3	6.99911111111111	0.423583103022625	6041.69558002715	-0.0989492877184016	1284.40358177951	3081.51703997556
Biological_Replicate_1	NoQS	C3	7.18327777777778	0.420959864396682	6323.03318250377	-0.126396628430862	1382.29402825253	3304.22897591035
Biological_Replicate_1	NoQS	C3	7.36741666666667	0.447327057834817	6659.85822021116	0.029160058341832	1531.69516364745	3556.92554290705
Biological_Replicate_1	NoQS	C3	7.55158333333333	0.451770269714932	6967.97314828783	0.089990251352596	1570.8260631846	3569.90456042683
Biological_Replicate_1	NoQS	C3	7.73575	0.43050558668175	7294.32956259427	0.0502459505558542	1476.5864744784	3331.64088016127
Biological_Replicate_1	NoQS	C3	7.91991666666667	0.447936806232277	7510.22624434389	0.060484514862601	1594.78443183718	3596.68301913171
Biological_Replicate_1	NoQS	C3	8.10405555555556	0.454086457691356	7880.33081912807	0.0812181873524979	1691.4380726648	3808.03328625048
Biological_Replicate_1	NoQS	C3	8.28822222222222	0.468637238871795	8429.28355957768	0.0516047040199124	1921.54787985504	4205.74141285043
Biological_Replicate_1	NoQS	C3	8.47236111111111	0.458335861441176	8478.14177978884	0.015803285254521	1640.24953187619	3563.02417742158
Biological_Replicate_1	NoQS	C3	8.65652777777778	0.464344691517574	8833.98823529411	0.080716655066529	1672.02751786409	3605.27449806608
Biological_Replicate_1	NoQS	C3	8.84069444444444	0.454914921993967	9342.05294117647	0.016496757966807	1989.31405990867	4332.14415133792
Biological_Replicate_1	NoQS	C3	9.02483333333333	0.440985262382353	9859.38235294118	-0.0310182280844799	2149.52044704396	4740.7356244545
Biological_Replicate_1	NoQS	C3	9.209	0.455496483464706	10095.7687434002	-0.0312861642884749	1809.75766568963	4017.52729325775
Biological_Replicate_1	NoQS	C3	9.39313888888889	0.471834954412971	10577.5117647059	0.0321416403198125	2280.20272912997	4999.28721624894
Biological_Replicate_1	NoQS	C3	9.57730555555556	0.477871924379092	10836.0033182504	0.0320141100150664	2174.13402673984	4641.60722597793
Biological_Replicate_1	NoQS	C3	9.76144444444444	0.472958759842534	11359.4248001207	0.0424179853523507	2191.14155745942	4620.49865679409
Biological_Replicate_1	NoQS	C3	9.94561111111111	0.465837821933937	11782.2352941176	0.0578782066752078	2088.16608996538	4421.99303695698
Biological_Replicate_1	NoQS	C3	10.1297777777778	0.472351828409955	12173.0262443439	0.0389056079381487	2255.84524989359	4795.76471250584
Biological_Replicate_1	NoQS	C3	10.3139166666667	0.464044654517044	12700.3155354449	-0.0179496843567844	2305.65502327972	4932.81689505175
Biological_Replicate_1	NoQS	C3	10.4980833333333	0.472088177956712	13104.5001508296	-0.0133628342472898	2463.52597203169	5247.18381487951
Biological_Replicate_1	NoQS	C3	10.68225	0.487758704703922	13549.9274509804	0.0341285926949844	2378.82640817345	5011.95423821797
Biological_Replicate_1	NoQS	C3	10.8664166666667	0.480398298723488	13539.6173453997	0.0333683415205895	1908.46919596242	3975.30063762127
Biological_Replicate_1	NoQS	C3	11.0505555555556	0.480128467599849	14008.1990950226	0.0177407984341712	1993.24853294415	4128.84456721855
Biological_Replicate_1	NoQS	C3	11.2347222222222	0.485114074276169	14410.8696832579	0.0477691321771004	1857.61536414078	3854.93127747504
Biological_Replicate_1	NoQS	C3	11.4188888888889	0.469869210402413	14390.1226429326	-0.00501114727285643	1396.15112264582	2918.55554892344
Biological_Replicate_1	NoQS	C3	11.6030277777778	0.482275992295023	14963.2612368024	-0.0124034776697945	1535.07365483761	3204.1685437647
Biological_Replicate_1	NoQS	C3	11.7871944444444	0.496205982866968	15189.1384615385	0.0356795314406113	1791.33514874797	3710.42983207814
Biological_Replicate_1	NoQS	C3	11.9713611111111	0.497248421285413	15394.1429864253	0.0383788243398883	1505.09743862738	3059.70001482116
Biological_Replicate_1	NoQS	C3	12.1555277777778	0.487855779010709	15776.9232161714	0.00612112198527178	1483.49704931778	3004.42891606272
Biological_Replicate_1	NoQS	C3	12.3396944444444	0.497907692468778	15946.9152337858	0.062205677203082	1690.63448780442	3420.00188141263
Biological_Replicate_1	NoQS	C3	12.5238333333333	0.517154297626244	16111.880693816	0.0764103570574571	1247.55771466251	2490.27140467872
Biological_Replicate_1	NoQS	C3	12.708	0.527110312633484	16448.5149321267	0.0668073916675248	1367.64865584242	2660.49776686306
Biological_Replicate_1	NoQS	C3	12.8921666666667	0.529029840356561	16726.2226244344	0.0678567403556368	1446.60232181978	2758.42005529184
Biological_Replicate_1	NoQS	C3	13.0763333333333	0.534465238528737	16767.4995475113	0.0980071133206411	1075.73900236014	2028.92371941411
Biological_Replicate_1	NoQS	C3	13.2605	0.528099977	16859.3095022624	0.0625549837758262	990.835404680474	1867.62719766556
Biological_Replicate_1	NoQS	C3	13.4446666666667	0.52813067083273	16917.265158371	0.0225643518378547	874.625662865221	1649.51516571623
Biological_Replicate_1	NoQS	C3	13.6288333333333	0.533577657431222	17147.9844622115	0.0132512822605616	759.604919549094	1433.3896427022
Biological_Replicate_1	NoQS	C3	13.8129722222222	0.529602188733937	16960.3983408748	0.00117133518708202	254.346833364167	479.50446625089
Biological_Replicate_1	NoQS	C3	13.9971388888889	0.529981516602715	16677.2769230769	-0.00918151162205238	-97.9793206527129	-184.49980574941
Biological_Replicate_1	NoQS	C3	14.1813055555556	0.526611951579424	17082.0847662142	-0.00305052851805114	241.927888454351	457.562509516728
Biological_Replicate_1	NoQS	C3	14.3654722222222	0.528786624279035	16918.8968325792	0.00134494947551089	1.77195389122029	3.35305186367544
Biological_Replicate_1	NoQS	C3	14.5496388888889	0.526411727484917	16899.7067873303	-0.0147109222672382	-269.622814350617	-511.356160307083
Biological_Replicate_1	NoQS	C3	14.7338055555556	0.528521777739367	16845.6470055815	-0.00222143501966817	-124.61683470763	-236.058440603477
Biological_Replicate_1	NoQS	C3	14.9179444444444	0.532380471526697	16781.5803921569	0.0049320087064657	113.287822805176	214.112313879566
Biological_Replicate_1	NoQS	C3	15.1021111111111	0.528775591393665	16883.1429864253	0.00444371591920993	-216.045371716386	-407.71538645854
Biological_Replicate_1	NoQS	C3	15.2862777777778	0.524297813770101	16542.0550610952	-0.00922324392731154	-409.2399328333	-774.364878442689
Biological_Replicate_1	NoQS	C3	15.4704444444444	0.523877113060483	16369.8146584226	-0.00521484924052778	-575.448465782178	-1094.7365674419
Biological_Replicate_1	NoQS	C3	15.6546111111111	0.51977932866727	16514.8153567657	-0.0180257026774137	-359.274188759243	-687.406895002495
Biological_Replicate_1	NoQS	C3	15.8387777777778	0.516128480438009	16481.6920060332	-0.0336691781930237	-325.670645564173	-626.376061730318
Biological_Replicate_1	NoQS	C3	16.0229166666667	0.521149503099548	16603.9508295626	-0.0158735843188579	-303.240840158669	-584.257569291281
Biological_Replicate_1	NoQS	C3	16.2070833333333	0.511897256181901	16416.7488687783	-0.0259071350930904	-136.079122878094	-263.519166952482
Biological_Replicate_1	NoQS	C3	16.39125	0.511426598302263	16371.8381598793	-0.0261364600825964	2.19746764536081	4.26838242544764
Biological_Replicate_1	NoQS	C3	16.5754166666667	0.516309216883258	16342.7013574661	-0.00730702778326433	-186.911130461163	-364.199367895804
Biological_Replicate_1	NoQS	C3	16.7595833333333	0.518005437531302	16286.734841629	0.00395353667622	-211.718187588297	-410.90613428899
Biological_Replicate_1	NoQS	C3	16.94375	0.518949752984464	16056.0262443439	-0.00463374334156012	-595.031223766912	-1149.25293002105
Biological_Replicate_1	NoQS	C3	17.1278888888889	0.509998933929412	16242.6642533937	-0.00400257455869245	-189.079684834704	-366.681238661524
Biological_Replicate_1	NoQS	C3	17.3120555555556	0.509794572124887	15998.5539297028	-0.00344293510519505	-405.376539558206	-790.339526448566
Biological_Replicate_1	NoQS	C3	17.4962222222222	0.508804343804525	16098.6440959131	-0.0158605005891742	-265.039560057486	-520.162108199938
Biological_Replicate_1	NoQS	C3	17.6803888888889	0.509531567764706	15856.7466063348	-0.0179642037949909	-466.955549640657	-916.719261784179
Biological_Replicate_1	NoQS	C3	17.8645555555556	0.497013025771946	15809.3325791855	-0.0467827980779959	-267.902622796424	-530.378085590935
Biological_Replicate_1	NoQS	C3	18.0487222222222	0.499373405496832	15871.0337909187	-0.0228059866244541	-403.580592732991	-803.989180669891
Biological_Replicate_1	NoQS	C3	18.2328611111111	0.494494702150075	15688.3559577677	-0.0330128710924999	-336.917392960137	-677.956247633625
Biological_Replicate_1	NoQS	C3	18.4170277777778	0.493512685746606	15566.2778280543	-0.0331918937531137	-578.135313511857	-1166.0806353284
Biological_Replicate_1	NoQS	C3	18.6011944444444	0.495937508914027	15434.1953242836	-0.0296784352738435	-458.879220327185	-927.687856833647
Biological_Replicate_1	NoQS	C3	18.7853611111111	0.502927650462513	15471.3642533937	0.0129326989375987	-367.024426199299	-737.797925770627
Biological_Replicate_1	NoQS	C3	18.9695277777778	0.489282093268778	15539.2609351433	-0.0220838805888785	-360.296313964244	-726.331980905352
Biological_Replicate_1	NoQS	C3	19.1536944444444	0.485987490388235	15399.9788838612	-0.0186872572922555	-313.169673020619	-635.577578807652
Biological_Replicate_1	NoQS	C3	19.3378611111111	0.483732572326697	15396.1953242836	-0.0215631302725116	-184.70498147048	-379.790353385623
Biological_Replicate_1	NoQS	C3	19.5220277777778	0.489667982866063	15431.6272439282	-0.0138681885514544	-2.78886554429081	-5.73294858636561
Biological_Replicate_1	NoQS	C3	19.7061666666667	0.483791056530166	15172.4081447964	-0.0425569447076206	-324.707192925102	-668.492441857761
Biological_Replicate_1	NoQS	C3	19.8903333333333	0.482127988846908	15064.1628959276	-0.0159932881355053	-515.943571998932	-1063.37215567591
Biological_Replicate_1	NoQS	C3	20.0745	0.487346156877828	15094.3529411765	0.00304097942319449	-331.901476218753	-685.149845404207
Biological_Replicate_1	NoQS	C3	20.2586666666667	0.477200008920814	15159.4645550528	-0.0146368579981982	-257.083188304911	-533.119059629358
Biological_Replicate_1	NoQS	C3	20.4428333333333	0.477192075585219	15245.2244343891	-0.0280636179378591	-202.428390449657	-421.217356880306
Biological_Replicate_1	NoQS	C3	20.627	0.475696852568627	14919.614479638	-0.0182851905698534	-274.52705718556	-575.895072121437
Biological_Replicate_1	NoQS	C3	20.8111666666667	0.475084708857466	14849.792760181	-0.0159613607247605	-232.800147417117	-489.084969182675
Biological_Replicate_1	NoQS	C3	20.9953333333333	0.472184189469905	14994.2187028658	-0.0345198381872194	-108.743064228837	-229.260045423506
Biological_Replicate_1	NoQS	C3	21.1795	0.469203822769231	14846.3190045249	-0.0182940013872114	-340.067566184146	-720.241684402238
Biological_Replicate_1	NoQS	C3	21.3636666666667	0.469876648431674	14718.9238310709	-0.0167906928051104	-571.548166499459	-1214.97019466452
Biological_Replicate_1	NoQS	C3	21.5478333333333	0.465628747318552	14892.9366420275	-0.0231939947656	-28.9714073598738	-61.8734617341143
Biological_Replicate_1	NoQS	C3	21.7319722222222	0.470870413500754	14881.4561085973	-0.00973947510587049	34.3907238794983	73.3603144762874
Biological_Replicate_1	NoQS	C3	21.9161388888889	0.465329028590498	14962.8769230769	-0.0158776795245904	-34.0363219426274	-72.8398576938819
Biological_Replicate_1	NoQS	C3	22.1003055555556	0.470763549834842	14575.0751131222	0.0036166665482626	-294.563501975794	-628.083688766849
Biological_Replicate_1	NoQS	C3	22.2844722222222	0.463887866167421	14772.450678733	-0.0138998307071524	58.1287033435031	124.563247082524
Biological_Replicate_1	NoQS	C3	22.4686388888889	0.461594190286167	14853.4268476621	-0.00938421760285433	-42.9065640166392	-92.1898636387381
Biological_Replicate_1	NoQS	C3	22.6528055555556	0.460501645942986	14556.7730015083	-0.0241920014815523	-352.597039372655	-763.206029254807
Biological_Replicate_1	NoQS	C3	22.8369722222222	0.460778837496833	14514.0475113122	-0.0106504505833127	-487.416555762562	-1057.39854454622
Biological_Replicate_1	NoQS	C3	23.0211388888889	0.456908695809955	14523.7233368532	-0.0325587490490601	-55.7666348622248	-121.391102981773
Biological_Replicate_1	NoQS	C3	23.2053055555556	0.458496211948416	14660.5701357466	-0.0127232841326001	-121.499232202446	-264.861213383787
Biological_Replicate_1	NoQS	C3	23.3894722222222	0.457792384184615	14763.0941176471	-0.00898949984082217	-98.0988923240685	-214.3149267035
Biological_Replicate_1	NoQS	C3	23.5736388888889	0.456375007847059	14413.5167420814	-0.00977445010984912	-155.572408427342	-340.008450671207
Biological_Replicate_1	NoQS	C3	23.7578055555556	0.451807627695928	14326.2923076923	-0.021310314733492	-203.897053704879	-447.80552519666
Biological_Replicate_1	NoQS	C3	23.9419444444444	0.453220593187783	14562.8316742081	-0.00878640346145133	42.4769993898555	93.6026854353577
Biological_Replicate_1	NoQS	C3	24.1261111111111	0.457067261126716	14532.1357466063	-0.00340759175453444	-139.476259699837	-307.194895384219
Biological_Replicate_1	NoQS	C3	24.3102777777778	0.450906526907692	14556.6524886878	-0.0164506207175126	-224.190004299664	-494.102842457449
Biological_Replicate_1	NoQS	C3	24.4944444444444	0.452087535301358	14493.110876452	-0.0102681982711631	86.437068999648	190.661408092204
Biological_Replicate_1	NoQS	C3	24.6786111111111	0.449792420021719	14514.4561085973	-0.00483299859452414	204.340779263324	453.155280483795
Biological_Replicate_1	NoQS	C3	24.8627777777778	0.448428769280543	14596.3167420814	-0.011509360553498	36.3638746135458	80.7901347691145
Biological_Replicate_1	NoQS	C3	25.0469444444444	0.453677185749321	14287.9619909502	-0.00815729626012986	-265.1660694908	-588.430479060267
Biological_Replicate_1	NoQS	C3	25.2311111111111	0.449495137002715	14281.6895927602	-0.00339974310875228	-298.602239921378	-662.774486529152
Biological_Replicate_1	NoQS	C3	25.41525	0.448605808795626	14407.9891402715	-0.00839713129556358	-92.453839266759	-205.182722909361
Biological_Replicate_1	NoQS	C3	25.5994166666667	0.449683079730729	14405.6633484163	-0.000263874463506875	-118.145983906961	-262.978299940712
Biological_Replicate_1	NoQS	C3	25.7835833333333	0.446495123959276	14343.7230769231	-0.00466864873468211	-274.30986261542	-611.941828729209
Biological_Replicate_1	NoQS	C3	25.96775	0.445595637276923	14292.7993664203	-0.0195558867534287	5.2532584290152	11.7454781170041
Biological_Replicate_1	NoQS	C3	26.1519166666667	0.444775577480543	14255.9067873303	-0.0114531419732288	-27.9994267111728	-62.832220171052
Biological_Replicate_1	NoQS	C3	26.3360833333333	0.440325508427149	14420.3873303167	-0.020152691504166	13.4640977866978	30.3542442514076
Biological_Replicate_1	NoQS	C3	26.52025	0.444984796244344	14125.0162895928	-0.0114680851121855	-304.775086505195	-687.418212451242
Biological_Replicate_1	NoQS	C3	26.7044166666667	0.442201604067873	14129.3411764706	-0.0105013169507449	-232.812923568316	-526.126180945676
Biological_Replicate_1	NoQS	C3	26.8885833333333	0.44249076419276	14374.228959276	-0.00760673586638592	88.4303270831535	199.515332240984
Biological_Replicate_1	NoQS	C3	27.0727222222222	0.440777284816262	14232.2126696833	-0.00981275867617105	-25.7350500918388	-58.2473918556305
Biological_Replicate_1	NoQS	C3	27.2568888888889	0.436517380576471	14087.7556561086	-0.00936115173700153	-361.228967465839	-821.108399975194
Biological_Replicate_1	NoQS	C3	27.4410555555556	0.43970163578552	14043.0897435897	-0.0130138657112304	-88.9700047091663	-202.665727981702
Biological_Replicate_1	NoQS	C3	27.6252222222222	0.439989115532127	14061.0082956259	-0.00545924264679555	-74.2076534059505	-169.139632876664
Biological_Replicate_1	NoQS	C3	27.8093888888889	0.437998936929412	14249.6694825766	-0.0111003480824207	-135.268209990354	-307.966764550545
Biological_Replicate_1	NoQS	C3	27.9935555555556	0.437797289980995	13998.9131221719	-0.00737680034332513	-253.356974672922	-577.655715945142
Biological_Replicate_1	NoQS	C3	28.1777222222222	0.43728967220362	13983.6244343891	0.00191272436821041	-113.083679695344	-258.361649694765
Biological_Replicate_1	NoQS	C3	28.3618888888889	0.435412467823529	14097.9619909502	-0.010631455455509	59.5897708892105	136.413117452879
Biological_Replicate_1	NoQS	C3	28.5460277777778	0.437687860414995	14091.4398190045	-0.00571351824420372	33.0527935323281	75.6708923019307
Biological_Replicate_1	NoQS	C3	28.7301944444444	0.435409239682353	14169.985520362	-0.00643588339999918	-86.5346195995302	-198.396607226252
Biological_Replicate_1	NoQS	C3	28.9143611111111	0.437127685334842	13802.4464555053	-0.00166533508753923	-213.357466063348	-488.521057841925
Biological_Replicate_1	NoQS	C3	29.0985277777778	0.442146242360181	14075.5542986425	0.0120669296291665	99.8333367457715	227.811550089881
Biological_Replicate_1	NoQS	C3	29.2826944444444	0.432289141249774	14178.3423831071	-0.00775732908171966	87.290923609256	199.664642157433
Biological_Replicate_1	NoQS	C3	29.4668611111111	0.430311399709502	13865.8046462513	-0.0183648481542752	-245.033671768192	-563.405117914432
Biological_Replicate_1	NoQS	C3	29.6510277777778	0.432407597815385	13830.0316742081	-0.00749087170151912	-369.180647406886	-855.239368046455
Biological_Replicate_1	NoQS	C3	29.8351944444444	0.433803797850679	14019.0271493213	-0.00830714084070941	235.200753465315	544.226652175098
Biological_Replicate_1	NoQS	C3	30.0193333333333	0.434484677973605	14022.9954751131	-0.0191994128410647	-57.0860656828669	-131.666574935817
Biological_Replicate_1	NoQS	C3	30.2035	0.431587348225977	13840.0425339367	-0.00176178294941121	-367.384451587794	-847.891263435611
Biological_Replicate_1	NoQS	C3	30.3876666666667	0.429203787095023	14030.4950226244	-0.00278171701232068	178.84927750926	414.234425610899
Biological_Replicate_1	NoQS	C3	30.5718333333333	0.429903278766516	13937.8371040724	-0.00629473816240799	117.073769988333	272.118098700615
Biological_Replicate_1	NoQS	C3	30.756	0.430532029177376	13907.1341077085	-0.00823477313738694	-121.512805371271	-282.667001579083
Biological_Replicate_1	NoQS	C3	30.9401666666667	0.436358179267873	13743.6253393665	0.00471697697097451	-303.388382711248	-701.85820418538
Biological_Replicate_1	NoQS	C3	31.1243333333333	0.428690256114027	13675.5864253394	-0.00729583788137539	-178.594869064928	-413.547920682058
Biological_Replicate_1	NoQS	C3	31.3085	0.426898377019005	13782.4515837104	-0.00581279894299073	-269.368440449624	-625.494264618464
Biological_Replicate_1	NoQS	C3	31.4926388888889	0.426594722833333	13682.7004524887	-0.0083542523812557	-277.113273706853	-648.378266066314
Biological_Replicate_1	NoQS	C3	31.6768055555556	0.425612646699095	13810.4190045249	-0.0124435936485304	-105.029976308046	-246.336106122299
Biological_Replicate_1	NoQS	C3	31.8609722222222	0.427992588273495	13704.2823529412	-0.0212264900521764	-42.7254151225367	-100.122050923424
Biological_Replicate_1	NoQS	C3	32.0451388888889	0.426592928133032	13756.5755656109	-0.00533470471223768	87.9520075346569	206.105609434624
Biological_Replicate_1	NoQS	C3	32.2293055555556	0.425295092328507	13860.7022624434	-0.00408160767192952	84.9781126512621	199.186030489008
Biological_Replicate_1	NoQS	C3	32.4134722222222	0.424396215942986	13622.7413273001	-0.00560190436228916	-65.1139821052041	-153.055205685153
Biological_Replicate_1	NoQS	C3	32.5976388888889	0.423707047747511	13575.2143611404	-0.00486024053975599	-255.425857069111	-601.757939756518
Biological_Replicate_1	NoQS	C3	32.7818055555556	0.424991830469683	13803.7013574661	-0.00766227919729792	107.966339755534	254.418558953184
Biological_Replicate_1	NoQS	C3	32.9659722222222	0.423497308899548	13748.9239819005	-0.00791584992269441	-8.30941217419395	-19.5946480385846
Biological_Replicate_1	NoQS	C3	33.1501111111111	0.422999465207391	13734.6416289593	-0.00587852688089089	-136.919076947655	-323.052231348733
Biological_Replicate_1	NoQS	C3	33.3342777777778	0.422887872246606	13667.9520361991	-0.00386537481304839	49.097602424187	116.034810800396
Biological_Replicate_1	NoQS	C3	33.5184444444444	0.420610050457233	13477.6180995475	-0.00794519234208577	-105.986890417649	-251.055133858068
Biological_Replicate_1	NoQS	C3	33.7026111111111	0.42249291821991	13772.1312217195	-0.00641932057820444	-34.2843103130656	-81.2430292656371
Biological_Replicate_1	NoQS	C3	33.8867777777778	0.421192926176471	13419.9049773756	-0.00592633765151808	-357.305706271391	-847.837221632586
Biological_Replicate_1	NoQS	C3	34.0709444444444	0.419898899130317	13402.9662090813	-0.00798415672410922	-360.190501224924	-855.163461897197
Biological_Replicate_1	NoQS	C3	34.2551111111111	0.419697288904977	13584.8153846154	-0.00822823160031005	-90.2841465162435	-214.827711070511
Biological_Replicate_1	NoQS	C3	34.4392777777778	0.419198345171041	13551.0108597285	-0.00364464556080779	79.702544992948	189.949692877837
Biological_Replicate_1	NoQS	C3	34.6234444444444	0.418894568081448	13552.9837104072	-0.00930105793393841	-237.988247578879	-567.634206016223
Biological_Replicate_1	NoQS	C3	34.8075833333333	0.417894709033937	13548.9846153846	-0.00854057576874761	140.198128475674	334.871441377236
Biological_Replicate_1	NoQS	C3	34.99175	0.416898416987328	13364.3900452489	-0.00778011620823176	-41.8926666053642	-100.246656649241
Biological_Replicate_1	NoQS	C3	35.1759166666667	0.416605418137687	13617.6914027149	-0.00802876202599361	35.7024630945353	85.5901501432473
Biological_Replicate_1	NoQS	C3	35.3600833333333	0.417594726079197	13377.7610859729	-0.00416885027389453	-188.144550684877	-451.150428557244
Biological_Replicate_1	NoQS	C3	35.54425	0.416611934782805	13334.939668175	-0.00593957630170926	-236.789910116505	-567.926823122478
Biological_Replicate_1	NoQS	C3	35.7284166666667	0.418775569518552	13511.9102428722	0.00229283235604124	-40.2617620044031	-96.3982433945008
Biological_Replicate_1	NoQS	C3	35.9125833333333	0.414299987043439	13495.3963203137	-0.00676635942215656	142.269257988932	341.531604439367
Biological_Replicate_1	NoQS	C3	36.09675	0.414294565200905	13566.7909186906	-0.00602459547546831	-55.2765437368229	-132.943404942314
Biological_Replicate_1	NoQS	C3	36.2809166666667	0.413318468527602	13339.8036199095	-0.0111662376563182	-41.2207776253506	-99.574069043246
Biological_Replicate_1	NoQS	C3	36.4650555555556	0.416681000427602	13487.2334841629	0.000180555200577991	165.411898493455	398.809028942196
Biological_Replicate_1	NoQS	C3	36.6492222222222	0.413112137716441	13527.9963800905	-0.0148233904841386	17.4691082913157	42.1581816087009
Biological_Replicate_1	NoQS	C3	36.8333888888889	0.415401039865008	13161.2171945701	0.00288505161542912	-362.909457821047	-874.344253041655
Biological_Replicate_1	NoQS	C3	37.0175555555556	0.415611082634636	13201.7443438914	0.0034476152578387	-396.430669465196	-955.927029498668
Biological_Replicate_1	NoQS	C3	37.2017222222222	0.417678816572851	13342.3220211161	0.0114030063943152	2.73491533752194	6.57067794426392
Biological_Replicate_1	NoQS	C3	37.3858888888889	0.41379891500543	13403.7021116139	-0.00753442988905127	-90.7128027681685	-218.218947362031
Biological_Replicate_1	NoQS	C3	37.5700555555556	0.413594567206335	13534.769984917	0.0012619096883124	7.35595094285855	17.724153729962
Biological_Replicate_1	NoQS	C3	37.7542222222222	0.412658109482353	13303.3590285111	-0.00717869995459607	154.362172605554	373.441331730407
Biological_Replicate_1	NoQS	C3	37.9383611111111	0.423237177524133	13371.5049012215	0.0199383109833772	184.383166809019	442.700273685329
Biological_Replicate_1	NoQS	C3	38.1225555555556	0.411429869275113	13462.7011615628	-0.0163274329563788	130.708763567506	314.373753088959
Biological_Replicate_1	NoQS	C3	38.3066944444444	0.416871502159879	13218.1194570136	0.00803670624564375	-201.568126885219	-483.168801439296
Biological_Replicate_1	NoQS	C3	38.4908611111111	0.411482050255656	13240.5918552036	-0.00552342087248191	-319.469462132214	-773.045009014312
Biological_Replicate_1	NoQS	C3	38.6750277777778	0.4081158311727	13349.0580693816	-0.0118953768902044	49.6279176874264	120.410383822217
Biological_Replicate_1	NoQS	C3	38.8591944444444	0.411106869671192	13360.1737556561	-0.031895322516655	-12.3053164511428	-29.9957803205412
Biological_Replicate_1	NoQS	C3	39.0433611111111	0.412367258079197	13390.5216473073	0.0024714524328444	-78.384992856697	-190.936095951701
Biological_Replicate_1	NoQS	C3	39.2275277777778	0.406204342880543	13112.8143568089	-0.0281909262037625	-114.358479860242	-278.996052850058
Biological_Replicate_1	NoQS	C3	39.4116944444444	0.407007055904977	13262.3326293559	-0.0118701320581925	23.6098904820614	57.7928401816177
Biological_Replicate_1	NoQS	C3	39.5958611111111	0.408301640948416	13323.821719457	0.000493385833312905	-27.405990868322	-67.3083052988729
Biological_Replicate_1	NoQS	C3	39.7800277777778	0.408590236162896	13107.7665158371	-0.00668629796336367	-274.107409758199	-671.887365117634
Biological_Replicate_1	NoQS	C3	39.9641666666667	0.406808442787751	13065.4669683258	-0.0148003705096879	-353.053807311339	-865.539875009089
Biological_Replicate_1	NoQS	C3	40.1483333333333	0.408401091951131	13150.934841629	0.00585279260717312	41.3978115692711	101.481825426638
Biological_Replicate_1	NoQS	C3	40.3325	0.408596201035294	13139.8199095023	0.00423002593868365	-133.04548762383	-326.143644537666
Biological_Replicate_1	NoQS	C3	40.5166666666667	0.407890760274208	13289.3484162896	-0.00109337655044412	-37.4370713130109	-91.6910028145528
Biological_Replicate_1	NoQS	C3	40.7008333333333	0.40620108498914	13170.1794871795	-0.00636203125802435	67.7787924079965	166.302744056046
Biological_Replicate_1	NoQS	C3	40.885	0.406398372937557	13204.3801478353	-0.00109271814961885	150.855941548762	370.808235819706
Biological_Replicate_1	NoQS	C3	41.0691666666667	0.406091295347511	13272.6208144796	-0.00615905440789061	132.147662824268	325.302368470178
Biological_Replicate_1	NoQS	C3	41.2533333333333	0.404495663162896	13020.2009049774	-0.0109512916212681	-129.902991339243	-320.224873667176
Biological_Replicate_1	NoQS	C3	41.4375	0.403708161687783	13057.7113122172	-0.0111932521788063	-251.551606232463	-621.475624948752
Biological_Replicate_1	NoQS	C3	41.6216666666667	0.405187508344796	13187.6796380091	-0.00271595779032955	19.0046886836897	46.9873687830966
Biological_Replicate_1	NoQS	C3	41.8058333333333	0.402910319714932	13128.9402714932	-0.00935690638994217	-81.9256575660314	-202.818747206641
Biological_Replicate_1	NoQS	C3	41.9899722222222	0.40479788634917	13118.6123680241	-0.00347427130753765	-167.274221523568	-413.739333571037
Biological_Replicate_1	NoQS	C3	42.1741388888889	0.404385207578669	13233.3864253394	-0.000296756892031129	231.51368727095	573.009517249588
Biological_Replicate_1	NoQS	C3	42.3583055555556	0.401615757590045	13121.2375565611	-0.005624649752842	68.9877766630629	170.931224232444
Biological_Replicate_1	NoQS	C3	42.5424722222222	0.404490777149321	13164.7195121951	-0.00187419633401508	-24.9340732820995	-61.7949030392027
Biological_Replicate_1	NoQS	C3	42.7266388888889	0.402796735070588	12923.2155055161	-0.000305602304955733	-223.411510563393	-554.415351854863
Biological_Replicate_1	NoQS	C3	42.9107777777778	0.402223746661387	12985.2714932127	-0.00693144801835388	-144.826414035684	-359.218848867031
Biological_Replicate_1	NoQS	C3	43.0949444444444	0.406678347984163	13035.3149321267	0.00617429308960198	-215.100264122367	-532.558732039276
Biological_Replicate_1	NoQS	C3	43.2791111111111	0.402595245831825	13092.636199095	0.00263513906982399	-31.0602977006985	-76.9138239010732
Biological_Replicate_1	NoQS	C3	43.4632777777778	0.401682569322775	13026.2606334842	-0.00755840946972112	-150.362583215522	-372.505432795652
Biological_Replicate_1	NoQS	C3	43.6474444444444	0.39840582288009	13073.7936651584	-0.011839452430017	163.52379327669	407.897275988318
Biological_Replicate_1	NoQS	C3	43.8316111111111	0.399509508621964	13036.5542986425	-0.00733147774554041	55.6917344034716	139.276004980949
Biological_Replicate_1	NoQS	C3	44.0157777777778	0.401292389266063	13139.6591251885	-0.0145774875248115	113.314960791144	283.474561150832
Biological_Replicate_1	NoQS	C3	44.1999444444444	0.39988588739638	12888.0452488688	-0.00734789672414246	-222.180217440265	-555.132367039872
Biological_Replicate_1	NoQS	C3	44.3841111111111	0.397307071698643	13085.1583949314	-0.0118875738940114	63.9613698974073	160.105511472978
Biological_Replicate_1	NoQS	C3	44.5682777777778	0.398604333961991	13114.7502262443	0.000539888937279006	44.4777133965373	111.58508299387
Biological_Replicate_1	NoQS	C3	44.7524444444444	0.399397287980995	13068.1203619909	-0.00030519894760217	34.279887799187	86.0360708029735
Biological_Replicate_1	NoQS	C3	44.9366111111111	0.3988880414181	12907.5918552036	-0.00654306795492326	-252.018754734768	-631.684178875069
Biological_Replicate_1	NoQS	C3	45.12075	0.396708455444947	13015.9511312217	-0.00866031782082554	138.923269413369	348.763159713419
Biological_Replicate_1	NoQS	C3	45.3049166666667	0.398296839006336	13007.4398190045	0.0026987556662249	-84.4002634499581	-212.079909270534
Biological_Replicate_1	NoQS	C3	45.4890833333333	0.397705418880543	13084.850678733	-0.00245097691591478	-32.4700968448758	-81.6713469962156
Biological_Replicate_1	NoQS	C3	45.67325	0.398692390141176	12654.9479638009	-0.0019227448020445	-448.694007084194	-1126.71637348875
Biological_Replicate_1	NoQS	C3	45.8574166666667	0.397292381260633	13022.4539969834	-0.00435498749834283	124.737167543657	313.491310959383
Biological_Replicate_1	NoQS	C3	46.0415833333333	0.395908683809955	13106.8278775079	-0.0021841075706463	98.6896792248384	248.402268155682
Biological_Replicate_1	NoQS	C3	46.22575	0.397494571206335	12886.5266968326	-0.00219180739088162	-131.308367969547	-330.83610278473
Biological_Replicate_1	NoQS	C3	46.4099166666667	0.396497841934842	12983.0054298643	-0.00330078692837723	-110.601175242103	-278.84966790642
Biological_Replicate_1	NoQS	C3	46.5940833333333	0.396094019252489	12984.0542986425	-0.00710918970811126	357.400544624375	900.944338737285
Biological_Replicate_1	NoQS	C3	46.7782222222222	0.395001066822775	12994.4886877828	-0.00627775688171497	-30.3741478721247	-76.7286849451488
Biological_Replicate_1	NoQS	C3	46.9623888888889	0.395204237701162	13082.5936651584	-0.00193121371745967	-26.3176966691922	-66.5541052120304
Biological_Replicate_1	NoQS	C3	47.1465555555556	0.39598206458914	12824.7773755656	-0.00414880464699014	-67.0580864437678	-169.597371013758
Biological_Replicate_1	NoQS	C3	47.3307222222222	0.392701094869683	12784.871040724	-0.0104284623095402	-215.168567392142	-545.242481442848
Biological_Replicate_1	NoQS	C3	47.5148888888889	0.39290922080724	12948.8257918552	-0.00876310625336862	-38.2572019409961	-97.1329942032503
Biological_Replicate_1	NoQS	C3	47.6990555555556	0.39457664859457	12916.4223864836	-0.00116887317499123	-84.7778837638011	-215.502847422483
Biological_Replicate_1	NoQS	C3	47.8832222222222	0.390327691285973	12995.6416289593	-0.013448386404314	-94.4275506234491	-240.51569902534
Biological_Replicate_1	NoQS	C3	48.0673888888889	0.395390221282353	12929.8099547511	-0.00163443573101055	114.062529432234	289.917110148809
Biological_Replicate_1	NoQS	C3	48.2515277777778	0.393596306728507	12895.2877828054	0.00247240119604452	119.927672799274	305.078165353034
Biological_Replicate_1	NoQS	C3	48.4356944444444	0.392888396255544	12946.7076923077	-5.74919068388569e-05	-2.3001986036463	-5.83868535430865
Biological_Replicate_1	NoQS	C3	48.6198611111111	0.390698904054299	12710.1846153846	-0.0107162054405609	-223.96862019802	-570.774054766607
Biological_Replicate_1	NoQS	C3	48.8040277777778	0.390512483731222	12744.5266968326	0.000511156904464518	-272.703998689627	-696.799375307839
Biological_Replicate_1	NoQS	C3	48.9881944444444	0.392801088913122	12840.5671191554	-0.0071662241261021	-96.9152965745991	-247.651447914236
Biological_Replicate_1	NoQS	C3	49.1723611111111	0.392994019127602	12760.1721224921	-0.00166837391785365	-146.731938801811	-374.218290763846
Biological_Replicate_1	NoQS	C3	49.3565277777778	0.391897816054299	12979.7619909502	-0.00274508381750395	35.8960709240216	91.4399760487786
Biological_Replicate_1	NoQS	C3	49.5406944444444	0.391506503913122	12753.342081448	0.00223811540416925	46.8678364488847	119.520322899144
Biological_Replicate_1	NoQS	C3	49.7248611111111	0.392700001956561	12816.5701357466	0.00605767742512039	78.2372187301642	199.567038242432
Biological_Replicate_1	NoQS	C3	49.909	0.392701049785822	12919.9466063348	-0.000276922796068433	86.2169720459036	219.771650623527
Biological_Replicate_1	NoQS	C3	50.0931666666667	NaN	NaN	NaN	NaN	NaN
Biological_Replicate_1	NoQS	C3	50.2773333333333	NaN	NaN	NaN	NaN	NaN
Biological_Replicate_1	NoQS	C3	50.4615	NaN	NaN	NaN	NaN	NaN
Biological_Replicate_1	NoQS	C3	50.6456666666667	NaN	NaN	NaN	NaN	NaN
Biological_Replicate_1	NoQS	C3	50.8298333333333	NaN	NaN	NaN	NaN	NaN
Biological_Replicate_1	NoQS	C3	51.014	NaN	NaN	NaN	NaN	NaN
Biological_Replicate_1	NoQS	C3	51.1981666666667	NaN	NaN	NaN	NaN	NaN
Biological_Replicate_1	NoQS	C3	51.3823055555556	NaN	NaN	NaN	NaN	NaN
Biological_Replicate_1	NoQS	C3	51.5664722222222	NaN	NaN	NaN	NaN	NaN
Biological_Replicate_1	NoQS	C3	51.7506388888889	NaN	NaN	NaN	NaN	NaN
Biological_Replicate_1	NoQS	C3	51.9348055555555	NaN	NaN	NaN	NaN	NaN
Biological_Replicate_1	NoQS	C3	52.1189722222222	NaN	NaN	NaN	NaN	NaN
Biological_Replicate_1	NoQS	C3	52.3031388888889	NaN	NaN	NaN	NaN	NaN
Biological_Replicate_1	NoQS	C3	52.4873055555556	NaN	NaN	NaN	NaN	NaN
Biological_Replicate_1	NoQS	C3	52.6714722222222	NaN	NaN	NaN	NaN	NaN
Biological_Replicate_1	NoQS	C3	52.8556388888889	NaN	NaN	NaN	NaN	NaN
Biological_Replicate_1	NoQS	D2	0	NaN	NaN	NaN	NaN	NaN
Biological_Replicate_1	NoQS	D2	0.185166666666667	0.0109461518190045	3.9894419306184	NaN	NaN	NaN
Biological_Replicate_1	NoQS	D2	0.369333333333333	0.0194113957475113	2.02639915522703	NaN	NaN	NaN
Biological_Replicate_1	NoQS	D2	0.5535	0.0215369220932127	7.01085972850679	NaN	NaN	NaN
Biological_Replicate_1	NoQS	D2	0.737666666666667	0.0283119476633484	8.98914027149321	NaN	NaN	NaN
Biological_Replicate_1	NoQS	D2	0.921805555555556	0.0305855153567119	7.01628959276018	NaN	NaN	NaN
Biological_Replicate_1	NoQS	D2	1.10597222222222	0.0467644079598733	10.0162895927602	1.52103163410295	6.54499293626256	185.828422558565
Biological_Replicate_1	NoQS	D2	1.29013888888889	0.0589504957864254	13.0054298642534	1.29649787617804	11.9229292767707	262.426103057537
Biological_Replicate_1	NoQS	D2	1.47430555555556	0.0682613644171945	14.0158371040724	1.21600398387209	7.60721524948302	131.176774794379
Biological_Replicate_1	NoQS	D2	1.65847222222222	0.0796395454787329	17	1.08155571862199	8.69957617575397	126.171385885286
Biological_Replicate_1	NoQS	D2	1.84263888888889	0.105374290723982	17.0686378035903	1.26848107730066	10.9165772425304	129.304928581377
Biological_Replicate_1	NoQS	D2	2.02680555555556	0.137456410659074	30.0542986425339	1.22305564188395	21.760733809709	202.444107834566
Biological_Replicate_1	NoQS	D2	2.21097222222222	0.166159716434992	40.0488761502489	1.16106360359641	29.3684484553797	215.421539302017
Biological_Replicate_1	NoQS	D2	2.39511111111111	0.176902644834062	49.1171945701358	0.967842901670829	38.1248715878197	238.023197937761
Biological_Replicate_1	NoQS	D2	2.57927777777778	0.195833926712971	70.2009049773756	0.87376249711943	57.774738436969	321.628148451243
Biological_Replicate_1	NoQS	D2	2.76344444444444	0.21988583808733	106.306938159879	0.742268092889966	96.9103714276444	490.584070997768
Biological_Replicate_1	NoQS	D2	2.94761111111111	0.25304073709276	161.513501282245	0.658654460931113	142.7611250386	640.413681584747
Biological_Replicate_1	NoQS	D2	3.13177777777778	0.260497589424348	253.745098039215	0.48402735451363	232.068295264036	949.252723582671
Biological_Replicate_1	NoQS	D2	3.31594444444444	0.295845594676621	384.027002564489	0.554553439508229	363.702958907895	1348.07332855643
Biological_Replicate_1	NoQS	D2	3.50011111111111	0.321273676112519	568.238009049773	0.529311714810983	540.854773653282	1848.82993310446
Biological_Replicate_1	NoQS	D2	3.68427777777778	0.35141891994343	784.238009049772	0.504635839421476	736.214737617984	2280.38938886179
Biological_Replicate_1	NoQS	D2	3.86844444444444	0.354805896264706	1000.40443505808	0.360592832736568	911.012778761086	2659.89522778818
Biological_Replicate_1	NoQS	D2	4.05258333333333	0.372838722869663	1245.5	0.372148350456276	1077.18136885166	2994.76721205571
Biological_Replicate_1	NoQS	D2	4.23675	0.396910601111765	1500.80615477448	0.314259819701876	1212.79183950406	3235.39071537619
Biological_Replicate_1	NoQS	D2	4.42091666666667	0.398699992041183	1807.58672699849	0.229022684064214	1345.8990602158	3455.60318730099
Biological_Replicate_1	NoQS	D2	4.60508333333333	0.398710858776772	2070.64705882353	0.13527860245519	1397.00530292173	3509.11884065515
Biological_Replicate_1	NoQS	D2	4.78925	0.400547669135747	2343.68823529412	0.127714082523892	1458.76973781289	3653.13918682912
Biological_Replicate_1	NoQS	D2	4.97338888888889	0.408454711764706	2631.61804193694	0.0974176791418084	1505.51363734288	3739.74612817505
Biological_Replicate_1	NoQS	D2	5.15755555555556	0.41777764489561	3076.3	0.0562660782950994	1710.94354232636	4183.98614180922
Biological_Replicate_1	NoQS	D2	5.34169444444444	0.430985301117647	3467.01206818525	0.0859344546469872	1802.36271783748	4300.83694741375
Biological_Replicate_1	NoQS	D2	5.52586111111111	0.445633571734349	3809.77526395173	0.122501163236276	1888.64601461887	4377.28158734232
Biological_Replicate_1	NoQS	D2	5.71002777777778	0.485162767995475	4269.68517121737	0.214152339038665	2091.58038290308	4607.74397340554
Biological_Replicate_1	NoQS	D2	5.89419444444444	0.495500609366516	4713.22473604827	0.211830394421762	2260.56835559601	4754.76377558315
Biological_Replicate_1	NoQS	D2	6.07833333333333	0.495690615730125	4917.00904977375	0.182868478350278	1999.26160180585	4062.56550494074
Biological_Replicate_1	NoQS	D2	6.2625	0.510916727244344	5248.91778548801	0.181390846805389	1935.10123146001	3864.77129378927
Biological_Replicate_1	NoQS	D2	6.44666666666667	0.497003903730276	5405.57466063348	0.113456956776636	1732.99481992589	3457.66531819415
Biological_Replicate_1	NoQS	D2	6.63080555555556	0.46466618327451	5666.57489817469	-0.0449918809850765	1517.21315946487	3090.91418879469
Biological_Replicate_1	NoQS	D2	6.81497222222222	0.459014301101976	5927.01960784314	-0.0810126967480403	1318.1482770623	2783.47876860721
Biological_Replicate_1	NoQS	D2	6.99911111111111	0.444959749434389	6096.78005732388	-0.114705232242895	1281.39255609608	2808.75687658576
Biological_Replicate_1	NoQS	D2	7.18327777777778	0.45486275394721	6391.65309200603	-0.129604226187601	1240.97951839062	2739.79814418316
Biological_Replicate_1	NoQS	D2	7.36741666666667	0.46520586729914	6666.06334841629	-0.0749315356399186	1369.06298869153	3008.86710803406
Biological_Replicate_1	NoQS	D2	7.55158333333333	0.466151125251885	7008.01538693619	0.00352181920281589	1456.76795159621	3152.67753603176
Biological_Replicate_1	NoQS	D2	7.73575	0.458153694330317	7340.61840120664	-0.0020408125178146	1535.12991134497	3314.39677111904
Biological_Replicate_1	NoQS	D2	7.91991666666667	0.467076621502263	7442.44343891402	0.052205257900302	1461.35389855944	3150.86975161988
Biological_Replicate_1	NoQS	D2	8.10405555555556	0.479647064731332	7848.08342133051	0.0579200339022175	1581.8823911806	3377.97962953672
Biological_Replicate_1	NoQS	D2	8.28822222222222	0.470686119668175	8357.18853695324	0.0127222592893871	1836.51604185008	3887.05376709669
Biological_Replicate_1	NoQS	D2	8.47236111111111	0.468454699841176	8554.61689291101	0.0053396067024796	1679.82061291579	3551.94874069877
Biological_Replicate_1	NoQS	D2	8.65652777777778	0.477625270030472	8824.02352941176	0.0449191446347879	1610.93769578837	3411.15807545539
Biological_Replicate_1	NoQS	D2	8.84069444444444	0.465142401004525	9337.17647058823	-0.00444548341429773	2057.62863168239	4374.14118599513
Biological_Replicate_1	NoQS	D2	9.02483333333333	0.488627059705882	9708.02352941176	0.0206114238897841	2020.1491594788	4233.94563936921
Biological_Replicate_1	NoQS	D2	9.209	0.493185863382353	10220.9719414693	0.051294067678704	2024.01817685004	4196.43539053791
Biological_Replicate_1	NoQS	D2	9.39313888888889	0.490896275770438	10565.0235294118	0.0506909304609755	2183.57637393351	4448.08053543582
Biological_Replicate_1	NoQS	D2	9.57730555555556	0.507584539540956	10911.2012066365	0.066932621962794	2266.61829200877	4558.56189130734
Biological_Replicate_1	NoQS	D2	9.76144444444444	0.504863333193062	11642.0464625132	0.0875012246966058	2503.40382287825	4995.67013721109
Biological_Replicate_1	NoQS	D2	9.94561111111111	0.498514906823228	12000.0892911011	0.0215612693048525	2489.12118916481	4942.12277663291
Biological_Replicate_1	NoQS	D2	10.1297777777778	0.501132077479336	12538.2180995475	0.01726554181848	2516.46641601255	5017.84478328085
Biological_Replicate_1	NoQS	D2	10.3139166666667	0.506665930018854	12925.6823529412	0.0341077304537451	2563.99811878289	5106.50495206958
Biological_Replicate_1	NoQS	D2	10.4980833333333	0.500714979326093	13393.3215686274	-0.014829410791742	2695.51532523903	5360.60746334101
Biological_Replicate_1	NoQS	D2	10.68225	0.521102360874963	13807.4631975867	0.0349903354088639	2351.58378469525	4615.52408949217
Biological_Replicate_1	NoQS	D2	10.8664166666667	0.503746910855031	13893.1475113122	0.0112255749508575	2055.80983190353	4042.72025346761
Biological_Replicate_1	NoQS	D2	11.0505555555556	0.512099459841327	14456.0687782805	0.0234596642361662	2083.04795397159	4065.94165019798
Biological_Replicate_1	NoQS	D2	11.2347222222222	0.511946985258069	14834.8425339367	0.0112586412245616	2073.29612415799	4071.15814991115
Biological_Replicate_1	NoQS	D2	11.4188888888889	0.502578663073001	14808.6990496304	0.00396760691356446	1537.06151783127	3020.50878687179
Biological_Replicate_1	NoQS	D2	11.6030277777778	0.516621746180091	15305.1987933635	-0.00954514385188551	1626.74555582933	3187.30690786701
Biological_Replicate_1	NoQS	D2	11.7871944444444	0.520686311047964	15698.1496229261	0.0359930719515703	1960.18328863046	3818.81977964048
Biological_Replicate_1	NoQS	D2	11.9713611111111	0.536467972951878	15905.2266968326	0.0513636155649335	1573.74615589363	2999.94305234214
Biological_Replicate_1	NoQS	D2	12.1555277777778	0.530687069801207	16304.0690903605	0.0391722155174285	1595.54015177255	3014.54578183091
Biological_Replicate_1	NoQS	D2	12.3396944444444	0.546226236249774	16683.4129713424	0.0901551781577613	2035.88842176864	3785.63043019858
Biological_Replicate_1	NoQS	D2	12.5238333333333	0.550927697166516	16759.1039215686	0.0698344589780795	1579.13967764021	2910.24677690077
Biological_Replicate_1	NoQS	D2	12.708	0.55597608779819	17134.771040724	0.0709015656800584	1560.13185643211	2831.23257652647
Biological_Replicate_1	NoQS	D2	12.8921666666667	0.551598387019005	17276.2389140271	0.0301176006564351	1488.88204582214	2693.18075846952
Biological_Replicate_1	NoQS	D2	13.0763333333333	0.551290779680797	17320.47239819	0.0407455900105861	1103.78639764289	1996.15923231256
Biological_Replicate_1	NoQS	D2	13.2605	0.549615608953846	17406.9945701358	0.00667358429592491	785.789971540295	1426.54348075238
Biological_Replicate_1	NoQS	D2	13.4446666666667	0.55238659148552	17406.8959276018	0.00287000080225831	703.484531438741	1276.51518496306
Biological_Replicate_1	NoQS	D2	13.6288333333333	0.55001117328718	17570.4677930306	-0.0117440316514959	473.154844133918	859.233075819346
Biological_Replicate_1	NoQS	D2	13.8129722222222	0.551990763312217	17471.9340874811	0.000773428330642763	212.55170446053	385.432504249607
Biological_Replicate_1	NoQS	D2	13.9971388888889	0.550289692290498	17283.5625942685	-0.0019732030630499	-40.0830449827021	-72.777185846361
Biological_Replicate_1	NoQS	D2	14.1813055555556	0.548413048417408	17560.9285067873	-0.00237126711017479	167.168076001728	303.814261571766
Biological_Replicate_1	NoQS	D2	14.3654722222222	0.550826203534389	17370.2769230769	-0.00307839294102166	-39.7672447329138	-72.3247291993062
Biological_Replicate_1	NoQS	D2	14.5496388888889	0.555526810285671	17420.7502262443	0.0108736495882352	-162.589212799576	-294.765314282068
Biological_Replicate_1	NoQS	D2	14.7338055555556	0.560282156729563	17374.4949464474	0.0163049766402005	-105.816261756075	-190.472870654431
Biological_Replicate_1	NoQS	D2	14.9179444444444	0.557067426944796	17282.2343891403	0.0132941066911755	-1.4426122979516	-2.58706316227581
Biological_Replicate_1	NoQS	D2	15.1021111111111	0.551094599880543	17322.1755656109	0.00524993342385711	-259.279212137336	-466.205369097031
Biological_Replicate_1	NoQS	D2	15.2862777777778	0.550088578619249	16987.2885804797	-0.00144361382852674	-415.914942187026	-752.446477308265
Biological_Replicate_1	NoQS	D2	15.4704444444444	0.548011154287179	16857.5970441864	-0.0147308923868177	-611.569066488257	-1112.48696590189
Biological_Replicate_1	NoQS	D2	15.6546111111111	0.549962584507693	16963.8425101825	-0.0202919763736822	-445.957396848761	-811.784952795633
Biological_Replicate_1	NoQS	D2	15.8387777777778	0.543303909552639	16935.6417797888	-0.0271825663193	-376.390164001572	-687.982617165108
Biological_Replicate_1	NoQS	D2	16.0229166666667	0.544012503655204	17048.5155354449	-0.0140422672688065	-297.232194477992	-544.621035680628
Biological_Replicate_1	NoQS	D2	16.2070833333333	0.546276117597285	16783.9720965309	-0.00757320557480028	-220.796181663838	-405.479660625683
Biological_Replicate_1	NoQS	D2	16.39125	0.541916298500452	16778.4363499246	-0.0121290177003377	-85.9663648092047	-158.00656603011
Biological_Replicate_1	NoQS	D2	16.5754166666667	0.544878272542987	16677.4135746606	-0.0101387620452935	-311.054047625602	-571.415646222589
Biological_Replicate_1	NoQS	D2	16.7595833333333	0.540913025694373	16569.6416289593	-0.00477427752657273	-397.466227145214	-732.563197361369
Biological_Replicate_1	NoQS	D2	16.94375	0.543256472521267	16503.5167420814	-0.00151056776534441	-591.853893245422	-1089.93837480248
Biological_Replicate_1	NoQS	D2	17.1278888888889	0.53545437917828	16414.7013574661	-0.0216715382406071	-401.078491667963	-742.910432352956
Biological_Replicate_1	NoQS	D2	17.3120555555556	0.52712823220724	16359.9294011163	-0.0297505250283871	-454.487184226189	-849.064869788479
Biological_Replicate_1	NoQS	D2	17.4962222222222	0.532325501427149	16345.8672900015	-0.0253821162367198	-360.050263883214	-677.249543702404
Biological_Replicate_1	NoQS	D2	17.6803888888889	0.536956011240724	16143.4720965309	-0.00802587218880701	-462.808542003647	-869.717583764536
Biological_Replicate_1	NoQS	D2	17.8645555555556	0.528875041445249	16044.4539969834	-0.0292696626537045	-498.52967793452	-935.821356145874
Biological_Replicate_1	NoQS	D2	18.0487222222222	0.524277723507692	16128.9809926082	-0.0228566346775269	-310.284559121615	-585.402515413495
Biological_Replicate_1	NoQS	D2	18.2328611111111	0.520230067571644	15936.6463046757	-0.0141572801581864	-459.743293765615	-876.601582771683
Biological_Replicate_1	NoQS	D2	18.4170277777778	0.525874651797134	15869.8425339367	-0.0132707201425135	-516.949961337389	-987.561909550818
Biological_Replicate_1	NoQS	D2	18.6011944444444	0.521134335477376	15840.4932126697	-0.0326864224837624	-329.026842202255	-629.821292134441
Biological_Replicate_1	NoQS	D2	18.7853611111111	0.527554568590285	15745.8393665158	-0.00273691722848992	-324.287381503248	-617.861464458587
Biological_Replicate_1	NoQS	D2	18.9695277777778	0.518996743027149	15902.7911010558	-0.0109595928345032	-245.636081323907	-470.061230283851
Biological_Replicate_1	NoQS	D2	19.1536944444444	0.518392389260633	15675.1003016591	-0.00381891879383537	-284.031858479558	-544.489603658314
Biological_Replicate_1	NoQS	D2	19.3378611111111	0.517011406590045	15694.2692307692	-0.0184567117375298	-190.667840543812	-367.989785981665
Biological_Replicate_1	NoQS	D2	19.5220277777778	0.519102153059729	15742.9936642027	-0.00424064725902402	-105.881862588522	-204.338611883868
Biological_Replicate_1	NoQS	D2	19.7061666666667	0.519509504109351	15364.6959276018	-0.0168231222622977	-413.973866372166	-798.343524243865
Biological_Replicate_1	NoQS	D2	19.8903333333333	0.521258268905732	15308.6687782805	0.00473365558417826	-645.200712516127	-1240.87406596718
Biological_Replicate_1	NoQS	D2	20.0745	0.513415335142534	15248.7656108597	-0.0104230526288629	-462.987899510637	-893.69372967799
Biological_Replicate_1	NoQS	D2	20.2586666666667	0.516300014841629	15389.5067873303	-0.00149144736927679	-330.963739481173	-640.172860679718
Biological_Replicate_1	NoQS	D2	20.4428333333333	0.516271478202112	15483.3656108597	-0.00593862927045874	-281.949017205092	-547.124358496385
Biological_Replicate_1	NoQS	D2	20.627	0.510880978585973	15183.7339366516	-0.0181424388352996	-196.519809176718	-381.974462036816
Biological_Replicate_1	NoQS	D2	20.8111666666667	0.507321648015837	15135.8633484163	-0.0294319336933482	-187.662005282451	-366.891832247174
Biological_Replicate_1	NoQS	D2	20.9953333333333	0.511454381397043	15292.6327300151	-0.00415405581685538	47.6385004402065	93.4297692706852
Biological_Replicate_1	NoQS	D2	21.1795	0.521615861930317	15034.5248868778	0.0112536516778254	-385.500706373753	-750.784346256723
Biological_Replicate_1	NoQS	D2	21.3636666666667	0.50621139578552	14945.9132730015	-0.021316935445411	-583.658647447834	-1137.52798568599
Biological_Replicate_1	NoQS	D2	21.5478333333333	0.508266340760181	15117.8204857445	-0.00555404809570413	-71.5802181796869	-139.796594915901
Biological_Replicate_1	NoQS	D2	21.7319722222222	0.502120051432127	15084.4452488688	-0.0110678912298439	-55.8470835332816	-110.471775659938
Biological_Replicate_1	NoQS	D2	21.9161388888889	0.505875198473605	15163.9203619909	-0.0118946462303192	-139.77813722077	-276.558091455807
Biological_Replicate_1	NoQS	D2	22.1003055555556	0.501180993585973	14783.9556561086	-0.0437903683338042	-272.111381830842	-540.913726288069
Biological_Replicate_1	NoQS	D2	22.2844722222222	0.497628525676471	14959.5484162896	-0.0184982763847619	14.8073954259833	29.5225875257027
Biological_Replicate_1	NoQS	D2	22.4686388888889	0.503007389694826	15057.8778280543	-0.0113655976859674	-65.0960988490453	-130.034690235794
Biological_Replicate_1	NoQS	D2	22.6528055555556	0.504376093559276	14658.1214177979	0.0048786519975194	-462.97610614034	-922.868595186799
Biological_Replicate_1	NoQS	D2	22.8369722222222	0.500042874166516	14680.3242835596	-0.0126212931850153	-525.172211871157	-1045.16988697834
Biological_Replicate_1	NoQS	D2	23.0211388888889	0.507839750539366	14554.3674762408	0.0144073430612628	-249.326530173228	-494.610863528534
Biological_Replicate_1	NoQS	D2	23.2053055555556	0.496796769826244	14812.2660633484	-0.00179755605482126	-159.944636678189	-318.894451388277
Biological_Replicate_1	NoQS	D2	23.3894722222222	0.496190207477828	14859.2515837104	-0.014755479463581	-215.702708789761	-431.167778640992
Biological_Replicate_1	NoQS	D2	23.5736388888889	0.494392965100452	14538.9945701357	-0.0216806378575813	-129.368522348023	-260.932365685024
Biological_Replicate_1	NoQS	D2	23.7578055555556	0.493111412541177	14538.9067873303	-0.0151043293033594	-153.575561515939	-310.526633424845
Biological_Replicate_1	NoQS	D2	23.9419444444444	0.495185724759427	14704.6253393665	-0.0276873661530848	163.200575426976	330.211772162012
Biological_Replicate_1	NoQS	D2	24.1261111111111	0.492507926762408	14636.1683257919	-0.00941481059413186	-191.237362052369	-387.432552791902
Biological_Replicate_1	NoQS	D2	24.3102777777778	0.493984263366516	14666.7067873303	-0.00484882375435949	-209.098421408252	-423.368167886895
Biological_Replicate_1	NoQS	D2	24.4944444444444	0.491101090875113	14612.8310454065	-0.00724383768231043	80.184407533901	162.80070144759
Biological_Replicate_1	NoQS	D2	24.6786111111111	0.491301072907692	14581.4941176471	-0.00398781246671666	46.2486845068839	93.9767874922484
Biological_Replicate_1	NoQS	D2	24.8627777777778	0.491512463736652	14670.7728506787	-0.00810046319140433	-36.7628836428477	-74.8270278816315
Biological_Replicate_1	NoQS	D2	25.0469444444444	0.49376631880362	14445.4787330317	0.00277643158095088	-207.083720644532	-420.736582340222
Biological_Replicate_1	NoQS	D2	25.2311111111111	0.487590203238914	14350.5972850679	-0.0141221669572414	-343.286337298592	-699.219701031965
Biological_Replicate_1	NoQS	D2	25.41525	0.485823731740573	14459.9511312217	-0.0116852719883938	-166.04848123861	-339.52572796108
Biological_Replicate_1	NoQS	D2	25.5994166666667	0.490274648816262	14450.7556561086	-0.0022753164951058	-141.978419770259	-291.001285400621
Biological_Replicate_1	NoQS	D2	25.7835833333333	0.485518454565611	14405.7285067873	-0.0133062415346224	-287.830961692043	-590.779241403436
Biological_Replicate_1	NoQS	D2	25.96775	0.488905427755656	14355.9736008448	-0.0108148015510932	-97.2001435513805	-199.085630561584
Biological_Replicate_1	NoQS	D2	26.1519166666667	0.489869570852489	14351.8470588235	0.00507395581317325	1.3572203681302	2.78063191197472
Biological_Replicate_1	NoQS	D2	26.3360833333333	0.484324972473303	14505.1809954751	-0.00333575914457164	49.1184046190738	100.714385052105
Biological_Replicate_1	NoQS	D2	26.52025	0.488865261765611	14172.065158371	-0.0031387158754623	-302.650314285136	-620.583615034577
Biological_Replicate_1	NoQS	D2	26.7044166666667	0.482527686171946	14185.1239819005	-0.00666648046272962	-239.570524764029	-493.716237338919
Biological_Replicate_1	NoQS	D2	26.8885833333333	0.48756467501267	14390.3049773756	-0.00299122283910298	37.2829428388667	76.6635211038037
Biological_Replicate_1	NoQS	D2	27.0727222222222	0.481084681468849	14262.0986425339	-0.019642949524041	-97.4790462038136	-201.517202943565
Biological_Replicate_1	NoQS	D2	27.2568888888889	0.478200532154751	14096.8914027149	-0.0137342864730147	-443.391412952209	-919.358842478389
Biological_Replicate_1	NoQS	D2	27.4410555555556	0.478312508573756	14077.8921568627	-0.0237467489124662	-102.269322904939	-213.417122173694
Biological_Replicate_1	NoQS	D2	27.6252222222222	0.480572849749321	14246.3009049774	-0.00441037152029734	66.4364775495951	138.689993388297
Biological_Replicate_1	NoQS	D2	27.8093888888889	0.475617930448869	14301.1837381204	-0.0270315717198029	-96.7832462499623	-202.404373013638
Biological_Replicate_1	NoQS	D2	27.9935555555556	0.478913024571041	13959.1357466063	-0.00492823579708335	-329.009479740395	-687.774944182453
Biological_Replicate_1	NoQS	D2	28.1777222222222	0.48129291521991	13984.9122171946	0.00701633041287361	-121.606355316227	-254.083438442729
Biological_Replicate_1	NoQS	D2	28.3618888888889	0.47999292321991	14151.9402714932	0.00380890648946577	80.4142421326355	167.506538571741
Biological_Replicate_1	NoQS	D2	28.5460277777778	0.478679926657867	14140.6524886878	-0.00429142571613511	-114.748619291762	-239.065307119946
Biological_Replicate_1	NoQS	D2	28.7301944444444	0.474880445640724	14076.0877828054	-0.00167261001337805	-244.448096269635	-511.557045769731
Biological_Replicate_1	NoQS	D2	28.9143611111111	0.47129839180724	13909.8868778281	-0.0173001209338062	-53.4829344198485	-112.606812198846
Biological_Replicate_1	NoQS	D2	29.0985277777778	0.47102495559819	14077.3273001508	-0.023415986799	100.36027108371	212.447083989229
Biological_Replicate_1	NoQS	D2	29.2826944444444	0.475607620695928	14137.54826546	-0.0100314971460457	-15.6293278188439	-33.0678887134512
Biological_Replicate_1	NoQS	D2	29.4668611111111	0.476986423230769	13864.1847940866	-0.00387890034496646	-300.23641042662	-632.689807863242
Biological_Replicate_1	NoQS	D2	29.6510277777778	0.474498892249774	13899.5104072398	-0.000874315053110078	-191.758235908367	-403.109491429761
Biological_Replicate_1	NoQS	D2	29.8351944444444	0.474273412420814	13993.1574660634	0.00681341868193015	90.4295980835842	190.276790134103
Biological_Replicate_1	NoQS	D2	30.0193333333333	0.469415283459276	14020.9411764706	-0.00368597989342857	-61.2430367322053	-129.552050613344
Biological_Replicate_1	NoQS	D2	30.2035	0.472273623675818	13827.8253393665	-0.00764131628403881	-336.350688970308	-712.626355217839
Biological_Replicate_1	NoQS	D2	30.3876666666667	0.467354289588236	13978.614479638	-0.0221368626806216	124.267531820539	264.578542608598
Biological_Replicate_1	NoQS	D2	30.5718333333333	0.477286949504977	13908.1683257919	0.00641688412821981	9.40226449088786	19.9071900604811
Biological_Replicate_1	NoQS	D2	30.756	0.474917932454299	13937.9123548046	0.00148232370728317	-59.9946909596848	-126.78870771047
Biological_Replicate_1	NoQS	D2	30.9401666666667	0.478135923688687	13733.0054298643	0.0200168152503817	-312.690403554387	-655.837550714496
Biological_Replicate_1	NoQS	D2	31.1243333333333	0.466405441793665	13734.6624434389	-0.013461335536622	-101.172375667981	-213.825875419703
Biological_Replicate_1	NoQS	D2	31.3085	0.467417374657919	13855.0823529412	0.000144891805231936	-134.152535779361	-285.034963059969
Biological_Replicate_1	NoQS	D2	31.4926388888889	0.470572036920815	13687.8253393665	-0.0154466678182636	-239.322598018174	-511.229297323651
Biological_Replicate_1	NoQS	D2	31.6768055555556	0.465298923372549	13838.6796380091	-0.0222005933655418	-107.764036339097	-230.381811752546
Biological_Replicate_1	NoQS	D2	31.8609722222222	0.465099484805702	13780.2117647059	-0.0302336006711694	51.2647980180604	109.777043899956
Biological_Replicate_1	NoQS	D2	32.0451388888889	0.465044497957466	13819.3909502262	-0.00316597403914453	92.0128580495842	197.814308944508
Biological_Replicate_1	NoQS	D2	32.2293055555556	0.473154918338462	13889.5013574661	0.0133347962427743	37.3781044614171	79.9076471136852
Biological_Replicate_1	NoQS	D2	32.4134722222222	0.464902739894118	13615.0316742081	-0.0131759895594467	-79.0519440633864	-169.022498571399
Biological_Replicate_1	NoQS	D2	32.5976388888889	0.465405990910407	13622.2935586061	0.000249131655906523	-234.989407496397	-502.306007654474
Biological_Replicate_1	NoQS	D2	32.7818055555556	0.466494055888688	13865.6199095023	0.00324393434677052	92.7509264756993	199.206918884972
Biological_Replicate_1	NoQS	D2	32.9659722222222	0.46540649698914	13795.7828054299	0.000841735074010018	-25.6378043037624	-55.0440511806144
Biological_Replicate_1	NoQS	D2	33.1501111111111	0.466581004422323	13755.8099547511	-0.0153086132276335	-145.207135246276	-311.495996114401
Biological_Replicate_1	NoQS	D2	33.3342777777778	0.462991024646305	13720.2126696833	-0.00445923246698862	114.223705493322	245.646158760852
Biological_Replicate_1	NoQS	D2	33.5184444444444	0.461316367402323	13577.1457013575	-0.00955169638114396	-49.0293472383425	-105.751145877864
Biological_Replicate_1	NoQS	D2	33.7026111111111	0.464399443165611	13785.479638009	-0.0048986774887339	-87.0301590876574	-188.009787697699
Biological_Replicate_1	NoQS	D2	33.8867777777778	0.464303271771946	13498.9577677225	-0.00258189430380637	-322.343932351929	-695.696778081593
Biological_Replicate_1	NoQS	D2	34.0709444444444	0.464874466692308	13491.5702217529	-0.00399625540478411	-286.957176106661	-617.742267646164
Biological_Replicate_1	NoQS	D2	34.2551111111111	0.460192938339367	13599.0380090498	-0.00655874187989662	-131.592391638164	-284.141001034163
Biological_Replicate_1	NoQS	D2	34.4392777777778	0.458911429421719	13605.8153846154	-0.00564353608232333	31.1344976556624	67.4891050655968
Biological_Replicate_1	NoQS	D2	34.6234444444444	0.46097662459457	13572.1574660633	-0.00804226903662483	-231.662087180858	-503.583677619025
Biological_Replicate_1	NoQS	D2	34.8075833333333	0.456705254319759	13599.9791855204	-0.0178977164103181	109.723066547719	239.118698056899
Biological_Replicate_1	NoQS	D2	34.99175	0.457764970758184	13414.3085972851	-0.0167980194132791	-83.9040265713959	-183.003857818366
Biological_Replicate_1	NoQS	D2	35.1759166666667	0.469924534328759	13652.6968325792	0.0229803135791498	58.2720255523149	126.276176263383
Biological_Replicate_1	NoQS	D2	35.3600833333333	0.456103704871172	13413.6036199095	-0.00662021989967987	-208.736758051641	-452.531685839012
Biological_Replicate_1	NoQS	D2	35.54425	0.456792405054299	13341.3536953243	-0.00988080306151582	-250.646628856911	-543.772534561965
Biological_Replicate_1	NoQS	D2	35.7284166666667	0.455395095247059	13408.5913410771	-0.00309756825163516	-207.842003015313	-455.69686239949
Biological_Replicate_1	NoQS	D2	35.9125833333333	0.454532584125792	13520.5103302669	-0.00764979731938839	115.332198713323	253.158346088835
Biological_Replicate_1	NoQS	D2	36.09675	0.460456012251584	13612.5744456177	-0.0224705187670301	-43.5718229445498	-95.3860365039085
Biological_Replicate_1	NoQS	D2	36.2809166666667	0.452433144204525	13345.0208144796	-0.00873597857303426	-74.4790647201988	-163.400352304998
Biological_Replicate_1	NoQS	D2	36.4650555555556	0.458499500085973	13532.4941176471	0.00406526827107842	207.604622224167	454.148328922969
Biological_Replicate_1	NoQS	D2	36.6492222222222	0.458378909776772	13621.3438914027	0.00709727162091478	231.043493566273	506.189025163784
Biological_Replicate_1	NoQS	D2	36.8333888888889	0.454438546821267	13318.1031674208	-0.000223534682427549	-219.808683633801	-480.870631466532
Biological_Replicate_1	NoQS	D2	37.0175555555556	0.461648770712777	13337.665158371	0.00283460679865278	-298.544022349353	-651.621734497173
Biological_Replicate_1	NoQS	D2	37.2017222222222	0.45199185418733	13462.862745098	-0.00104855930680117	127.973137323139	280.626604004469
Biological_Replicate_1	NoQS	D2	37.3858888888889	0.450516285668778	13437.9079939668	-0.0190041479474739	-102.717962367677	-225.893285967025
Biological_Replicate_1	NoQS	D2	37.5700555555556	0.453489693328507	13607.5746606335	-0.0116717715990833	-14.9530107901248	-33.0819351421979
Biological_Replicate_1	NoQS	D2	37.7542222222222	0.451608710766516	13339.6335797254	-0.00676700095161297	23.3814432267549	51.7435597370861
Biological_Replicate_1	NoQS	D2	37.9383611111111	0.453185238449472	13459.4886140854	-0.0202924236025541	132.316922785193	292.244385430398
Biological_Replicate_1	NoQS	D2	38.1225555555556	0.450404859040724	13547.7803590285	-0.00381233432832437	92.2043161362418	204.112449570814
Biological_Replicate_1	NoQS	D2	38.3066944444444	0.4512915555181	13317.6633484163	0.00186327634619508	-130.60211916787	-289.181240762739
Biological_Replicate_1	NoQS	D2	38.4908611111111	0.449698413189291	13256.8307692308	-0.0091166393883346	-380.898343604744	-845.567118765989
Biological_Replicate_1	NoQS	D2	38.6750277777778	0.449394699033937	13409.2533936652	-0.00533097481566388	75.6052278078288	167.963757914152
Biological_Replicate_1	NoQS	D2	38.8591944444444	0.448413188613122	13457.1737556561	-0.011508137368639	-2.51387340731481	-5.59672353091306
Biological_Replicate_1	NoQS	D2	39.0433611111111	0.450894716232313	13487.5902851109	0.00118244942107999	-65.3647861549025	-145.394809723557
Biological_Replicate_1	NoQS	D2	39.2275277777778	0.449902722904977	13222.6026240386	-0.00335312538097584	-103.233365840014	-229.541697308164
Biological_Replicate_1	NoQS	D2	39.4116944444444	0.450400546067873	13333.7233368532	0.00169545198251294	83.5032408569649	185.398235724025
Biological_Replicate_1	NoQS	D2	39.5958611111111	0.450492959019004	13468.3384615385	0.00265092551404994	64.1647795909055	142.504350237109
Biological_Replicate_1	NoQS	D2	39.7800277777778	0.44919618819819	13163.8805429864	0.00188917562808325	-318.508466247609	-707.749569154788
Biological_Replicate_1	NoQS	D2	39.9641666666667	0.448509511495248	13142.8850678733	-0.00575780076738554	-374.396977539699	-833.104917706837
Biological_Replicate_1	NoQS	D2	40.1483333333333	0.450286938510407	13305.0271493213	0.000927755645574743	89.5107966870486	199.209092431659
Biological_Replicate_1	NoQS	D2	40.3325	0.447901089837104	13310.3583710407	-0.00603821389764808	-25.373718529399	-56.5243147300061
Biological_Replicate_1	NoQS	D2	40.5166666666667	0.448108123932127	13374.9248868778	-0.00576757752405195	-101.444605966303	-226.052653707426
Biological_Replicate_1	NoQS	D2	40.7008333333333	0.449586429431674	13177.3084464555	0.00094419382750954	14.5823386089582	32.5112644708103
Biological_Replicate_1	NoQS	D2	40.885	0.447099478002715	13048.8084175592	-0.00341237010700176	-102.164688123902	-227.911529366517
Biological_Replicate_1	NoQS	D2	41.0691666666667	0.447042914846154	13378.2787330317	-0.00785889407785125	79.5492311787217	177.601082583864
Biological_Replicate_1	NoQS	D2	41.2533333333333	0.454872854580995	13063.2280542986	0.0168756076138325	-268.376814561538	-596.828275453924
Biological_Replicate_1	NoQS	D2	41.4375	0.449890755399095	13105.9502262443	0.00430656815201558	-292.099178968485	-648.241831069792
Biological_Replicate_1	NoQS	D2	41.6216666666667	0.448192415141176	13279.4515837104	-0.00336743661043284	110.924673941978	245.960707995745
Biological_Replicate_1	NoQS	D2	41.8058333333333	0.446806523869683	13179.5158371041	-0.000707937338635727	141.944709007986	316.63126633652
Biological_Replicate_1	NoQS	D2	41.9899722222222	0.447985760479638	13274.3484162896	0.0022784447253738	-112.882528366729	-252.160419421504
Biological_Replicate_1	NoQS	D2	42.1741388888889	0.445304213938754	13339.4244343891	-0.0231642143280917	299.941770234028	671.463071391931
Biological_Replicate_1	NoQS	D2	42.3583055555556	0.446092402184615	13233.9736048265	-0.00922270143267186	139.029913392449	311.40453052338
Biological_Replicate_1	NoQS	D2	42.5424722222222	0.444697287980996	13227.6299307438	-0.00850030592193915	-56.2769081990717	-126.361421213421
Biological_Replicate_1	NoQS	D2	42.7266388888889	0.4441918421819	12969.2745957382	-0.00636773544601593	-228.316280216281	-513.077390250026
Biological_Replicate_1	NoQS	D2	42.9107777777778	0.442709485463047	13048.5429864253	-0.0128744440824254	-245.255558156986	-552.543886601367
Biological_Replicate_1	NoQS	D2	43.0949444444444	0.44453275086727	13148.2552036199	-0.00188469445321678	-207.604594500526	-467.776657930769
Biological_Replicate_1	NoQS	D2	43.2791111111111	0.450665151365762	13194.9511312217	0.0111617454911575	-42.3773469011712	-95.0230500800502
Biological_Replicate_1	NoQS	D2	43.4632777777778	0.444080987506787	13185.6470588235	-0.00150300714986171	-45.5922590988882	-102.127180786995
Biological_Replicate_1	NoQS	D2	43.6474444444444	0.440517418798642	13121.1520361991	-0.00896967089453168	164.934776971051	370.566790406631
Biological_Replicate_1	NoQS	D2	43.8316111111111	0.443784155432946	13149.6070889894	0.00262492080846648	109.752871562837	247.864300670758
Biological_Replicate_1	NoQS	D2	44.0157777777778	0.440812469698642	13262.5852187029	-0.00909233544727377	124.159292397778	281.091185245143
Biological_Replicate_1	NoQS	D2	44.1999444444444	0.443097268143891	12997.0610859729	-0.0185429624451864	-214.903216559854	-485.586062378456
Biological_Replicate_1	NoQS	D2	44.3841111111111	0.442608141932127	13197.3273495248	-0.0036161653956475	12.6844785896239	28.6867115393393
Biological_Replicate_1	NoQS	D2	44.5682777777778	0.444100564877828	13258.5819004525	0.00879323153695672	149.245101451659	336.692203816061
Biological_Replicate_1	NoQS	D2	44.7524444444444	0.444172309665158	13181.142081448	0.000951696901465344	34.2461456562997	77.1958091648234
Biological_Replicate_1	NoQS	D2	44.9366111111111	0.43912008739457	13024.5484162896	-0.00415069409429842	-258.501504883186	-584.231299160708
Biological_Replicate_1	NoQS	D2	45.12075	0.442791531792609	13125.1574660633	-0.000750292908487224	139.130175992081	314.754231534558
Biological_Replicate_1	NoQS	D2	45.3049166666667	0.44120108094509	13154.5918552036	-0.00345381675430799	-46.4095865931432	-105.228193913875
Biological_Replicate_1	NoQS	D2	45.4890833333333	0.441388075135747	13260.9728506787	-0.00666436989704674	2.59650703302627	5.87719526197185
Biological_Replicate_1	NoQS	D2	45.67325	0.439213565731222	12983.8604826546	-0.0122044214004159	-214.242460228081	-486.250610683512
Biological_Replicate_1	NoQS	D2	45.8574166666667	0.441690773236199	13146.3906485671	0.00633037584584744	132.317356319479	300.199913971121
Biological_Replicate_1	NoQS	D2	46.0415833333333	0.439996746945701	13218.83843717	-0.00688257493536966	101.734991247054	231.058159461029
Biological_Replicate_1	NoQS	D2	46.22575	0.439404867122172	13000.8796380091	-0.00442805438813993	-166.927294690933	-379.066512596243
Biological_Replicate_1	NoQS	D2	46.4099166666667	0.440300567953846	13161.9076923077	-0.00268269575258894	-107.582072439141	-244.559887612668
Biological_Replicate_1	NoQS	D2	46.5940833333333	0.44039458900543	13144.7393665158	0.00291332221415738	174.710100120793	397.038323461193
Biological_Replicate_1	NoQS	D2	46.7782222222222	0.439392076548266	13097.407239819	-0.00567267032506152	-53.202676570591	-120.907183753066
Biological_Replicate_1	NoQS	D2	46.9623888888889	0.437925885177402	13170.6968325792	-0.00511473158151467	-52.2804755737413	-119.025523915823
Biological_Replicate_1	NoQS	D2	47.1465555555556	0.442781010317647	12932.0108597285	0.00833611584595747	-74.7896234720873	-169.963673306231
Biological_Replicate_1	NoQS	D2	47.3307222222222	0.439344510832579	12934.7126696833	-0.00235932485682454	-246.727626379475	-560.72276851521
Biological_Replicate_1	NoQS	D2	47.5148888888889	0.44746359598009	13068.8521870287	0.01742046789155	-82.4114166376614	-185.947859175168
Biological_Replicate_1	NoQS	D2	47.6990555555556	0.440778269461538	13041.3326293559	0.00340951213882277	-60.8955045753525	-137.608005769656
Biological_Replicate_1	NoQS	D2	47.8832222222222	0.436823865397285	13103.5981900452	-0.00271037885089977	-72.8673041092456	-164.974391262339
Biological_Replicate_1	NoQS	D2	48.0673888888889	0.441160335050679	13029.9837104072	-0.00398845323438296	106.395855940705	242.035677466632
Biological_Replicate_1	NoQS	D2	48.2515277777778	0.43391793282353	13027.4832579186	-0.0133780985124895	100.761537983721	230.417045818314
Biological_Replicate_1	NoQS	D2	48.4356944444444	0.437348050446674	13114.2624434389	-0.0250223137697011	49.314305603893	112.724740997999
Biological_Replicate_1	NoQS	D2	48.6198611111111	0.446382082388235	12796.3583710407	0.0138761121758177	-266.035393645408	-605.705120917402
Biological_Replicate_1	NoQS	D2	48.8040277777778	0.443071211920362	12862.857918552	0.0154279362152858	-261.437398906644	-591.130088780999
Biological_Replicate_1	NoQS	D2	48.9881944444444	0.437810343595475	13019.709653092	-0.00826741396056354	-11.1573473106643	-25.2188344320573
Biological_Replicate_1	NoQS	D2	49.1723611111111	0.439729321321267	12965.6863780359	0.0143338615357167	-67.1097338092137	-152.4515699203
Biological_Replicate_1	NoQS	D2	49.3565277777778	0.445134761147511	13093.7185520362	0.0191468924523695	-22.310108310628	-50.6022673554229
Biological_Replicate_1	NoQS	D2	49.5406944444444	0.451408791199095	12859.5701357466	0.0123245064462687	68.646260314081	154.114316768978
Biological_Replicate_1	NoQS	D2	49.7248611111111	0.434715201630769	12964.6787330317	-0.0205027288078771	110.574640158881	249.180649130424
Biological_Replicate_1	NoQS	D2	49.909	0.437497888386124	13087.6425339367	-0.000768275330427057	73.784393133412	167.232940571278
Biological_Replicate_1	NoQS	D2	50.0931666666667	NaN	NaN	NaN	NaN	NaN
Biological_Replicate_1	NoQS	D2	50.2773333333333	NaN	NaN	NaN	NaN	NaN
Biological_Replicate_1	NoQS	D2	50.4615	NaN	NaN	NaN	NaN	NaN
Biological_Replicate_1	NoQS	D2	50.6456666666667	NaN	NaN	NaN	NaN	NaN
Biological_Replicate_1	NoQS	D2	50.8298333333333	NaN	NaN	NaN	NaN	NaN
Biological_Replicate_1	NoQS	D2	51.014	NaN	NaN	NaN	NaN	NaN
Biological_Replicate_1	NoQS	D2	51.1981666666667	NaN	NaN	NaN	NaN	NaN
Biological_Replicate_1	NoQS	D2	51.3823055555556	NaN	NaN	NaN	NaN	NaN
Biological_Replicate_1	NoQS	D2	51.5664722222222	NaN	NaN	NaN	NaN	NaN
Biological_Replicate_1	NoQS	D2	51.7506388888889	NaN	NaN	NaN	NaN	NaN
Biological_Replicate_1	NoQS	D2	51.9348055555555	NaN	NaN	NaN	NaN	NaN
Biological_Replicate_1	NoQS	D2	52.1189722222222	NaN	NaN	NaN	NaN	NaN
Biological_Replicate_1	NoQS	D2	52.3031388888889	NaN	NaN	NaN	NaN	NaN
Biological_Replicate_1	NoQS	D2	52.4873055555556	NaN	NaN	NaN	NaN	NaN
Biological_Replicate_1	NoQS	D2	52.6714722222222	NaN	NaN	NaN	NaN	NaN
Biological_Replicate_1	NoQS	D2	52.8556388888889	NaN	NaN	NaN	NaN	NaN
Biological_Replicate_1	NoQS	D3	0	NaN	NaN	NaN	NaN	NaN
Biological_Replicate_1	NoQS	D3	0.185166666666667	0.0136510396968326	4.9894419306184	NaN	NaN	NaN
Biological_Replicate_1	NoQS	D3	0.369333333333333	0.0230146546823529	3.02111932418162	NaN	NaN	NaN
Biological_Replicate_1	NoQS	D3	0.5535	0.0257412699791855	7.01628959276018	NaN	NaN	NaN
Biological_Replicate_1	NoQS	D3	0.737666666666667	0.0333249823538461	9.98914027149322	NaN	NaN	NaN
Biological_Replicate_1	NoQS	D3	0.921805555555556	0.0379939678333333	8.01628959276018	NaN	NaN	NaN
Biological_Replicate_1	NoQS	D3	1.10597222222222	0.0557559702090813	11.0162895927602	1.48631746890104	6.54499293626256	154.514980198764
Biological_Replicate_1	NoQS	D3	1.29013888888889	0.066334212161086	14.0054298642534	1.19585070635007	11.9286630299422	223.544860901814
Biological_Replicate_1	NoQS	D3	1.47430555555556	0.0726890567031674	15.0158371040724	1.05397525550748	8.6872914149997	133.802115507735
Biological_Replicate_1	NoQS	D3	1.65847222222222	0.0891482293321266	17.9945701357466	1.03407505363643	8.69367949059192	114.304541443334
Biological_Replicate_1	NoQS	D3	1.84263888888889	0.116505792822624	17.0791974656811	1.18501132155161	9.84207189819467	106.078497858593
Biological_Replicate_1	NoQS	D3	2.02680555555556	0.154347166584251	32.0488687782805	1.19515652737861	22.8408099752257	190.339454615955
Biological_Replicate_1	NoQS	D3	2.21097222222222	0.181283822965611	41.0543068336098	1.12559774990949	29.3743460300704	194.903492761207
Biological_Replicate_1	NoQS	D3	2.39511111111111	0.178545545227184	51.1506787330317	0.863821620121751	39.2473766372767	228.99164381915
Biological_Replicate_1	NoQS	D3	2.57927777777778	0.205343410970588	78.2288084464555	0.812544182742614	65.4127474867428	347.218142301045
Biological_Replicate_1	NoQS	D3	2.76344444444444	0.231079152143137	119.362745098039	0.697373836104563	111.077155799846	541.867883683508
Biological_Replicate_1	NoQS	D3	2.94761111111111	0.263016731114932	184.574898174687	0.587737154851852	165.639126946324	710.45104977548
Biological_Replicate_1	NoQS	D3	3.13177777777778	0.266236652168502	287.813876319758	0.418890987604399	267.97419310713	1057.33023626348
Biological_Replicate_1	NoQS	D3	3.31594444444444	0.308513489117044	430.088399456931	0.584176038816527	411.516076804235	1473.6178656424
Biological_Replicate_1	NoQS	D3	3.50011111111111	0.328376527839819	625.32971342383	0.500503902382338	594.136729387194	1973.59932897094
Biological_Replicate_1	NoQS	D3	3.68427777777778	0.358978773227485	857.243740573151	0.475591741096653	801.318728117769	2413.92863000386
Biological_Replicate_1	NoQS	D3	3.86844444444444	0.35541234687647	1074.38150550611	0.319374975804041	966.305817916476	2780.02243305666
Biological_Replicate_1	NoQS	D3	4.05258333333333	0.374512337947956	1315.44705882353	0.351876701957651	1116.1500850848	3075.06623336922
Biological_Replicate_1	NoQS	D3	4.23675	0.394077066864706	1562.1297329914	0.262747802838678	1229.36615406458	3281.22127625809
Biological_Replicate_1	NoQS	D3	4.42091666666667	0.407022356180872	1923.40573152338	0.230780287075404	1409.67531377326	3597.29808907811
Biological_Replicate_1	NoQS	D3	4.60508333333333	0.393909660122172	2156.70739064857	0.0994382304945542	1411.18224442579	3542.69000370694
Biological_Replicate_1	NoQS	D3	4.78925	0.395536210986425	2439.71176470588	0.112018171738541	1482.71159370111	3717.72077155808
Biological_Replicate_1	NoQS	D3	4.97338888888889	0.401641758829412	2731.59450897571	0.0744627206757934	1538.12967884985	3874.0970190327
Biological_Replicate_1	NoQS	D3	5.15755555555556	0.425646492633731	3172.30588235294	0.0853703376144597	1748.60758301706	4289.92296943644
Biological_Replicate_1	NoQS	D3	5.34169444444444	0.433595315029412	3563.90616985971	0.0708435584795969	1781.80768683385	4239.42638523801
Biological_Replicate_1	NoQS	D3	5.52586111111111	0.449942983724694	3888.62443438914	0.146400915767918	1880.81488913004	4309.891700933
Biological_Replicate_1	NoQS	D3	5.71002777777778	0.491011452064857	4323.72137577311	0.240704888613158	2045.9832880368	4465.42575883732
Biological_Replicate_1	NoQS	D3	5.89419444444444	0.492890942111614	4774.00301659125	0.220488100410945	2218.00018926575	4640.66814340696
Biological_Replicate_1	NoQS	D3	6.07833333333333	0.491435860983557	5105.29110105581	0.153614718483255	2099.48613284969	4269.16225924467
Biological_Replicate_1	NoQS	D3	6.2625	0.497335907490196	5319.5943581234	0.144776210124026	1906.62970671169	3860.4529082569
Biological_Replicate_1	NoQS	D3	6.44666666666667	0.470072533629658	5589.73604826546	0.0449303898555895	1847.36102864397	3798.95447234578
Biological_Replicate_1	NoQS	D3	6.63080555555556	0.432688693710407	5713.08779604767	-0.131235405095408	1509.04182018053	3233.43670086893
Biological_Replicate_1	NoQS	D3	6.81497222222222	0.447240256688188	6057.8084464555	-0.104964808346221	1394.17784238652	3098.16957732472
Biological_Replicate_1	NoQS	D3	6.99911111111111	0.437497765321267	6192.11630713531	-0.12671229123959	1180.44071259202	2688.06006096593
Biological_Replicate_1	NoQS	D3	7.18327777777778	0.453677213832579	6378.97435897436	-0.104758075358368	1150.45791947616	2578.7017855166
Biological_Replicate_1	NoQS	D3	7.36741666666667	0.466427067970131	6870.62895927602	-0.0088406640737382	1391.2247638069	3074.29876101208
Biological_Replicate_1	NoQS	D3	7.55158333333333	0.470894435269985	7140.98521647307	0.091932035946385	1550.65783213619	3344.3406088817
Biological_Replicate_1	NoQS	D3	7.73575	0.453594730953243	7468.90904977376	0.0151405254331252	1532.41694478	3305.19604367557
Biological_Replicate_1	NoQS	D3	7.91991666666667	0.469280852705882	7617.58220211161	0.0751009121707049	1548.01726151272	3332.00723323521
Biological_Replicate_1	NoQS	D3	8.10405555555556	0.482560011907075	8044.74385276814	0.0673685885573656	1809.25333463798	3861.97704187739
Biological_Replicate_1	NoQS	D3	8.28822222222222	0.475861546377074	8333.9185520362	0.0218226053320399	1589.09277041829	3339.12604934879
Biological_Replicate_1	NoQS	D3	8.47236111111111	0.486020582147059	8651.84615384615	0.0348110747068295	1641.00147067223	3408.23926013888
Biological_Replicate_1	NoQS	D3	8.65652777777778	0.489395257428421	8959.27058823529	0.0815001603637305	1618.49216846501	3345.65711034498
Biological_Replicate_1	NoQS	D3	8.84069444444444	0.471809800806938	9513.54117647059	0.00571117319134865	2058.95997215454	4268.08352761869
Biological_Replicate_1	NoQS	D3	9.02483333333333	0.489929390041176	9777.28823529412	0.0166107420147427	1881.77999007196	3890.29422940147
Biological_Replicate_1	NoQS	D3	9.209	0.494872377829412	10335.1095187811	0.0426112803967661	2173.23905890851	4475.9476835989
Biological_Replicate_1	NoQS	D3	9.39313888888889	0.490251589641629	10703.4	0.00943957220951636	2228.26786729636	4531.90629874128
Biological_Replicate_1	NoQS	D3	9.57730555555556	0.499237254378639	11112.5363499246	0.0218913773798816	2338.38815749064	4726.04940711819
Biological_Replicate_1	NoQS	D3	9.76144444444444	0.505642654041327	11727.7999698295	0.0745989224714164	2404.98767720389	4825.6377723068
Biological_Replicate_1	NoQS	D3	9.94561111111111	0.495785989896531	12043.2612368024	0.012808026586386	2460.78516000899	4919.38644591628
Biological_Replicate_1	NoQS	D3	10.1297777777778	0.510674806297134	12611.3384615385	0.0344089648004196	2471.92283376364	4904.27324938545
Biological_Replicate_1	NoQS	D3	10.3139166666667	0.506298350758371	13019.6307692308	0.0347245103615784	2515.74317973475	4989.04901974031
Biological_Replicate_1	NoQS	D3	10.4980833333333	0.506090426189593	13478.8852187029	0.0147603517116416	2569.79062672752	5061.75314346147
Biological_Replicate_1	NoQS	D3	10.68225	0.522137506089744	13992.9441930618	0.0353629414546715	2459.88512930206	4809.07721782231
Biological_Replicate_1	NoQS	D3	10.8664166666667	0.511036265177251	13985.9968325792	0.0324910832381154	2109.75811306076	4111.88303453071
Biological_Replicate_1	NoQS	D3	11.0505555555556	0.517484951953695	14522.2262443439	0.0144488019593767	2075.48529735993	4015.36185805446
Biological_Replicate_1	NoQS	D3	11.2347222222222	0.514699536477828	14929.571040724	0.0177689639180026	2074.14328125962	4032.10611911995
Biological_Replicate_1	NoQS	D3	11.4188888888889	0.49696014908552	14853.5415598129	-0.0193137774371966	1492.83946545892	2928.77356824059
Biological_Replicate_1	NoQS	D3	11.6030277777778	0.52551087359276	15321.1820512821	0.00714495203813597	1442.64784721457	2815.52591276514
Biological_Replicate_1	NoQS	D3	11.7871944444444	0.527579808096833	15711.6184012066	0.0348992904887788	1873.97817407506	3626.93558856641
Biological_Replicate_1	NoQS	D3	11.9713611111111	0.542157103726354	16002.0202111614	0.0516337475666884	1607.01607256199	3022.13127124256
Biological_Replicate_1	NoQS	D3	12.1555277777778	0.534366997297888	16363.5911902248	0.0408111222978793	1557.30694968411	2912.48018441162
Biological_Replicate_1	NoQS	D3	12.3396944444444	0.546341320961237	16655.7533936652	0.101136913697575	1957.15312273543	3617.9582660791
Biological_Replicate_1	NoQS	D3	12.5238333333333	0.553728771318552	16792.1039215686	0.0569666048361074	1597.6221852562	2932.42645209858
Biological_Replicate_1	NoQS	D3	12.708	0.558996199073303	17167.9285067873	0.0627191262804601	1581.51323682973	2859.76499867264
Biological_Replicate_1	NoQS	D3	12.8921666666667	0.55830379680724	17338.47239819	0.0319553024565317	1451.35079134331	2605.61185988917
Biological_Replicate_1	NoQS	D3	13.0763333333333	0.558978255304571	17425.2877828054	0.0483482662223006	1152.97367520073	2063.45278485642
Biological_Replicate_1	NoQS	D3	13.2605	0.555019517422775	17478.0108597285	0.0169459775631128	892.949284412687	1601.89280572379
Biological_Replicate_1	NoQS	D3	13.4446666666667	0.558478219388989	17481.3737556561	0.00925193831034461	748.528326610834	1342.67098028173
Biological_Replicate_1	NoQS	D3	13.6288333333333	0.554616743237707	17732.1147986122	-0.00853062591200365	612.690995646872	1101.88659646795
Biological_Replicate_1	NoQS	D3	13.8129722222222	0.557577223342081	17568.5936651584	-0.00141678396716686	249.94314710695	448.819012861007
Biological_Replicate_1	NoQS	D3	13.9971388888889	0.553405959997285	17320.2769230769	-0.010876377041641	-114.038942691604	-205.401562893849
Biological_Replicate_1	NoQS	D3	14.1813055555556	0.554503815337155	17725.213122172	-0.00100768396785829	268.454945639936	483.56116712997
Biological_Replicate_1	NoQS	D3	14.3654722222222	0.555195523617949	17584.7828054299	-0.00641878850830511	112.299420568793	202.571816660434
Biological_Replicate_1	NoQS	D3	14.5496388888889	0.554442432161387	17544.5384615385	-0.000341049781088988	-203.702809491778	-367.221374453774
Biological_Replicate_1	NoQS	D3	14.7338055555556	0.562005021713726	17459.5438225977	0.00865661356380614	-118.425168391737	-212.530731716418
Biological_Replicate_1	NoQS	D3	14.9179444444444	0.562869064849774	17376.5022624434	0.0184575890613643	61.0684029927701	109.09510323725
Biological_Replicate_1	NoQS	D3	15.1021111111111	0.557210345514027	17464.028959276	0.00526671990827378	-283.638909932256	-505.870403155571
Biological_Replicate_1	NoQS	D3	15.2862777777778	0.559061972379394	17102.2885804797	0.00751499045786931	-523.975628905143	-936.149214634559
Biological_Replicate_1	NoQS	D3	15.4704444444444	0.552108387811916	16972.8425576836	-0.00453530123846354	-620.846230430585	-1116.37510846443
Biological_Replicate_1	NoQS	D3	15.6546111111111	0.553596069570136	17122.7827726656	-0.0163709858425576	-365.713357392348	-659.035437382205
Biological_Replicate_1	NoQS	D3	15.8387777777778	0.552867059850679	17083.42413273	-0.0195369134501533	-318.274891996487	-575.69098834071
Biological_Replicate_1	NoQS	D3	16.0229166666667	0.546969025974661	17158.3079939668	-0.0200805002751693	-332.054751882078	-602.482691772719
Biological_Replicate_1	NoQS	D3	16.2070833333333	0.541288067342081	17034.9609351433	-0.0350218387816317	-73.1159949354667	-133.657154690614
Biological_Replicate_1	NoQS	D3	16.39125	0.539140744737557	17027.2633484163	-0.0256948225122927	59.0995012481535	108.946011601218
Biological_Replicate_1	NoQS	D3	16.5754166666667	0.546563596061539	16895.1746606335	-0.0139855591120323	-247.176230261089	-455.766534049446
Biological_Replicate_1	NoQS	D3	16.7595833333333	0.539866876679439	16743.7230769231	-0.0259488391806957	-368.906123953225	-680.818139469973
Biological_Replicate_1	NoQS	D3	16.94375	0.53379774385083	16693.7656108597	-0.026417437877491	-504.480416043892	-934.091403071129
Biological_Replicate_1	NoQS	D3	17.1278888888889	0.533388053423529	16832.8271493213	-0.0159092198285088	-219.544917471501	-409.840177045397
Biological_Replicate_1	NoQS	D3	17.3120555555556	0.531187533263348	16618.4616080857	-0.0160611443110936	-443.94759130925	-833.248871513458
Biological_Replicate_1	NoQS	D3	17.4962222222222	0.528886981141176	16701.6552556176	-0.0358681637129781	-210.156819926814	-395.660665339504
Biological_Replicate_1	NoQS	D3	17.6803888888889	0.526521698500452	16461.4826546003	-0.027236945862071	-306.505436006634	-579.552819136203
Biological_Replicate_1	NoQS	D3	17.8645555555556	0.530463607099548	16364.443438914	-0.00682621709214774	-357.63493785958	-676.539228630739
Biological_Replicate_1	NoQS	D3	18.0487222222222	0.523789162173755	16446.833157339	-0.019700551704755	-419.178995817861	-795.519546330099
Biological_Replicate_1	NoQS	D3	18.2328611111111	0.521803699424585	16226.6515837104	-0.0193314293648223	-425.559236008754	-810.045663580209
Biological_Replicate_1	NoQS	D3	18.4170277777778	0.522476795131222	16160.6633484163	-0.0132431556976849	-587.502523657488	-1123.99826334784
Biological_Replicate_1	NoQS	D3	18.6011944444444	0.518123756545249	16098.3137254902	-0.0173987903154222	-394.391597223646	-757.278272148282
Biological_Replicate_1	NoQS	D3	18.7853611111111	0.522561437249208	15970.1033182504	-0.0164227216394156	-428.242664974107	-821.877709427467
Biological_Replicate_1	NoQS	D3	18.9695277777778	0.515311928902263	16176.7963800905	-0.017673250005579	-293.252608776619	-565.398106138614
Biological_Replicate_1	NoQS	D3	19.1536944444444	0.517478300542986	15950.0475113122	-0.0090397595704769	-300.384513011606	-579.38893070402
Biological_Replicate_1	NoQS	D3	19.3378611111111	0.513527712291403	15959.3642533937	-0.018750828430391	-218.605352060764	-424.114626417483
Biological_Replicate_1	NoQS	D3	19.5220277777778	0.518547890145701	16026.4266103485	0.000890141600452128	-78.0674553575407	-151.141799986568
Biological_Replicate_1	NoQS	D3	19.7061666666667	0.508990485895928	15729.4081447964	-0.028558674721179	-261.42785470942	-508.922732169531
Biological_Replicate_1	NoQS	D3	19.8903333333333	0.507192627340875	15620.7013574661	-0.0171557316388526	-603.90409696771	-1180.47546241665
Biological_Replicate_1	NoQS	D3	20.0745	0.505848582923831	15566.8850678733	-0.0246678971869902	-416.10401097438	-820.161653710655
Biological_Replicate_1	NoQS	D3	20.2586666666667	0.514954051482655	15729.5595776772	0.00303145699879201	-249.561638787086	-489.978558902787
Biological_Replicate_1	NoQS	D3	20.4428333333333	0.506303690303167	15833.0995475113	-0.0260783595923332	-209.947941542619	-412.442679619972
Biological_Replicate_1	NoQS	D3	20.627	0.506966733033937	15484.8208144796	-0.00432238559221432	-265.615200343967	-521.419211746286
Biological_Replicate_1	NoQS	D3	20.8111666666667	0.500701565815988	15452.8416289593	-0.0138870458109693	-182.291107880689	-361.217596864514
Biological_Replicate_1	NoQS	D3	20.9953333333333	0.501008449793031	15605.7435897436	-0.0103781967642591	42.199299768639	83.9132036864696
Biological_Replicate_1	NoQS	D3	21.1795	0.502577751621719	15368.5512820513	-0.0266277802177816	-392.04520791957	-781.855472988304
Biological_Replicate_1	NoQS	D3	21.3636666666667	0.498513057370136	15285.2194570136	-0.0168288729456208	-594.982903707942	-1188.30277072885
Biological_Replicate_1	NoQS	D3	21.5478333333333	0.500855445172851	15513.9281942978	-0.0132378514474459	31.6098242368869	63.1377270975647
Biological_Replicate_1	NoQS	D3	21.7319722222222	0.492759634155355	15313.1511312217	-0.0172542328975082	-151.722972350347	-305.046802520729
Biological_Replicate_1	NoQS	D3	21.9161388888889	0.503954593280543	15521.8280542986	0.00640607148690297	-91.1299932433833	-182.555766673552
Biological_Replicate_1	NoQS	D3	22.1003055555556	0.495386263552036	15125.3683257919	-0.0156504280004338	-264.09008824552	-530.976478810747
Biological_Replicate_1	NoQS	D3	22.2844722222222	0.492789438946456	15376.0814479638	-0.0124883046927696	98.6736553305514	198.388148025038
Biological_Replicate_1	NoQS	D3	22.4686388888889	0.490806863621964	15389.5693815988	-0.0219946162871599	-135.050294333728	-273.938917389637
Biological_Replicate_1	NoQS	D3	22.6528055555556	0.492086395393665	15119.4509803922	-0.00147679321448641	-210.353104973292	-427.63889269107
Biological_Replicate_1	NoQS	D3	22.8369722222222	0.489592921219909	15016.4223227753	-0.0315993192081597	-548.856903011796	-1118.22489822757
Biological_Replicate_1	NoQS	D3	23.0211388888889	0.48831682078552	15096.5438225977	-0.0156223664987844	-31.302627903184	-63.8830819485729
Biological_Replicate_1	NoQS	D3	23.2053055555556	0.491366903795475	15199.428959276	-0.00314902045355327	-191.839806719769	-391.702557720565
Biological_Replicate_1	NoQS	D3	23.3894722222222	0.485304906633484	15276.4416289593	-0.012196726258494	-122.853668024819	-251.579429506507
Biological_Replicate_1	NoQS	D3	23.5736388888889	0.486191830268778	14990.7339366516	-0.013097529695081	-139.783214921878	-286.663522900615
Biological_Replicate_1	NoQS	D3	23.7578055555556	0.484702701937557	14942.1411764706	-0.0108899347418638	-80.6673082041816	-166.187349176121
Biological_Replicate_1	NoQS	D3	23.9419444444444	0.485194181040724	14968.7330316742	-0.00696623993030963	-138.819987124599	-286.012766656983
Biological_Replicate_1	NoQS	D3	24.1261111111111	0.484088368292503	15102.9891402715	-0.0162698709327972	-104.731025163287	-216.09096461966
Biological_Replicate_1	NoQS	D3	24.3102777777778	0.481930376429864	15100.8153846154	-0.00755973420932797	-190.725333224129	-394.274327023044
Biological_Replicate_1	NoQS	D3	24.4944444444444	0.487490773361086	15067.2798310454	0.00291118136827437	83.1267631426015	171.571143033606
Biological_Replicate_1	NoQS	D3	24.6786111111111	0.485772878461539	15120.0597285068	0.0023972993458692	193.214717143394	398.327741989337
Biological_Replicate_1	NoQS	D3	24.8627777777778	0.480813562568326	15129.2461538462	-0.00981971885182984	174.312892856405	359.636113814115
Biological_Replicate_1	NoQS	D3	25.0469444444444	0.483276079879638	14807.8533936652	-0.00182280217518233	-320.509408079272	-663.185792011954
Biological_Replicate_1	NoQS	D3	25.2311111111111	0.478920113269683	14781.7601809955	-0.00676047130611369	-346.485288999008	-720.338766164526
Biological_Replicate_1	NoQS	D3	25.41525	0.482591534634238	14921.0760180995	-0.0110224381329985	-158.797322855656	-329.731461173054
Biological_Replicate_1	NoQS	D3	25.5994166666667	0.480984686585005	14934.614479638	-0.0107926340948936	-201.388505558855	-418.833311552656
Biological_Replicate_1	NoQS	D3	25.7835833333333	0.478086984309502	14863.8316742081	-0.00615533500584344	-288.232919063895	-599.792485426266
Biological_Replicate_1	NoQS	D3	25.96775	0.475739651074208	14832.6198521647	-0.0170501101212246	26.8957015379957	56.2353414547047
Biological_Replicate_1	NoQS	D3	26.1519166666667	0.482948441104977	14761.8307692308	0.00912018504320976	-21.6428001064779	-45.1903720922772
Biological_Replicate_1	NoQS	D3	26.3360833333333	0.473516823617195	14912.5447963801	-0.0205669175744508	-9.26467517044304	-19.4064586741585
Biological_Replicate_1	NoQS	D3	26.52025	0.476585880439819	14646.0162895928	-0.009997553514292	-313.409799144173	-656.103168827403
Biological_Replicate_1	NoQS	D3	26.7044166666667	0.474001643029864	14650.2705882353	-0.00930163008326379	-231.921541327974	-488.56295215106
Biological_Replicate_1	NoQS	D3	26.8885833333333	0.474313058408145	14881.7511312217	-0.00325186708263539	53.355235175003	112.334648157743
Biological_Replicate_1	NoQS	D3	27.0727222222222	0.476666715212249	14652.3864253394	-0.0143443468772555	-118.87151546509	-250.259085647288
Biological_Replicate_1	NoQS	D3	27.2568888888889	0.470408150606335	14540.1900452489	-0.00711163389751055	-404.367150549739	-853.462612825542
Biological_Replicate_1	NoQS	D3	27.4410555555556	0.471877708828054	14575.5067873303	-0.0107885342168675	-76.5714051718798	-161.889988164576
Biological_Replicate_1	NoQS	D3	27.6252222222222	0.467807622820815	14671.4962292609	-0.0142260092854841	23.0504698920874	49.0403016157954
Biological_Replicate_1	NoQS	D3	27.8093888888889	0.469194049964706	14763.5586061246	-0.0117851896568189	-128.353873408618	-273.310565298248
Biological_Replicate_1	NoQS	D3	27.9935555555556	0.468094016127602	14491.934841629	-0.0197938849717275	-174.246063757902	-372.030314659963
Biological_Replicate_1	NoQS	D3	28.1777222222222	0.467008672853394	14480.5158371041	-0.00786922842098347	-64.8045699310019	-138.442043195917
Biological_Replicate_1	NoQS	D3	28.3618888888889	0.46859293921991	14575.2714932127	-0.00761454715857712	-0.255523023688882	-0.546107757027886
Biological_Replicate_1	NoQS	D3	28.5460277777778	0.467325349183738	14625.2823529412	-0.00111904485359718	-50.1945858353123	-107.335422060042
Biological_Replicate_1	NoQS	D3	28.7301944444444	0.472048964384615	14675.3221719457	0.00662005399098266	-95.8223719589944	-204.171734326703
Biological_Replicate_1	NoQS	D3	28.9143611111111	0.462686993141177	14368.9502262443	-0.0125447936317211	-133.557953358855	-285.774850328691
Biological_Replicate_1	NoQS	D3	29.0985277777778	0.460346687772851	14548.5542986425	-0.0154963819803092	73.8879220327299	158.889343828615
Biological_Replicate_1	NoQS	D3	29.2826944444444	0.468890749236199	14651.3159879336	0.000693678260015588	82.5822567105275	177.988664301872
Biological_Replicate_1	NoQS	D3	29.4668611111111	0.467176632795475	14333.8732840549	-0.000346388707072049	-316.462337252058	-679.874997169766
Biological_Replicate_1	NoQS	D3	29.6510277777778	0.46290707878009	14310.8470588235	-0.0213357293763649	-395.810077598739	-848.786211656217
Biological_Replicate_1	NoQS	D3	29.8351944444444	0.464177206629864	14465.956561086	0.00348364908542629	105.346245981847	226.671158761531
Biological_Replicate_1	NoQS	D3	30.0193333333333	0.460014276161388	14456.9466063348	-0.000776997043195847	-99.4984740707924	-215.194096859443
Biological_Replicate_1	NoQS	D3	30.2035	0.462703146914467	14264.2552036199	-0.0144813861435614	-420.337503327114	-909.234546714565
Biological_Replicate_1	NoQS	D3	30.3876666666667	0.463264687855203	14310.7936651584	-0.00917543404032219	-25.06383952565	-54.2514351259835
Biological_Replicate_1	NoQS	D3	30.5718333333333	0.456828755275113	14273.320361991	-0.0142874898047171	-40.7529739358371	-88.4142488401361
Biological_Replicate_1	NoQS	D3	30.756	0.462097261105882	14331.2449841605	-0.0048976915894267	-146.293115213175	-317.524451795565
Biological_Replicate_1	NoQS	D3	30.9401666666667	0.461555458210859	14189.0271493213	0.00362947776003119	-290.953256485318	-632.286477958002
Biological_Replicate_1	NoQS	D3	31.1243333333333	0.453405430793665	14194.5321266968	-0.0219330068416478	-75.7173686042629	-164.954621411286
Biological_Replicate_1	NoQS	D3	31.3085	0.454439083158371	14291.1963800905	-0.0209015936846154	-21.2821195307146	-46.6236014970132
Biological_Replicate_1	NoQS	D3	31.4926388888889	0.461592622425339	14144.8687782805	0.0112939162348544	-139.515975669782	-305.63500571961
Biological_Replicate_1	NoQS	D3	31.6768055555556	0.460166768949472	14303.3972850679	-0.00457318547482504	-30.2418451684528	-65.9247464550004
Biological_Replicate_1	NoQS	D3	31.8609722222222	0.453896834085533	14193.1085972851	-0.0181807291835932	4.43234168014404	9.66595054369957
Biological_Replicate_1	NoQS	D3	32.0451388888889	0.453314116522172	14213.5592760181	-0.000217137662361548	20.6629675887034	45.3341471632179
Biological_Replicate_1	NoQS	D3	32.2293055555556	0.455901605149321	14314.6045248869	0.00347671060630104	25.4206097336308	55.9468320343796
Biological_Replicate_1	NoQS	D3	32.4134722222222	0.456190237081448	14058.9947209653	-0.0128536537868098	-93.2568948219696	-204.899270193189
Biological_Replicate_1	NoQS	D3	32.5976388888889	0.454403239173756	14059.166842661	-0.0137465381568377	-265.227629763103	-582.280097540842
Biological_Replicate_1	NoQS	D3	32.7818055555556	0.454990254	14278.7122171946	0.00261058136253356	92.9632071415445	204.227404915343
Biological_Replicate_1	NoQS	D3	32.9659722222222	0.4531934674181	14225.6959276018	-0.000287992697569574	13.1800741180414	29.0184945971812
Biological_Replicate_1	NoQS	D3	33.1501111111111	0.452007420574661	14169.6307692308	-0.00930514079167521	-157.461312524352	-347.292320166845
Biological_Replicate_1	NoQS	D3	33.3342777777778	0.453376788088989	14101.0334841629	-0.00673164575701536	45.6529555086824	100.810479177788
Biological_Replicate_1	NoQS	D3	33.5184444444444	0.449022161232312	13925.3194570136	-0.0128984180184446	-145.35462694747	-321.959413758447
Biological_Replicate_1	NoQS	D3	33.7026111111111	0.453183142458824	14165.3423831071	-0.00433851938681861	-123.116561904953	-272.465745862604
Biological_Replicate_1	NoQS	D3	33.8867777777778	0.450086407312217	13853.0369532428	-0.00746755371096786	-404.697528715637	-897.803762507792
Biological_Replicate_1	NoQS	D3	34.0709444444444	0.447589117494118	13860.5913410771	-0.0106367311496691	-335.608428764175	-745.322446152612
Biological_Replicate_1	NoQS	D3	34.2551111111111	0.445616850503167	13971.9619909502	-0.0187320477447665	-140.16813742553	-313.040124403076
Biological_Replicate_1	NoQS	D3	34.4392777777778	0.44868154238552	13964.8751131222	-0.000823716901524158	42.9563686247403	96.0356996224354
Biological_Replicate_1	NoQS	D3	34.6234444444444	0.445310849913122	13942.1140271493	-0.0190724276976879	-242.419934071784	-542.889507610652
Biological_Replicate_1	NoQS	D3	34.8075833333333	0.447300551713424	13962.142081448	-0.00676647292788426	118.503080868456	265.04966285886
Biological_Replicate_1	NoQS	D3	34.99175	0.447408435639916	13805.9502262443	-0.000439077237082225	-59.3387672391823	-132.846019713176
Biological_Replicate_1	NoQS	D3	35.1759166666667	0.448989113006937	13978.8868778281	0.00818913031168352	7.52023914334741	16.7900195914493
Biological_Replicate_1	NoQS	D3	35.3600833333333	0.447017412505808	13775.0271493213	-0.00403959394642338	-206.169734444406	-460.400711037588
Biological_Replicate_1	NoQS	D3	35.54425	0.450289684323077	13780.3325791855	0.0120769334630884	-175.690260232189	-391.496891134264
Biological_Replicate_1	NoQS	D3	35.7284166666667	0.448376121477828	13843.232312566	0.00260543651160577	-129.132780686297	-287.882271836874
Biological_Replicate_1	NoQS	D3	35.9125833333333	0.443996733228054	13887.4126074499	-0.00826874306578882	88.4659343408245	197.665307035686
Biological_Replicate_1	NoQS	D3	36.09675	0.443390786991855	13961.6378035903	-0.0135956775341492	-18.732026321561	-42.0703762330727
Biological_Replicate_1	NoQS	D3	36.2809166666667	0.44171897880724	13705.6733031674	-0.0128988126184041	-75.3163940132237	-170.000810473093
Biological_Replicate_1	NoQS	D3	36.4650555555556	0.445162016702112	13829.6135746606	-0.0125142214380598	53.5258964279368	120.710437818871
Biological_Replicate_1	NoQS	D3	36.6492222222222	0.43802901374359	13940.3058823529	-0.0253367418297148	105.419261307077	238.701331948994
Biological_Replicate_1	NoQS	D3	36.8333888888889	0.44347676124736	13630.0380090498	-0.0012763695137339	-279.501826316839	-632.038769766496
Biological_Replicate_1	NoQS	D3	37.0175555555556	0.439106324987328	13637.8446455505	-0.0105284587430793	-351.630578866704	-798.78999792404
Biological_Replicate_1	NoQS	D3	37.2017222222222	0.440298938885973	13797.0105580694	-0.00349405628421599	99.1897790790681	224.940192387951
Biological_Replicate_1	NoQS	D3	37.3858888888889	0.440097284225339	13799.7073906486	-0.0124802877790217	-32.4773039045299	-73.8398814416736
Biological_Replicate_1	NoQS	D3	37.5700555555556	0.439592426059728	13931.7435897436	0.00385555247895012	-9.29841731332065	-21.1329483457909
Biological_Replicate_1	NoQS	D3	37.7542222222222	0.438210863750226	13695.6335797254	-0.0129972353809974	71.2350088785727	162.155651834472
Biological_Replicate_1	NoQS	D3	37.9383611111111	0.440188922074661	13815.2551651335	0.0026750004630409	192.692071352704	438.603664608544
Biological_Replicate_1	NoQS	D3	38.1225555555556	0.438100017	13860.6958817318	-0.00543308043301022	69.1501026043286	157.577165881718
Biological_Replicate_1	NoQS	D3	38.3066944444444	0.438111630717949	13614.7067873303	-0.00491229613526324	-200.9359396427	-457.921268617401
Biological_Replicate_1	NoQS	D3	38.4908611111111	0.440283094279035	13562.0859728507	0.0017088861423861	-401.438135992274	-914.788619778309
Biological_Replicate_1	NoQS	D3	38.6750277777778	0.43709791134917	13760.8733031674	-0.00275398796612248	70.8485684437635	161.571185925941
Biological_Replicate_1	NoQS	D3	38.8591944444444	0.436715325263952	13737.320361991	-0.0086043694443459	-84.6350803357726	-193.216612084244
Biological_Replicate_1	NoQS	D3	39.0433611111111	0.439573628554382	13794.5797254488	0.00365191577148983	-71.8003507145581	-164.004268549011
Biological_Replicate_1	NoQS	D3	39.2275277777778	0.434610832755656	13527.4397526768	-0.00867972193183059	-94.7696303929254	-216.880721234849
Biological_Replicate_1	NoQS	D3	39.4116944444444	0.436607037019004	13608.4804646251	-0.00912921067232099	50.3831584881057	115.311608029956
Biological_Replicate_1	NoQS	D3	39.5958611111111	0.437894041165611	13697.7619909502	0.00197843081916022	-68.5371716385941	-157.061831916342
Biological_Replicate_1	NoQS	D3	39.7800277777778	0.436778297586425	13470.7339366516	0.000156459275727728	-289.505620278038	-662.343110768002
Biological_Replicate_1	NoQS	D3	39.9641666666667	0.43281005656811	13422.8090497738	-0.0168329358815928	-403.793764498459	-926.499123683239
Biological_Replicate_1	NoQS	D3	40.1483333333333	0.434703261896833	13570.9022624434	0.000230351578030594	47.1991056289013	108.562621383228
Biological_Replicate_1	NoQS	D3	40.3325	0.435309230682353	13553.5266968326	-0.00323528339707878	-59.6782998652206	-137.420786670327
Biological_Replicate_1	NoQS	D3	40.5166666666667	0.436976635676018	13649.5004524887	-0.00228815091889268	-52.4107205012192	-120.301047732171
Biological_Replicate_1	NoQS	D3	40.7008333333333	0.432698914923982	13558.1689291101	-0.0101863028923943	94.9520280092513	218.283069744184
Biological_Replicate_1	NoQS	D3	40.885	0.432503782970136	13590.3095489516	-0.000765543268918061	181.900994582255	419.068994322487
Biological_Replicate_1	NoQS	D3	41.0691666666667	0.433194564124887	13645.2461538462	-0.00377262735694162	80.7354476771539	186.542555284529
Biological_Replicate_1	NoQS	D3	41.2533333333333	0.432204335842534	13324.2769230769	-0.00777231198095015	-248.959030322889	-575.449223418085
Biological_Replicate_1	NoQS	D3	41.4375	0.432994553287783	13375.8416289593	-0.0099844388546331	-297.18605270161	-686.662548913509
Biological_Replicate_1	NoQS	D3	41.6216666666667	0.431993494972851	13529.8588235294	-0.00177064427300162	-30.7440060604824	-71.101264015833
Biological_Replicate_1	NoQS	D3	41.8058333333333	0.430794546124887	13504.2932126697	-0.0042926778489668	-93.4114059169979	-216.266385244884
Biological_Replicate_1	NoQS	D3	41.9899722222222	0.429801558011312	13557.931372549	-0.00853275003519782	-94.835785991761	-220.106488688588
Biological_Replicate_1	NoQS	D3	42.1741388888889	0.43008788726188	13544.4624434389	-0.00532845001833017	239.115497225689	555.787858575694
Biological_Replicate_1	NoQS	D3	42.3583055555556	0.427809237644344	13446.137254902	-0.0130768860177623	76.3391412952209	177.850165511374
Biological_Replicate_1	NoQS	D3	42.5424722222222	0.429497268980996	13470.7405901837	-0.00630649837376766	-64.2007963935371	-149.606360020769
Biological_Replicate_1	NoQS	D3	42.7266388888889	0.429005398157466	13233.0834214901	-0.00452463769582894	-294.52647005928	-686.909144580321
Biological_Replicate_1	NoQS	D3	42.9107777777778	0.429993686931373	13257.749321267	0.000486135482890767	-326.038734233036	-759.114451204799
Biological_Replicate_1	NoQS	D3	43.0949444444444	0.428802090730015	13395.0868778281	-0.00325373363390188	-162.217808808184	-377.894845541751
Biological_Replicate_1	NoQS	D3	43.2791111111111	0.429204752094268	13410.6850678733	0.00353128673910876	-38.5001126102993	-89.6741384514876
Biological_Replicate_1	NoQS	D3	43.4632777777778	0.430085740479638	13353.1628959276	0.00148841261222055	-127.686183807514	-297.384331210112
Biological_Replicate_1	NoQS	D3	43.6474444444444	0.427408944512066	13383.0325791855	-0.0040388358894121	162.840714239372	379.670751876979
Biological_Replicate_1	NoQS	D3	43.8316111111111	0.429101582938754	13389.5226244344	-0.00225822500190951	143.102229684093	333.676305266171
Biological_Replicate_1	NoQS	D3	44.0157777777778	0.429398367975566	13486.5377073906	0.0015094888506023	99.3131180770044	231.695538689171
Biological_Replicate_1	NoQS	D3	44.1999444444444	0.429098899048869	13211.9924585219	-0.000267938659558069	-215.774779386153	-502.737586459452
Biological_Replicate_1	NoQS	D3	44.3841111111111	0.428891844225339	13399.3273495248	-0.00302294477908517	50.1333432729894	116.825619002605
Biological_Replicate_1	NoQS	D3	44.5682777777778	0.427397821135747	13460.8371040724	-2.8172298296929e-05	84.4936016871097	197.201696109446
Biological_Replicate_1	NoQS	D3	44.7524444444444	0.427006523663348	13429.8814479638	-0.00530878793640618	43.8285866382667	102.459401842965
Biological_Replicate_1	NoQS	D3	44.9366111111111	0.428191288195475	13225.5592760181	-0.00306104539024184	-283.415491083309	-662.910781369803
Biological_Replicate_1	NoQS	D3	45.12075	0.426606835014329	13328.0923076923	-0.00632606787116047	126.100303820649	295.131486989673
Biological_Replicate_1	NoQS	D3	45.3049166666667	0.427895799029567	13345.5212669683	-0.00253012709994333	-58.4319448577196	-136.662247738043
Biological_Replicate_1	NoQS	D3	45.4890833333333	0.427118464402715	13438.9149321267	-0.000709826174842325	-23.8068835609496	-55.7268062841774
Biological_Replicate_1	NoQS	D3	45.67325	0.430483145627149	13153.9871794872	0.0088272547928366	-299.613685223467	-699.216543989818
Biological_Replicate_1	NoQS	D3	45.8574166666667	0.427395671951131	13339.6463046757	-0.00201882931394314	123.895415736773	289.250609649006
Biological_Replicate_1	NoQS	D3	46.0415833333333	0.426601615986425	13272.5089757128	-1.32454539499404e-05	-60.3619894800272	-140.979935317138
Biological_Replicate_1	NoQS	D3	46.22575	0.426900535154751	13180.8470588235	-0.00252648679249479	-178.831719252266	-418.843055304447
Biological_Replicate_1	NoQS	D3	46.4099166666667	0.427003823769231	13335.9511312217	-0.000291091853346229	-111.815892385493	-261.964944896058
Biological_Replicate_1	NoQS	D3	46.5940833333333	0.42768696638552	13326.3104072398	-0.0071048059662832	187.138346880682	438.060893168473
Biological_Replicate_1	NoQS	D3	46.7782222222222	0.425299481012066	13200.8524886878	-0.00533311505417395	-150.749053418779	-353.320779418172
Biological_Replicate_1	NoQS	D3	46.9623888888889	0.425203160909187	13355.5393665158	-0.00356031776758828	90.1687501933605	211.632334375197
Biological_Replicate_1	NoQS	D3	47.1465555555556	0.425797823103167	13088	-0.00280903457089843	-100.82938514773	-237.0038746616
Biological_Replicate_1	NoQS	D3	47.3307222222222	0.425397289105882	13088.9079939668	-0.00409506841818065	-268.282140005312	-630.560567940679
Biological_Replicate_1	NoQS	D3	47.5148888888889	0.424896210067873	13259.7202111614	-0.00712100847470109	-72.3151450625496	-170.007766215786
Biological_Replicate_1	NoQS	D3	47.6990555555556	0.424194033089593	13207.2534318902	-0.00282329062101983	6.95125053653048	16.3624602686834
Biological_Replicate_1	NoQS	D3	47.8832222222222	0.423113026652489	13254.6633484163	-0.00534217383157699	-109.548616940673	-258.328097892024
Biological_Replicate_1	NoQS	D3	48.0673888888889	0.425482615461538	13192.8099547511	-0.000806095439761061	113.820765340578	268.278650176124
Biological_Replicate_1	NoQS	D3	48.2515277777778	0.422307914567873	13158.5049773756	-0.00790813740410353	75.5918359545896	178.436441279493
Biological_Replicate_1	NoQS	D3	48.4356944444444	0.423795247189018	13249.5610859728	-0.00282058928527902	-11.0325341413994	-26.0286038245871
Biological_Replicate_1	NoQS	D3	48.6198611111111	0.422913037571041	12986.1574660634	-0.00328366543409322	-240.104216282532	-567.61501486669
Biological_Replicate_1	NoQS	D3	48.8040277777778	0.425298901130317	13015.3909502262	0.00560200876581954	-259.843328351182	-612.834576486998
Biological_Replicate_1	NoQS	D3	48.9881944444444	0.425115752709502	13087.0897435897	-0.000939800681039707	-114.809279089288	-270.494264431047
Biological_Replicate_1	NoQS	D3	49.1723611111111	0.427981563352941	13104.7444561774	0.0145161524148739	-58.3824664595464	-137.005567619127
Biological_Replicate_1	NoQS	D3	49.3565277777778	0.424617923372851	13243.778280543	0.00210161692249868	-6.27996969756837	-14.7449983464482
Biological_Replicate_1	NoQS	D3	49.5406944444444	0.427872279790045	13020.5212669683	0.0126517281570255	37.3181548289222	87.4322007047407
Biological_Replicate_1	NoQS	D3	49.7248611111111	0.422806505864253	13116.6027149321	-0.00635476798420449	109.913228639878	258.559191430185
Biological_Replicate_1	NoQS	D3	49.909	0.424007385653846	13225.6316742081	-0.0028287799417734	150.475471481757	354.147102719406
Biological_Replicate_1	NoQS	D3	50.0931666666667	NaN	NaN	NaN	NaN	NaN
Biological_Replicate_1	NoQS	D3	50.2773333333333	NaN	NaN	NaN	NaN	NaN
Biological_Replicate_1	NoQS	D3	50.4615	NaN	NaN	NaN	NaN	NaN
Biological_Replicate_1	NoQS	D3	50.6456666666667	NaN	NaN	NaN	NaN	NaN
Biological_Replicate_1	NoQS	D3	50.8298333333333	NaN	NaN	NaN	NaN	NaN
Biological_Replicate_1	NoQS	D3	51.014	NaN	NaN	NaN	NaN	NaN
Biological_Replicate_1	NoQS	D3	51.1981666666667	NaN	NaN	NaN	NaN	NaN
Biological_Replicate_1	NoQS	D3	51.3823055555556	NaN	NaN	NaN	NaN	NaN
Biological_Replicate_1	NoQS	D3	51.5664722222222	NaN	NaN	NaN	NaN	NaN
Biological_Replicate_1	NoQS	D3	51.7506388888889	NaN	NaN	NaN	NaN	NaN
Biological_Replicate_1	NoQS	D3	51.9348055555555	NaN	NaN	NaN	NaN	NaN
Biological_Replicate_1	NoQS	D3	52.1189722222222	NaN	NaN	NaN	NaN	NaN
Biological_Replicate_1	NoQS	D3	52.3031388888889	NaN	NaN	NaN	NaN	NaN
Biological_Replicate_1	NoQS	D3	52.4873055555556	NaN	NaN	NaN	NaN	NaN
Biological_Replicate_1	NoQS	D3	52.6714722222222	NaN	NaN	NaN	NaN	NaN
Biological_Replicate_1	NoQS	D3	52.8556388888889	NaN	NaN	NaN	NaN	NaN
Biological_Replicate_1	NoQS	E2	0	NaN	NaN	NaN	NaN	NaN
Biological_Replicate_1	NoQS	E2	0.185166666666667	0.0133217214135747	8	NaN	NaN	NaN
Biological_Replicate_1	NoQS	E2	0.369333333333333	0.0173086818153846	8.00527983104541	NaN	NaN	NaN
Biological_Replicate_1	NoQS	E2	0.5535	0.0189244343945701	9.00542986425339	NaN	NaN	NaN
Biological_Replicate_1	NoQS	E2	0.737666666666667	0.0234401819846154	10.0054298642534	NaN	NaN	NaN
Biological_Replicate_1	NoQS	E2	0.921805555555556	0.0308612358182504	11.0162895927602	NaN	NaN	NaN
Biological_Replicate_1	NoQS	E2	1.10597222222222	0.0424755035681098	14.0054298642534	1.34343970420358	6.52173378923446	202.168048854375
Biological_Replicate_1	NoQS	E2	1.29013888888889	0.0567830759122172	15.0108597285068	1.41112607428683	7.60786957190375	175.404558201527
Biological_Replicate_1	NoQS	E2	1.47430555555556	0.072106422361086	17.0211161387632	1.45928095034126	8.7048176736758	152.39081924788
Biological_Replicate_1	NoQS	E2	1.65847222222222	0.0917113131954751	20.9945701357466	1.4351643969722	11.933907987142	162.291896040885
Biological_Replicate_1	NoQS	E2	1.84263888888889	0.11222216899457	20.0686378035903	1.32681086368956	9.8306043918517	106.838948606042
Biological_Replicate_1	NoQS	E2	2.02680555555556	0.134759125006185	33.0325791855203	1.19377353773463	20.6629675887062	183.024079796946
Biological_Replicate_1	NoQS	E2	2.21097222222222	0.164037288062293	39.0597375169708	1.12132330469983	26.1164283675628	190.62224561582
Biological_Replicate_1	NoQS	E2	2.39511111111111	0.188537473780359	50.1227752639517	1.0016425393397	35.9529258864622	221.324189780471
Biological_Replicate_1	NoQS	E2	2.57927777777778	0.195615986850679	72.2064856711916	0.760353760861924	55.6147499027457	304.354369543681
Biological_Replicate_1	NoQS	E2	2.76344444444444	0.234129033473907	109.318099547511	0.774488800018973	96.9224923915886	470.282564923167
Biological_Replicate_1	NoQS	E2	2.94761111111111	0.23937644559457	166.546990496304	0.586566383645609	144.993025857865	650.074911251089
Biological_Replicate_1	NoQS	E2	3.13177777777778	0.25309210136099	264.80814479638	0.453785623185263	245.156641389403	1012.21080826267
Biological_Replicate_1	NoQS	E2	3.31594444444444	0.269661638919155	406.060491778548	0.382759114665119	386.538696667435	1521.54593991234
Biological_Replicate_1	NoQS	E2	3.50011111111111	0.297842717955053	596.306787330316	0.446818639794579	569.158698634344	2080.77439131919
Biological_Replicate_1	NoQS	E2	3.68427777777778	0.322680833544577	824.232277526394	0.359390121993176	776.37738785037	2616.45800067217
Biological_Replicate_1	NoQS	E2	3.86844444444444	0.3367152792	1039.39297028209	0.369406791760667	947.887036871446	2970.69134620871
Biological_Replicate_1	NoQS	E2	4.05258333333333	0.339388850979484	1282.50588235294	0.307769119444979	1105.35883397304	3320.11055668561
Biological_Replicate_1	NoQS	E2	4.23675	0.354821757770588	1538.76497209232	0.287478834081342	1230.08631346292	3579.55793284675
Biological_Replicate_1	NoQS	E2	4.42091666666667	0.358484119204103	1838.67722473605	0.195811694191573	1349.18056550848	3844.93394812712
Biological_Replicate_1	NoQS	E2	4.60508333333333	0.355860327764706	2116.94871794872	0.104221498165718	1403.8549579247	3939.11148248521
Biological_Replicate_1	NoQS	E2	4.78925	0.365839805137255	2439.74117647059	0.0898641337117237	1520.74013341737	4223.55759339856
Biological_Replicate_1	NoQS	E2	4.97338888888889	0.372453537394118	2736.57685925479	0.100265908450276	1579.31981199174	4330.25046170446
Biological_Replicate_1	NoQS	E2	5.15755555555556	0.381542952683663	3174.26470588235	0.0796866541554849	1776.10830818827	4758.12844014102
Biological_Replicate_1	NoQS	E2	5.34169444444444	0.388829421741176	3559.14149947202	0.089111917604345	1868.65934199713	4905.36482242405
Biological_Replicate_1	NoQS	E2	5.52586111111111	0.393875311428873	3923.46757164404	0.109593593214988	1961.83042935239	5055.18830706673
Biological_Replicate_1	NoQS	E2	5.71002777777778	0.406701355520362	4333.06531905264	0.11538443797103	2056.0986163787	5186.03016058852
Biological_Replicate_1	NoQS	E2	5.89419444444444	0.423375874179487	4839.93061840121	0.140444858949514	2284.18507780607	5598.70991982975
Biological_Replicate_1	NoQS	E2	6.07833333333333	0.419449411395082	5159.68929110105	0.102253162021642	2156.44245188937	5177.42250777398
Biological_Replicate_1	NoQS	E2	6.2625	0.427811484745098	5439.08839945693	0.103168770599828	2041.57129410126	4820.19254075491
Biological_Replicate_1	NoQS	E2	6.44666666666667	0.429699368898476	5624.32730015083	0.0931129024937933	1847.08748797118	4339.41651563121
Biological_Replicate_1	NoQS	E2	6.63080555555556	0.429514351657617	5844.37577311812	0.0584822427367661	1641.48970723659	3826.24139871242
Biological_Replicate_1	NoQS	E2	6.81497222222222	0.415425341170916	6071.70588235294	-0.0203071021297849	1337.67449478921	3148.36066527758
Biological_Replicate_1	NoQS	E2	6.99911111111111	0.419624127687783	6189.66540956404	0.000447141628528989	1118.69483375071	2653.94632267897
Biological_Replicate_1	NoQS	E2	7.18327777777778	0.423637997242836	6466.30467571644	-0.0106894372341681	1115.52898779314	2658.79104504362
Biological_Replicate_1	NoQS	E2	7.36741666666667	0.429956499054005	6847.58672699849	0.000659288406033606	1328.62692311105	3130.55487427529
Biological_Replicate_1	NoQS	E2	7.55158333333333	0.439507250897436	7111.23261427063	0.0255563972037835	1375.77213518825	3191.79555245367
Biological_Replicate_1	NoQS	E2	7.73575	0.440716313604826	7479.61840120664	0.0641481483126301	1528.95477160583	3500.94192577407
Biological_Replicate_1	NoQS	E2	7.91991666666667	0.44343200186727	7581.26847662142	0.0597016919211183	1511.24314974557	3425.15799761387
Biological_Replicate_1	NoQS	E2	8.10405555555556	0.448715322107105	7957.14210288128	0.0621925292253329	1619.25320192891	3644.60359546577
Biological_Replicate_1	NoQS	E2	8.28822222222222	0.451292732199095	8311.68325791855	0.0523515510460406	1589.96908335211	3550.51736632186
Biological_Replicate_1	NoQS	E2	8.47236111111111	0.450181739864706	8591.0754147813	0.026007114360717	1607.31153472271	3571.30132740269
Biological_Replicate_1	NoQS	E2	8.65652777777778	0.464020004869965	8936.1294117647	0.0563390833862862	1581.73141418071	3475.07391842223
Biological_Replicate_1	NoQS	E2	8.84069444444444	0.467395753832579	9466.62352941176	0.0573315877634706	2047.44440122027	4445.81957482593
Biological_Replicate_1	NoQS	E2	9.02483333333333	0.466724104794118	9743.81764705882	0.0426962698306704	1940.5738298504	4163.90494366668
Biological_Replicate_1	NoQS	E2	9.209	0.470773541447059	10221.8974204254	0.0458044730800769	2074.44071946446	4429.74688191052
Biological_Replicate_1	NoQS	E2	9.39313888888889	0.466394014908899	10553.6117647059	0.0378326056576516	2131.58270017452	4555.01537439502
Biological_Replicate_1	NoQS	E2	9.57730555555556	0.482655292471112	10998.4618401207	0.0431572690466896	2239.63702626892	4732.21788503919
Biological_Replicate_1	NoQS	E2	9.76144444444444	0.474956190980694	11601.0693920652	0.0174144192057127	2318.29992624901	4884.03997509378
Biological_Replicate_1	NoQS	E2	9.94561111111111	0.4847229569273	11962.8371040724	0.0412283009270748	2409.79488544459	5012.28040733298
Biological_Replicate_1	NoQS	E2	10.1297777777778	0.488663320273303	12457.8714932127	0.0406705818993568	2428.20713786853	5029.62633054114
Biological_Replicate_1	NoQS	E2	10.3139166666667	0.482297773560633	12958.2582202112	0.0359069657081677	2611.77469899503	5382.57192066347
Biological_Replicate_1	NoQS	E2	10.4980833333333	0.482004894239065	13352.9187028658	-0.00146357958930413	2556.8762310354	5279.2899187402
Biological_Replicate_1	NoQS	E2	10.68225	0.500697779599698	13873.7478129713	0.0576267680038393	2468.06706342752	5054.06070245655
Biological_Replicate_1	NoQS	E2	10.8664166666667	0.500287710582441	14009.6954751131	0.0345498537200708	2222.83262013474	4496.65616881722
Biological_Replicate_1	NoQS	E2	11.0505555555556	0.498117841437858	14492.4	0.0208829942815133	2209.77602185376	4422.19553898085
Biological_Replicate_1	NoQS	E2	11.2347222222222	0.50134410918537	14932.3040723982	0.0418206593114659	2143.76020147008	4288.23607750646
Biological_Replicate_1	NoQS	E2	11.4188888888889	0.509184901165762	14991.0791974657	0.0591276854908583	1778.99782218998	3537.6028924471
Biological_Replicate_1	NoQS	E2	11.6030277777778	0.50653309841086	15556.2668174962	0.0126125979585186	1827.44559248439	3613.78531952595
Biological_Replicate_1	NoQS	E2	11.7871944444444	0.512611422497738	15783.7467571644	0.0265368943152364	1926.57152801951	3781.72042007402
Biological_Replicate_1	NoQS	E2	11.9713611111111	0.51480696453281	16098.3205128205	0.0357315231821417	1743.98607727116	3410.77164530268
Biological_Replicate_1	NoQS	E2	12.1555277777778	0.534421199664404	16691.2707799065	0.0701309147139274	1910.19008960175	3669.1157770766
Biological_Replicate_1	NoQS	E2	12.3396944444444	0.538199998039065	16923.5312217195	0.0607815291082113	2098.59043357874	3966.01966029574
Biological_Replicate_1	NoQS	E2	12.5238333333333	0.538168511743891	16842.0146304676	0.0655142716528717	1396.49785086645	2600.89416267547
Biological_Replicate_1	NoQS	E2	12.708	0.532420087557466	17201.5375565611	0.0406171817614001	1539.6823160869	2871.13356962916
Biological_Replicate_1	NoQS	E2	12.8921666666667	0.536110324633484	17300.7221719457	0.0433455748814647	1305.77555742101	2438.12117746952
Biological_Replicate_1	NoQS	E2	13.0763333333333	0.537998901923065	17432.8316742081	0.00724567359385569	805.314998336662	1503.82876539191
Biological_Replicate_1	NoQS	E2	13.2605	0.537778792296531	17402.0162895928	-0.000852536960507186	519.621793165574	967.105258717609
Biological_Replicate_1	NoQS	E2	13.4446666666667	0.534022867816742	17405.9665158371	-0.00839809594606562	612.436436600374	1141.32728806915
Biological_Replicate_1	NoQS	E2	13.6288333333333	0.538106120947361	17582.5872680646	0.0115152545576427	413.809641451757	771.118034809049
Biological_Replicate_1	NoQS	E2	13.8129722222222	0.539191870143891	17506.0624434389	0.00623144282650228	223.02759914785	415.238711610171
Biological_Replicate_1	NoQS	E2	13.9971388888889	0.53770271878009	17340.6797888386	-0.000598535136816078	-100.074445650169	-185.896721354646
Biological_Replicate_1	NoQS	E2	14.1813055555556	0.538188028659526	17639.1126696833	0.000826978832842251	257.480231772504	478.266985792491
Biological_Replicate_1	NoQS	E2	14.3654722222222	0.536004470421116	17480.7447963801	0.00400261289943618	81.2071824901317	151.139816515942
Biological_Replicate_1	NoQS	E2	14.5496388888889	0.536823979016893	17433.978280543	-0.00258944458231009	-161.385325815295	-300.528259039057
Biological_Replicate_1	NoQS	E2	14.7338055555556	0.541102778307843	17429.4460702972	0.00385886479906353	-83.2033011493925	-154.659566130834
Biological_Replicate_1	NoQS	E2	14.9179444444444	0.541583148464253	17328.4911010558	0.00782884485371638	-13.2385807868897	-24.5233093164197
Biological_Replicate_1	NoQS	E2	15.1021111111111	0.538490758236199	17414.2515837104	0.000610196636159326	-244.193034540665	-451.881099942074
Biological_Replicate_1	NoQS	E2	15.2862777777778	0.536783154957611	17093.3483179967	0.00156923991470119	-420.702057972922	-780.592300858367
Biological_Replicate_1	NoQS	E2	15.4704444444444	0.53370391055264	16974.5914643342	-0.00629043535590287	-498.881610362502	-930.18362900902
Biological_Replicate_1	NoQS	E2	15.6546111111111	0.534390528742383	17079.668728315	-0.0135574599279368	-379.84869717523	-710.051717094573
Biological_Replicate_1	NoQS	E2	15.8387777777778	0.532692188894721	17019.2009049774	-0.0180103112713334	-335.880755922285	-629.466944577337
Biological_Replicate_1	NoQS	E2	16.0229166666667	0.531306493826244	17053.7164404223	-0.0145990457938352	-391.590440741321	-734.97200418942
Biological_Replicate_1	NoQS	E2	16.2070833333333	0.532479342570136	16824.8660633484	-0.0087632311627343	-291.564439437046	-547.889356730511
Biological_Replicate_1	NoQS	E2	16.39125	0.528684239534842	16800.4475113122	-0.0102387299237954	-189.115605091719	-356.268430942662
Biological_Replicate_1	NoQS	E2	16.5754166666667	0.525790238076018	16701.228959276	-0.0175871971034706	-410.975314793461	-776.913561504749
Biological_Replicate_1	NoQS	E2	16.7595833333333	0.524002696591492	16559.978280543	-0.0178276534942247	-498.703302553182	-947.818525418699
Biological_Replicate_1	NoQS	E2	16.94375	0.524489423670588	16556.2660633484	-0.0140272176735694	-540.217604062156	-1029.4549790276
Biological_Replicate_1	NoQS	E2	17.1278888888889	0.522586993103167	16603.5990950226	-0.02042284195008	-240.326168644686	-458.906556519439
Biological_Replicate_1	NoQS	E2	17.3120555555556	0.520200526997285	16347.6136672198	-0.017573433576534	-491.765260552856	-941.311481370257
Biological_Replicate_1	NoQS	E2	17.4962222222222	0.520285325480543	16458.4822801991	-0.0114335539026328	-263.616303069996	-505.957807050272
Biological_Replicate_1	NoQS	E2	17.6803888888889	0.517585346361086	16187.8257918552	-0.0133591251771572	-404.147499027444	-778.168865444566
Biological_Replicate_1	NoQS	E2	17.8645555555556	0.514898920092308	16155.1478129713	-0.0200262057964291	-435.60352982128	-841.599807371446
Biological_Replicate_1	NoQS	E2	18.0487222222222	0.51470110398914	16182.1235480465	-0.0165222666947404	-457.711001241054	-887.503869901776
Biological_Replicate_1	NoQS	E2	18.2328611111111	0.514893158138763	16016.3981900453	-0.0111498856182544	-359.745276158798	-698.763737451395
Biological_Replicate_1	NoQS	E2	18.4170277777778	0.513586273435897	15902.7447963801	-0.0141042115530739	-603.51581953193	-1173.25706025336
Biological_Replicate_1	NoQS	E2	18.6011944444444	0.51099734539819	15855.7941176471	-0.0139062262955564	-360.577383755455	-702.662207996036
Biological_Replicate_1	NoQS	E2	18.7853611111111	0.510510528799366	15817.8340874811	-0.00928300139828609	-366.313548043651	-715.878336078026
Biological_Replicate_1	NoQS	E2	18.9695277777778	0.512473388578281	15973.6696832579	-0.00471848693756679	-226.375237779434	-442.720996545539
Biological_Replicate_1	NoQS	E2	19.1536944444444	0.507603780013575	15723.1214177979	-0.0154682323374379	-318.490612395308	-624.251611857627
Biological_Replicate_1	NoQS	E2	19.3378611111111	0.508286424350226	15746.0475113122	-0.0112741352652296	-170.168997358766	-334.021952913429
Biological_Replicate_1	NoQS	E2	19.5220277777778	0.505817919492308	15753.4213305174	-0.011040627611246	-111.174067471096	-219.176198894254
Biological_Replicate_1	NoQS	E2	19.7061666666667	0.509074122925339	15455.2561085973	-0.00306633093843904	-393.809239397176	-775.633153939257
Biological_Replicate_1	NoQS	E2	19.8903333333333	0.504188940757919	15319.1683257919	-0.0177162102258784	-710.770704940511	-1403.68560888968
Biological_Replicate_1	NoQS	E2	20.0745	0.502103671424585	15350.6624434389	-0.0117939363061198	-404.4803341455	-800.757317897799
Biological_Replicate_1	NoQS	E2	20.2586666666667	0.50280421829638	15472.6862745098	-0.0117810951873936	-296.86288159538	-590.146786342085
Biological_Replicate_1	NoQS	E2	20.4428333333333	0.503570445342383	15599.8280542986	-0.00483715129313989	-166.798128020405	-331.721293193251
Biological_Replicate_1	NoQS	E2	20.627	0.498013721484917	15201.8045248869	-0.0238678594057842	-275.241538871036	-548.877287792423
Biological_Replicate_1	NoQS	E2	20.8111666666667	0.500581518262443	15166.771040724	-0.00780740370948175	-165.499314100858	-330.521424654239
Biological_Replicate_1	NoQS	E2	20.9953333333333	0.497109476896515	15306.907239819	-0.0108273025682932	-47.5169632071347	-95.3068396690396
Biological_Replicate_1	NoQS	E2	21.1795	0.498887522225339	15100.4245852187	-0.00850644111337096	-404.266087917939	-810.380644694494
Biological_Replicate_1	NoQS	E2	21.3636666666667	0.496570673885068	14993.0399698341	-0.01523565981649	-658.955385843849	-1324.47338454608
Biological_Replicate_1	NoQS	E2	21.5478333333333	0.491208710685068	15188.6409714889	-0.0148528402560655	-14.2952616086569	-28.8469358064958
Biological_Replicate_1	NoQS	E2	21.7319722222222	0.492798421104827	15121.5429864253	-0.017040171035641	-49.1238483859216	-99.5365083772693
Biological_Replicate_1	NoQS	E2	21.9161388888889	0.49250736084917	15218.9746606335	-0.0100994777365391	-95.4923936856298	-194.022600174314
Biological_Replicate_1	NoQS	E2	22.1003055555556	0.493884170790347	14848.8470588235	-0.0110013554539594	-273.206363506065	-554.099957884079
Biological_Replicate_1	NoQS	E2	22.2844722222222	0.490896820758673	15004.4778280543	-0.0125026827890247	12.4212034970466	25.2243310729738
Biological_Replicate_1	NoQS	E2	22.4686388888889	0.490291574090813	15090.4901960784	-0.00202367220440709	-106.589077368854	-216.780678832474
Biological_Replicate_1	NoQS	E2	22.6528055555556	0.48869021440181	14805.5301659125	-0.00907407148016808	-343.181343543329	-700.427929320232
Biological_Replicate_1	NoQS	E2	22.8369722222222	0.486912505731222	14716.862745098	-0.0123821703039626	-545.279908273776	-1115.93293682029
Biological_Replicate_1	NoQS	E2	23.0211388888889	0.48919188018733	14691.6335797254	-0.0104064884044419	-170.729570061272	-349.665891771991
Biological_Replicate_1	NoQS	E2	23.2053055555556	0.48770382281267	14811.6461538462	-0.00709280136361455	-209.409962940964	-429.175000574303
Biological_Replicate_1	NoQS	E2	23.3894722222222	0.48839783297828	14927.9040723982	-0.00421106400129153	-176.564116213835	-361.492312383583
Biological_Replicate_1	NoQS	E2	23.5736388888889	0.487989131363801	14544.1683257919	-0.00155980923863186	-283.831862574476	-581.586603231201
Biological_Replicate_1	NoQS	E2	23.7578055555556	0.48599946480724	14575.7058823529	-0.00203205713348455	-153.292520628165	-314.470616464903
Biological_Replicate_1	NoQS	E2	23.9419444444444	0.485899442402715	14704.8479638009	-0.00733505348973798	14.3526271448789	29.4939613839854
Biological_Replicate_1	NoQS	E2	24.1261111111111	0.485781020407603	14676.9185520362	-0.00428765309111047	-146.310517802666	-301.116551783347
Biological_Replicate_1	NoQS	E2	24.3102777777778	0.482193474130317	14661.8805429864	-0.0138582203341024	-288.894330582917	-596.119766458224
Biological_Replicate_1	NoQS	E2	24.4944444444444	0.480995097160181	14639.8152059134	-0.015664586217391	103.869915064126	215.056097089788
Biological_Replicate_1	NoQS	E2	24.6786111111111	0.480114108842534	14605.4615384615	-0.0132165757411867	32.3138346880728	67.1664408295031
Biological_Replicate_1	NoQS	E2	24.8627777777778	0.482683194257919	14688.4850678733	-0.00723625349545649	-17.7696607358601	-36.9228860035258
Biological_Replicate_1	NoQS	E2	25.0469444444444	0.479594567124887	14410.2778280543	-0.0139461067081811	-289.564587129666	-602.259191361974
Biological_Replicate_1	NoQS	E2	25.2311111111111	0.478611940701357	14279.1239819005	-0.00809024355989964	-415.663233758532	-865.43036533046
Biological_Replicate_1	NoQS	E2	25.41525	0.480791548481146	14484.7393665158	-0.000460223050153006	-168.433556141567	-351.147568413923
Biological_Replicate_1	NoQS	E2	25.5994166666667	0.479192591310454	14436.9239819005	-0.00208372259592071	-183.027210745068	-381.678804551625
Biological_Replicate_1	NoQS	E2	25.7835833333333	0.477799453921267	14422.9022624434	-0.01105641375369	-288.415716303929	-601.792336965963
Biological_Replicate_1	NoQS	E2	25.96775	0.477686948428959	14404.6251319958	-0.0043248242824083	-6.13867445269507	-12.8363372151254
Biological_Replicate_1	NoQS	E2	26.1519166666667	0.475309772636199	14335.1837104072	-0.00749460452291952	60.8793431747935	127.647831827698
Biological_Replicate_1	NoQS	E2	26.3360833333333	0.477082058632579	14549.9475113122	-0.00843141813556269	70.8142748919957	148.553231956137
Biological_Replicate_1	NoQS	E2	26.52025	0.473826074348416	14174.0271493213	-0.0122209456751863	-285.498822710434	-600.536891843784
Biological_Replicate_1	NoQS	E2	26.7044166666667	0.478588065211765	14180.1728506787	0.0017975965691498	-263.597551237688	-553.196751913592
Biological_Replicate_1	NoQS	E2	26.8885833333333	0.476396194029864	14394.3212669683	-0.00294251467372259	-11.1897176768728	-23.4944780573305
Biological_Replicate_1	NoQS	E2	27.0727222222222	0.475682559499472	14269.1746606335	0.00085012897733959	-71.6948496562048	-150.33867155588
Biological_Replicate_1	NoQS	E2	27.2568888888889	0.472402686937557	14117.9022624434	-0.0106792134640075	-469.189410536225	-988.126760814324
Biological_Replicate_1	NoQS	E2	27.4410555555556	0.472901602111312	14100.7549019608	-0.00211230785398602	-79.5716713417008	-167.99241616414
Biological_Replicate_1	NoQS	E2	27.6252222222222	0.473186969428959	14243.3325791855	-0.0123573055991113	68.589750414603	145.062050974229
Biological_Replicate_1	NoQS	E2	27.8093888888889	0.470814680633484	14304.373812038	-0.0127997042109783	-97.6804940419624	-206.818271943631
Biological_Replicate_1	NoQS	E2	27.9935555555556	0.473503277896833	13998.1900452489	-0.0050057996649247	-294.28193525932	-622.816745370301
Biological_Replicate_1	NoQS	E2	28.1777222222222	0.474086441154751	14033.6678733032	0.00386798087281826	-91.4762596998456	-193.477106501128
Biological_Replicate_1	NoQS	E2	28.3618888888889	0.471600525111312	14156.0814479638	-0.00298863899461324	60.0831268811036	127.008610286516
Biological_Replicate_1	NoQS	E2	28.5460277777778	0.471679413505808	14171.1628959276	-0.00346551263674675	-78.3861396073312	-165.912231430128
Biological_Replicate_1	NoQS	E2	28.7301944444444	0.467810292915837	14199.5393665158	-0.00691193250175345	-113.84736165304	-242.041279378769
Biological_Replicate_1	NoQS	E2	28.9143611111111	0.469688062342081	13932.9185520362	-0.00879003317695678	-70.8830695522181	-150.903039609553
Biological_Replicate_1	NoQS	E2	29.0985277777778	0.46748481240181	14106.2058823529	-0.0152434604082818	78.7743084703458	168.203385528582
Biological_Replicate_1	NoQS	E2	29.2826944444444	0.464697304942986	14143.463800905	-0.0159857521851375	-13.7024221453481	-29.3231620386034
Biological_Replicate_1	NoQS	E2	29.4668611111111	0.464198368138462	13854.0950369588	-0.0173771214096038	-344.327086662915	-739.756299037116
Biological_Replicate_1	NoQS	E2	29.6510277777778	0.463892956176471	13872.6461538462	-0.00912150080595256	-354.997154030427	-764.646867241234
Biological_Replicate_1	NoQS	E2	29.8351944444444	0.462600014918552	13990.978280543	-0.0165435333209926	63.0512888761391	136.01426951625
Biological_Replicate_1	NoQS	E2	30.0193333333333	0.462598944177225	13986.0063348416	-0.0114347802347037	-130.553136533638	-281.953559224447
Biological_Replicate_1	NoQS	E2	30.2035	0.462400524993664	13804.7221719457	-0.00538285279997578	-367.864212444437	-795.325055959862
Biological_Replicate_1	NoQS	E2	30.3876666666667	0.462490768355656	13937.1900452489	-0.00400548090691474	90.2389230299158	195.112557744802
Biological_Replicate_1	NoQS	E2	30.5718333333333	0.460802193820814	13971.7610859729	-0.00725745891628105	107.636125386446	233.030160817731
Biological_Replicate_1	NoQS	E2	30.756	0.4611918541819	13926.7539598733	-0.00330973958512885	-69.7458686005797	-151.130300115605
Biological_Replicate_1	NoQS	E2	30.9401666666667	0.459734203079638	13692.1248868778	-0.00673951793589577	-319.147273806831	-692.930625591897
Biological_Replicate_1	NoQS	E2	31.1243333333333	0.465968490020814	13715.3257918552	0.00839262693420332	-97.0820417272523	-209.998752790873
Biological_Replicate_1	NoQS	E2	31.3085	0.46019133799457	13774.5167420814	-0.0054072721475563	-176.658790770041	-382.407572598734
Biological_Replicate_1	NoQS	E2	31.4926388888889	0.45859206646908	13686.7656108597	-0.00520313469998502	-309.544036930834	-670.612630675062
Biological_Replicate_1	NoQS	E2	31.6768055555556	0.457093654248115	13826.5873303167	-0.00965983525319784	-108.778240242388	-237.183052556099
Biological_Replicate_1	NoQS	E2	31.8609722222222	0.455906869701162	13751.4398190045	-0.0090369230685386	64.4144059294374	140.889662964255
Biological_Replicate_1	NoQS	E2	32.0451388888889	0.457207592815385	13832.1954751131	-0.0207426187463175	126.917303085526	277.878889051985
Biological_Replicate_1	NoQS	E2	32.2293055555556	0.458587503507692	13866.4904977376	-0.00380589261048342	99.8810016174918	218.446143750136
Biological_Replicate_1	NoQS	E2	32.4134722222222	0.4562875391819	13589.9788838612	-0.00547330833506084	-105.107757826412	-229.813617139163
Biological_Replicate_1	NoQS	E2	32.5976388888889	0.454008691923982	13587.4677930306	-0.00733550724704118	-259.677325559597	-569.100177743515
Biological_Replicate_1	NoQS	E2	32.7818055555556	0.455588627051584	13863.5004524887	-0.000757290208573699	121.694805593657	267.287842456544
Biological_Replicate_1	NoQS	E2	32.9659722222222	0.453517362701358	13771.6470588235	-0.00878899322498807	-65.7539362420941	-144.714022508809
Biological_Replicate_1	NoQS	E2	33.1501111111111	0.456689981628205	13706.9457013575	-0.0045255404974685	-173.287454206762	-380.629591471545
Biological_Replicate_1	NoQS	E2	33.3342777777778	0.454802612717949	13695.9140271493	-0.00354360882311637	115.042689543614	252.839231574066
Biological_Replicate_1	NoQS	E2	33.5184444444444	0.455309514695882	13498.3357466063	0.00310439177971992	-96.7949825422006	-212.455735695438
Biological_Replicate_1	NoQS	E2	33.7026111111111	0.457091866149321	13741.5429864253	0.00358524573166961	-132.442497082379	-290.613173394584
Biological_Replicate_1	NoQS	E2	33.8867777777778	0.455581539434389	13466.7677224736	0.0049192356908256	-331.090682008983	-726.085122337595
Biological_Replicate_1	NoQS	E2	34.0709444444444	0.452205426038009	13423.9978880676	-0.0106930355517847	-307.273643391724	-675.386641523251
Biological_Replicate_1	NoQS	E2	34.2551111111111	0.453198941804525	13611.7230769231	-0.0038289320960836	-91.4290862185383	-201.535708187025
Biological_Replicate_1	NoQS	E2	34.4392777777778	0.452993471092308	13561.0814479638	-0.00553456627266377	68.140128171011	150.486388194879
Biological_Replicate_1	NoQS	E2	34.6234444444444	0.451797259062444	13575.7610859729	-0.0126735617134936	-180.03464302532	-397.723149320207
Biological_Replicate_1	NoQS	E2	34.8075833333333	0.451303668424585	13531.207239819	-0.0102630247799105	69.9901229275723	154.834625821539
Biological_Replicate_1	NoQS	E2	34.99175	0.451996296176346	13387.4009049774	-0.000502144544379135	-39.7433300527086	-87.9862994891238
Biological_Replicate_1	NoQS	E2	35.1759166666667	0.451310318077665	13642.6751131222	-0.00453690458141709	33.6130709854545	74.4414937977326
Biological_Replicate_1	NoQS	E2	35.3600833333333	0.453188895518479	13399.7447963801	0.000469629876224248	-175.207223439326	-387.485005686553
Biological_Replicate_1	NoQS	E2	35.54425	0.45108643918733	13353.8235294118	-0.00170838587633737	-241.018160971323	-533.389005282914
Biological_Replicate_1	NoQS	E2	35.7284166666667	0.448604872921267	13509.0791974657	-0.00649118931003594	-24.0304532343791	-53.287319377363
Biological_Replicate_1	NoQS	E2	35.9125833333333	0.449491306314932	13524.0325742724	-0.00603199664834988	148.378283397255	329.929280227379
Biological_Replicate_1	NoQS	E2	36.09675	0.447894039127602	13529.1499472017	-0.00823718970139543	-123.285248058445	-274.783381876976
Biological_Replicate_1	NoQS	E2	36.2809166666667	0.446813039690498	13369.6190045249	-0.015406701790933	-32.7157920599433	-73.0155438850021
Biological_Replicate_1	NoQS	E2	36.4650555555556	0.449190508737557	13483.6733031674	-0.00459048864857736	141.034601152624	314.833367792135
Biological_Replicate_1	NoQS	E2	36.6492222222222	0.447409513267723	13605.1266968326	-0.00289580268490502	104.30497668802	232.925329510397
Biological_Replicate_1	NoQS	E2	36.8333888888889	0.449204235259427	13262.2606334842	-0.000695670218717371	-284.277220765456	-633.696659594253
Biological_Replicate_1	NoQS	E2	37.0175555555556	0.44999526610982	13310.9238310709	0.00508992317461646	-236.987637427109	-527.965359323689
Biological_Replicate_1	NoQS	E2	37.2017222222222	0.44909620919276	13484.5407239819	0.00552524952279806	124.80186728362	277.688046411419
Biological_Replicate_1	NoQS	E2	37.3858888888889	0.4484119735819	13398.9132730015	-0.00188341638575255	-92.0470915828945	-204.92806528791
Biological_Replicate_1	NoQS	E2	37.5700555555556	0.450581544309502	13569.4532428356	0.00766962469877889	-38.740402530666	-86.2117745258527
Biological_Replicate_1	NoQS	E2	37.7542222222222	0.447199435084163	13278.8236536431	-0.0048461280153482	17.9869902178306	40.0841280101925
Biological_Replicate_1	NoQS	E2	37.9383611111111	0.447102630485671	13434.3474589051	-0.00700094639437887	134.054928406491	299.033152211258
Biological_Replicate_1	NoQS	E2	38.1225555555556	0.447587496502262	13496.9017951426	-0.00365396734458822	13.4217632870966	30.0064111081643
Biological_Replicate_1	NoQS	E2	38.3066944444444	0.4452963246546	13289.7339366516	-0.00755589456070518	-118.583681055885	-265.488537389003
Biological_Replicate_1	NoQS	E2	38.4908611111111	0.444613213375566	13241.7656108597	-0.0145012926092924	-355.859871828982	-798.19213644848
Biological_Replicate_1	NoQS	E2	38.6750277777778	0.447092057706637	13382.374811463	-0.000261250490753176	112.453746048834	252.326728122256
Biological_Replicate_1	NoQS	E2	38.8591944444444	0.445585243729261	13452.9457013575	-0.00369316528844842	20.1971863735667	45.3091968047366
Biological_Replicate_1	NoQS	E2	39.0433611111111	0.442798445902851	13441.0095036959	-0.0116725650115888	-60.6975110733193	-136.350310803337
Biological_Replicate_1	NoQS	E2	39.2275277777778	0.442517920372851	13067.2595385311	-0.00678344722225092	-241.601156329875	-544.595831533273
Biological_Replicate_1	NoQS	E2	39.4116944444444	0.445813000978281	13298.1689545935	0.00293030951836815	61.2524999823299	138.046312002016
Biological_Replicate_1	NoQS	E2	39.5958611111111	0.448175047526697	13328.3276018099	0.00264369037326601	-58.6938023382065	-131.747565005237
Biological_Replicate_1	NoQS	E2	39.7800277777778	0.443588061173756	13021.9457013575	-0.00487633187356692	-468.05429864252	-1049.78168028496
Biological_Replicate_1	NoQS	E2	39.9641666666667	0.441402096006336	13012.8524886878	-0.00341245335531796	-465.037035459101	-1046.46528536134
Biological_Replicate_1	NoQS	E2	40.1483333333333	0.441808685685068	13169.4615384615	-0.00173381484073452	110.988597209466	250.954237274863
Biological_Replicate_1	NoQS	E2	40.3325	0.443392921426244	13254.5266968326	-0.00592036483997777	-47.3943070706333	-107.178142860416
Biological_Replicate_1	NoQS	E2	40.5166666666667	0.442101111826244	13350.3755656109	-0.0148874746971227	23.9434901005315	54.1176246207732
Biological_Replicate_1	NoQS	E2	40.7008333333333	0.442290225320362	13236.0897435897	-0.00318635044453816	232.554615998856	525.434643084593
Biological_Replicate_1	NoQS	E2	40.885	0.440498926934842	13253.586513803	-0.00221849767829177	261.430615509723	591.967401219393
Biological_Replicate_1	NoQS	E2	41.0691666666667	0.440302711013575	13359.4199095023	-0.00370121506104111	206.289633709386	467.744469079574
Biological_Replicate_1	NoQS	E2	41.2533333333333	0.440813585524887	13069.7502262443	-0.00634506833324213	-200.662230503071	-455.493157779422
Biological_Replicate_1	NoQS	E2	41.4375	0.443286411475113	13025.221719457	0.00291671288435267	-353.108249216828	-799.850937513809
Biological_Replicate_1	NoQS	E2	41.6216666666667	0.44080326901629	13248.4950226244	-0.00365926130556812	13.4717962367598	30.5044071872508
Biological_Replicate_1	NoQS	E2	41.8058333333333	0.441393513173756	13156.6298642534	0.00220178912100229	-105.292289103642	-238.310729868616
Biological_Replicate_1	NoQS	E2	41.9899722222222	0.440217979432881	13271.7941176471	-0.000208537717147974	-95.1735859643126	-215.908628804577
Biological_Replicate_1	NoQS	E2	42.1741388888889	0.443623208494192	13232.9076923077	0.00690961463984247	177.184578530321	401.101582345691
Biological_Replicate_1	NoQS	E2	42.3583055555556	0.44794300842534	13216.290346908	0.0114324906849483	207.495342028225	467.40757833708
Biological_Replicate_1	NoQS	E2	42.5424722222222	0.437504908877828	13269.4402288467	-0.00809537300889354	22.7459253092994	51.3424560983972
Biological_Replicate_1	NoQS	E2	42.7266388888889	0.438409795804525	12975.2572162611	-0.00733353725877033	-196.965771575296	-446.345033061586
Biological_Replicate_1	NoQS	E2	42.9107777777778	0.440184721577677	13049.6515837104	-8.18110844852739e-05	-241.277152563575	-549.982351825532
Biological_Replicate_1	NoQS	E2	43.0949444444444	0.437312130748115	13169.0380090498	-0.015544641320137	-69.3607419995469	-158.128410016235
Biological_Replicate_1	NoQS	E2	43.2791111111111	0.439581506579186	13175.6742081448	-0.0206637610885587	-44.1080239962344	-100.46788112039
Biological_Replicate_1	NoQS	E2	43.4632777777778	0.436123776508295	13116.1303167421	-0.00342076950578235	-166.490402285601	-380.399529811066
Biological_Replicate_1	NoQS	E2	43.6474444444444	0.440577821149322	13139.6959276018	0.00536877185914626	178.575976116561	407.000535542317
Biological_Replicate_1	NoQS	E2	43.8316111111111	0.436397371121436	13084.0791855204	-0.00938224037857663	37.3874408796008	85.418026596345
Biological_Replicate_1	NoQS	E2	44.0157777777778	0.435876126352941	13098.4034690799	-0.00356159487654201	-76.707192727432	-175.283807783763
Biological_Replicate_1	NoQS	E2	44.1999444444444	0.431515719714932	12986.8129713424	-0.0200483873709214	-205.098175713025	-471.927915208194
Biological_Replicate_1	NoQS	E2	44.3841111111111	0.43440325101086	13140.5015839493	-0.00428614857305876	26.4665345236929	60.992397151636
Biological_Replicate_1	NoQS	E2	44.5682777777778	0.435011955619909	13234.3266968326	-0.0138888264508893	102.766446223464	236.983634124527
Biological_Replicate_1	NoQS	E2	44.7524444444444	0.437169044773756	13110.4027149321	0.00192772451178589	28.5866382752203	65.6367277758571
Biological_Replicate_1	NoQS	E2	44.9366111111111	0.431538546960181	13001.6733031674	-0.0108446430932008	-105.046334022641	-241.723001474941
Biological_Replicate_1	NoQS	E2	45.12075	0.438566195156863	13125	0.0176189820726893	150.089999447092	344.434350980288
Biological_Replicate_1	NoQS	E2	45.3049166666667	0.432212648853221	13125.4995475113	-0.00546732296358216	-16.2918042765606	-37.5295708777014
Biological_Replicate_1	NoQS	E2	45.4890833333333	0.434614143478733	13214.9583710407	-0.000993453728695123	-21.0334759730672	-48.3382617525683
Biological_Replicate_1	NoQS	E2	45.67325	0.437194022252489	12935.8868778281	6.23814469039962e-05	-189.519461108492	-436.004070614978
Biological_Replicate_1	NoQS	E2	45.8574166666667	0.436075036602715	13103.1794871795	0.0113180490806263	110.232960013095	252.850468183357
Biological_Replicate_1	NoQS	E2	46.0415833333333	0.431510326595475	13136.1077085533	-0.0176138298147483	12.0626699221752	27.7349643702611
Biological_Replicate_1	NoQS	E2	46.22575	0.433405955991855	12968.7058823529	0.0029829147834743	-170.273663520404	-392.639814752364
Biological_Replicate_1	NoQS	E2	46.4099166666667	0.434492949975566	13098.0380090498	-0.000302873149804088	-126.972338813696	-293.146305948422
Biological_Replicate_1	NoQS	E2	46.5940833333333	0.433202687138462	13104.8371040724	-0.00998414679646118	183.475358817362	423.046193601343
Biological_Replicate_1	NoQS	E2	46.7782222222222	0.433696314733786	13075.5864253394	-0.00595990814391369	-29.9698363627653	-69.0871869621107
Biological_Replicate_1	NoQS	E2	46.9623888888889	0.432994741	13181.392760181	0.00371941920346942	49.178336609226	113.497745978594
Biological_Replicate_1	NoQS	E2	47.1465555555556	0.431998360013575	12887.1411764706	-0.00352687678283155	-88.5770561618233	-204.614871934217
Biological_Replicate_1	NoQS	E2	47.3307222222222	0.431702156184615	12913.9238310709	-0.00699940228382801	-199.942998710102	-462.582856535139
Biological_Replicate_1	NoQS	E2	47.5148888888889	0.43209568399457	13087.4773755656	-0.00277890137287957	-18.8521938535173	-43.6462011172272
Biological_Replicate_1	NoQS	E2	47.6990555555556	0.431329328277828	12989.6652587117	-0.00594660345846536	-93.3080542562696	-216.136430140914
Biological_Replicate_1	NoQS	E2	47.8832222222222	0.436649511338461	13114.4841628959	0.00917918225199824	-72.6609201285783	-167.669434656949
Biological_Replicate_1	NoQS	E2	48.0673888888889	0.427423371323982	13019.4244343891	-0.0114928151547974	143.656026698868	332.690554684004
Biological_Replicate_1	NoQS	E2	48.2515277777778	0.43169103172549	12914.6624434389	-2.79796078501051e-05	0.802233979448277	1.85736144649595
Biological_Replicate_1	NoQS	E2	48.4356944444444	0.430005301878564	13034.6262443439	-0.00525937722673297	-57.394893634452	-133.567643287997
Biological_Replicate_1	NoQS	E2	48.6198611111111	0.430988628133032	12783.3149321267	-0.000857680633943672	-224.090852400023	-520.059084076203
Biological_Replicate_1	NoQS	E2	48.8040277777778	0.428895659032579	12841.7873303167	-0.01955631201729	-296.141356647076	-688.759780284422
Biological_Replicate_1	NoQS	E2	48.9881944444444	0.428115735758371	12986.0052790347	0.00174910769313011	-36.2922954075466	-84.5317424571705
Biological_Replicate_1	NoQS	E2	49.1723611111111	0.430989157206335	12987.35374868	-0.00177313677067902	78.9407839722628	183.868206849408
Biological_Replicate_1	NoQS	E2	49.3565277777778	0.428964167895927	13052.392760181	-0.00263127062722295	19.293953850256	44.9369240435709
Biological_Replicate_1	NoQS	E2	49.5406944444444	0.422444529713122	12758.8524886878	-0.0216419091915113	-26.5655494359256	-62.1465857951314
Biological_Replicate_1	NoQS	E2	49.7248611111111	0.430591828426244	12915.8199095023	0.00430320685872197	80.3973710611933	188.137296580906
[truncated: 18,737 more rows]
