# Supplementary material for: Spatial-temporal dynamics of a microbial cooperative behavior resistant to cheating
Source: Nat Commun. 2022 Feb 7;13:721. doi: 10.1038/s41467-022-28321-9 (PMC8821651; doi:10.1038/s41467-022-28321-9)
Supplement: Supplementary file 4 — Source Data [file 41467_2022_28321_MOESM4_ESM.zip › Figure_Source_Data_Final/Final_Fig2_cCFU_Data.csv]

ExpName	ColonyID	time_of_max_promoter_act	mm_to_source	max_promoter_act	Promoter_Activity_Normalized	theta_from_source_degree
Plate_1	1	18.6666666666667	294.681183654471	0.86706362955689	0.567880949551694	166.05807048724
Plate_1	2	18.6666666666667	311.014469116792	0.778194727568259	0.509676505579444	151.374837799199
Plate_1	3	18.3333333333333	286.848392012227	0.898610089280388	0.588542216951331	155.489922018111
Plate_1	5	17.6666666666667	245.967477524977	1.11596198578058	0.730896246302639	-169.695153531234
Plate_1	6	18	234.104677441524	1.2113852438157	0.793393447817125	178.286534682634
Plate_1	8	18.3333333333333	243.460469070443	1.07728921300485	0.705567619686269	158.810421500435
Plate_1	9	18.3333333333333	261.818639519802	1.33945676994798	0.877273543108057	146.370627133005
Plate_1	10	18	273.928822871928	0.772393678017649	0.505877124063602	-141.372857523165
Plate_1	11	17.6666666666667	208.504196600452	1.2736429061782	0.834168933276424	173.113572668568
Plate_1	12	17.6666666666667	238.537208837531	0.971489753416072	0.636274553381509	-146.976132444203
Plate_1	13	19.6666666666667	198.322968916866	1.04301034286154	0.683116767565429	-158.091295171818
Plate_1	14	18.1666666666667	184.295957633368	1.11951649205961	0.733224260455363	-170.946561337826
Plate_1	15	17.3333333333333	184.32851108822	1.14369040869129	0.749056900948191	-166.189922908101
Plate_1	16	17.3333333333333	219.893155873483	0.945132064027598	0.619011656902314	-141.462270636839
Plate_1	17	17.5	171.128606609182	1.25779371773145	0.823788550709385	160.188522858453
Plate_1	18	17	173.141560579775	1.05328569614595	0.689846582057945	155.063072666088
Plate_1	19	18	155	1.09372068635698	0.716329368157383	180
Plate_1	20	17.5	236.23928547132	0.812252134558858	0.531982311014938	-130.364536573097
Plate_1	21	17.3333333333333	260.762343907244	0.825485937329556	0.5406497538962	-124.848016029237
Plate_1	23	17.3333333333333	163.719271926063	1.45971534221726	0.956036565663749	154.687116198126
Plate_1	24	17.5	167.296144605905	1.10163390599713	0.721512109688769	152.209557520548
Plate_1	25	17	151.647617851386	1.4090311441852	0.922841088971429	164.314094079934
Plate_1	26	17.3333333333333	147.312592808626	1.05609710700822	0.69168790790258	-169.834305120457
Plate_1	27	17.1666666666667	189.69449122207	0.982732730104836	0.643638110172682	-137.563770211465
Plate_1	29	17.6666666666667	142.045767272383	1.22670277782165	0.803425624764197	163.223485712362
Plate_1	31	17	138.079687137537	1.28759418836353	0.84330628733534	167.876261752211
Plate_1	32	18.5	133.375410027486	1.19418447490048	0.782127851323838	175.700137179808
Plate_1	33	16.6666666666667	227.705950734714	0.955014036230059	0.625483827532565	-123.899429978495
Plate_1	34	16.8333333333333	230.55151268209	0.750459344697536	0.491511292527138	-122.242467839123
Plate_1	35	17.6666666666667	132.400906341309	1.12669938518078	0.737928676633287	158.278949198003
Plate_1	36	17	192.255038945667	0.757667767763076	0.49623242947221	-128.24091887303
Plate_1	37	17.8333333333333	138.600144300069	1.23119569659973	0.806368249613152	143.212780189286
Plate_1	38	17.6666666666667	148.660687473185	0.873893805309734	0.572354354455221	-137.726310993906
Plate_1	39	18.1666666666667	149.96666296214	1.19482637625409	0.782548262857409	136.621145913653
Plate_1	41	17.6666666666667	107.004672795163	1.04560374570178	0.684815309653094	164.275254277253
Plate_1	42	17.1666666666667	134.714512952391	0.766950112778372	0.502311875918427	-139.214178522734
Plate_1	43	18.6666666666667	112.712022428843	1.0787519640853	0.706525644500372	-152.525568373723
Plate_1	44	17.3333333333333	133.056379027839	1.45611404694605	0.953677907188734	132.56335175319
Plate_1	45	17.5	123.907223356833	0.962640535856253	0.630478782576051	132.055953650012
Plate_1	46	17.5	104.06248123123	1.52684049401795	1	137.726310993906
Plate_1	47	17.6666666666667	149.586095610521	0.898863800346878	0.58870838431949	-119.649863507576
Plate_1	48	17.8333333333333	109.786155775671	1.17487591628455	0.769481763738671	131.676879554865
Plate_1	49	18	90	1.11891229335975	0.73282854217161	143.130102354156
Plate_1	50	16.5	128.413394939936	0.95358675637011	0.624549034497182	-109.563783619583
Plate_1	51	16.8333333333333	64.6606526413088	0.791593672753689	0.518452108032959	-129.351752626265
Plate_1	52	17	162.742127305747	0.870599752154502	0.570196923362623	-103.865466687481
Plate_1	53	17.1666666666667	226.991189256323	0.711707223250845	0.466130696716038	-97.5946433685914
Plate_1	54	17.1666666666667	74.8465096046569	0.7273980975067	0.476407391837323	-112.796521467943
Plate_1	55	16.6666666666667	161.523992025953	1.0030204377846	0.656925488755614	-94.616352093551
Plate_1	57	17.1666666666667	210	0.861878632819332	0.564485050138578	-90
Plate_1	58	17.5	192.002604149006	0.964168518814698	0.63147953083	-89.7015871800051
Plate_1	59	16.6666666666667	146.413797164065	0.876413709534412	0.574004758825914	-85.6913350834751
Plate_1	61	17.1666666666667	235.359299795016	0.805736822157762	0.527715125001322	-86.8336734809965
Plate_1	64	16.6666666666667	169.070991006737	0.885927287117184	0.580235650408922	-83.5475371119975
Plate_1	65	16.3333333333333	190.779977985112	0.747718697477974	0.489716313136495	-82.1672044337654
Plate_1	66	17.1666666666667	223.635864744455	0.863543325801085	0.565575336247883	-83.0656510987305
Plate_1	67	16.8333333333333	151.426549851735	0.80577497280858	0.527740111665592	-79.7289962795209
Plate_1	68	17.3333333333333	206.813926030139	0.878782420539971	0.575556139611818	-80.5376777919744
Plate_1	69	17	103.368273662667	0.869388726917071	0.569403765700002	-65.4184255174313
Plate_1	70	16.8333333333333	94.1541289588513	0.807849605147026	0.529098886433863	-59.3493320429471
Plate_1	71	17	104.139329746259	0.768741584138964	0.503485195179744	-41.4964683552155
Plate_1	72	16.8333333333333	115.247559627091	0.883201615202345	0.578450479053094	-30.7932338822396
Plate_1	73	17.3333333333333	240.682363292369	0.648735677363134	0.424887655197012	-64.9255806581843
Plate_1	74	16.8333333333333	256.704109822963	0.641995631644878	0.4204732807128	-63.1354962559054
Plate_1	75	17	166.901168360201	0.850313765281897	0.556910671817629	-45.9710219310792
Plate_1	76	16.8333333333333	244.476992782552	0.728815816179446	0.477335922799333	-60.6039471450567
Plate_1	77	17	287.683854256717	0.648969866787868	0.425041036919368	-65.127488693008
Plate_1	78	17	173.48486965727	0.83360704525128	0.54596865128826	-41.9626641770475
Plate_1	79	17.3333333333333	297.800268636548	0.567265873722461	0.371529230423851	-53.0531436636838
Plate_2	2	21.1666666666667	393.580995476154	0.109292746738839	0.0292905021917391	-137.677348623742
Plate_2	3	17.5	368.517299458248	0.30653842084528	0.0821524259892192	-136.429348580488
Plate_2	4	18.1666666666667	357.974859452448	0.427723380510496	0.114630046257669	-136.811120792191
Plate_2	5	18.1666666666667	364.358340099414	0.316826494295525	0.0849096340101983	-133.109369509694
Plate_2	6	17.6666666666667	280.829129543215	1.3613970464727	0.36485498226906	-136.587134413723
Plate_2	7	17.6666666666667	269.430881674689	1.63531571379419	0.438265300565024	-135.751869955961
Plate_2	8	19	234.616708697399	1.75778311980769	0.47108661699535	-138.974888548571
Plate_2	9	18	274.823579774371	1.3742031539367	0.368287024467049	-126.11934084948
Plate_2	10	18.8333333333333	155.425223178222	2.81825906061033	0.755294616109789	-144.162347045722
Plate_2	11	17.8333333333333	107.070070514593	3.02401292923676	0.810436739624739	-147.200468727381
Plate_2	12	18.1666666666667	203.735122156196	2.39659662992331	0.642288906959437	-103.626994859892
Plate_2	13	18.1666666666667	165.894544816881	2.80896216789781	0.752803044944291	-103.952477768085
Plate_2	14	18.1666666666667	96.6643677887566	3.16600772032274	0.848491403485075	-114.443954780417
Plate_2	15	18	155.977562488968	3.14753241133089	0.843540012888114	-102.967083983121
Plate_2	16	18.1666666666667	152.236657871881	2.83357221498417	0.759398547936309	-99.8335639642071
Plate_2	17	18.3333333333333	279.093174405968	2.11167201157538	0.565928989149495	-78.0056108024539
Plate_2	18	18.3333333333333	109.658560997307	3.17158924854979	0.849987255402481	-28.9023570362018
Plate_2	19	19	160.430670384437	2.8609784215737	0.766743422853728	-50.0572485325591
Plate_2	20	18.8333333333333	160.701586799882	3.18359766221816	0.853205515327023	47.7742773113008
Plate_2	21	18.3333333333333	325.510368498455	1.24420098810289	0.333446389229057	-70.0620082557945
Plate_2	22	18.3333333333333	311.451440837894	1.22271865214131	0.32768911413678	-69.1209831194426
Plate_2	23	18.5	275.118156434649	1.77942225266384	0.476885913721463	-62.0377677956256
Plate_2	24	18.5	147.339743450299	3.50501808530204	0.939346324188792	-3.89167629408076
Plate_2	25	18.3333333333333	157.648342839371	3.56719818825133	0.956010617987454	-13.9480961843736
Plate_2	26	18.8333333333333	159.624559513879	3.44013799517956	0.921958432689698	15.2551187030578
Plate_2	29	18.6666666666667	239.710241750327	2.96346204936874	0.794209078298558	45.1690136086285
Plate_2	30	18.3333333333333	171.292148097921	3.35178928036961	0.898280939882589	7.0420391737294
Plate_2	31	18.8333333333333	292.205407205274	1.92837507728185	0.516805333501122	49.4412411894328
Plate_2	32	18.5	192.010416384112	3.73133741522748	1	-0.596809451229177
Plate_2	33	19.1666666666667	194.31160541769	2.54965618637714	0.683308932602038	3.24525490389017
Plate_2	35	18.8333333333333	349.206242784977	0.833101998730964	0.22327168680353	51.1608227180226
Plate_2	36	18.1666666666667	258.660008505374	2.78273021008328	0.745772869193506	-28.6458165139999
Plate_2	37	18.8333333333333	231.311478314415	2.92966835340374	0.785152353536255	-9.70665240933971
Plate_2	39	31.1666666666667	275.261693666227	0.343685235255941	0.0921077879082636	-30.5710813252716
Plate_2	40	18.6666666666667	243.829858712997	2.19242757325792	0.587571513718026	-12.554295153873
Plate_2	41	21.6666666666667	410.621480198004	0.227249375955154	0.0609029285391764	53.7161566200964
Plate_2	42	18.6666666666667	301.199269587428	1.95187054897519	0.523102129818027	28.7774580204724
Plate_2	43	18.6666666666667	306.414751603117	1.54925888815017	0.415202035020389	27.8195027997595
Plate_2	44	18.6666666666667	280.14282071829	2.42412085521326	0.649665410938312	-9.86580694308437
Plate_2	45	18.3333333333333	298.60509037858	2.08208505300211	0.557999671781272	-21.4094668596718
Plate_3	1	21	409.00366746522	0.255788239883526	0.154473826702456	155.440108956299
Plate_3	4	20	349.515378774669	0.801639266582509	0.484120322342958	166.599908372269
Plate_3	5	22	345.244840656598	0.66925985872946	0.404174685604627	167.453191732373
Plate_3	6	20	346.161811874158	0.635031306317374	0.383503620054513	163.554415556503
Plate_3	7	20	331.108743466554	0.677629307058576	0.409229103709914	170.964401129632
Plate_3	8	19.8333333333333	385.323240928963	0.363421798151398	0.219475124787196	147.505998880932
Plate_3	10	19.8333333333333	374.733238451035	0.419598983542204	0.253401253700091	148.64291477599
Plate_3	11	19.8333333333333	321.024921150991	0.694786741440714	0.419590700265769	173.561260398891
Plate_3	12	20	349.731325448551	0.475796699696083	0.287339781406374	153.874549758203
Plate_3	13	19.8333333333333	326.240708679956	0.702159279552455	0.424043071395689	163.620370715773
Plate_3	14	20	316.303651575507	0.594560709523914	0.359062903161256	170.537677791974
Plate_3	15	20.1666666666667	381.76432520601	0.349365283420398	0.210986213719252	144.811256867996
Plate_3	17	19.8333333333333	368.610905969967	0.477899896029642	0.288609928877185	145.835711869837
Plate_3	18	19.8333333333333	303.47652297995	0.808856193054652	0.488478717590879	-176.788751981888
Plate_3	19	20	343.588416568429	0.461918895387414	0.278958795874106	151.868657635939
Plate_3	20	20	317.308997666313	0.472430467270567	0.285306870102179	159.908904791594
Plate_3	23	19.8333333333333	290.552921169277	0.824551175989666	0.497957120800914	-174.073567618215
Plate_3	24	20	293.620503371273	0.930021490593617	0.561652008055321	-167.809840904449
Plate_3	25	19.8333333333333	344.470608325297	0.586046333486771	0.353920961338441	-146.125405641759
Plate_3	26	20.5	293.288254111889	0.935848596976812	0.565171072974116	-164.77914910357
Plate_3	27	20.3333333333333	292.323450992219	0.965036524645064	0.582798040040634	164.727690844559
Plate_3	29	20.1666666666667	323.630962671992	0.444107035695436	0.268201983408607	-149.552407697691
Plate_3	31	20.6666666666667	324.154284253656	0.823453617753734	0.497294291185251	-148.369338587869
Plate_3	32	19.8333333333333	278.987454915091	0.798287778168433	0.482096315137987	170.30133826229
Plate_3	34	19.8333333333333	283.656482386707	0.777540105826564	0.4695665274383	161.501176309991
Plate_3	35	20	269.779539624487	0.843174140343378	0.509203769863323	170.398017423815
Plate_3	36	19.8333333333333	270.675081970986	1.02024592514829	0.616139711141562	166.323133948688
Plate_3	37	20.1666666666667	304.763842999789	0.564262357228489	0.340765336298977	148.552610220388
Plate_3	38	19.8333333333333	262.427132743548	0.720371055174551	0.435041398264323	-169.460816271372
Plate_3	39	19.6666666666667	334.34114314574	0.641979775287284	0.38769989034432	-138.394923542118
Plate_3	40	20.3333333333333	253.213348779246	1.40632137197655	0.849295667391071	-169.533244306218
Plate_3	41	20	247.002024283203	1.19757481671	0.723230922515922	-179.768034548702
Plate_3	42	19.8333333333333	333.174128647469	0.544083229249728	0.328578899894327	-136.581010779961
Plate_3	43	20	285.245508290665	0.858398461011909	0.518397934042584	148.037200046442
Plate_3	44	19.8333333333333	244.368574084312	0.702224993049529	0.42408275662658	-169.149895370203
Plate_3	45	19.8333333333333	232.948492160821	0.741761335898118	0.447959265477897	-174.827839174903
Plate_3	46	18.1666666666667	232.467201987721	1.04898411538744	0.633495075957262	-170.091962897242
Plate_3	47	20.1666666666667	253.314034352619	1.24090897287191	0.749400979952103	-151.209024927808
Plate_3	48	19.8333333333333	365.600875272475	0.320048229879843	0.1932812658682	-126.995271142707
Plate_3	49	19.8333333333333	296.346081465573	0.601484524775389	0.363244284751602	-136.230507714824
Plate_3	50	19.8333333333333	271.900717174486	0.797631546798322	0.481700008525184	-141.570558371641
Plate_3	51	20	277.584221453598	0.678617820467964	0.409826079744327	140.1151451306
Plate_3	52	19.8333333333333	285.954541841881	0.760682216082963	0.459385829764287	-137.551095089001
Plate_3	53	19.6666666666667	383.337970986439	0.300116481367346	0.181244225123096	-122.860953486167
Plate_3	54	19.8333333333333	252.414341906319	0.8137657751369	0.491443677716098	-145.491477012332
Plate_3	55	20.1666666666667	226.119437466132	0.653121383688815	0.394428451775403	-156.269059839229
Plate_3	56	19.6666666666667	366.661969666885	0.292302101213918	0.176525019868948	-123.993446276638
Plate_3	57	21.1666666666667	304.384625104488	1.18886113895762	0.717968619809296	132.336999233933
Plate_3	58	19.8333333333333	235.170151167192	1.12276386916276	0.678051623607882	150.164460899738
Plate_3	60	20.3333333333333	211.028434103085	1.15568225397239	0.697931461995775	159.761731774433
Plate_3	62	19.8333333333333	338.514401466171	0.451727099299196	0.272803838384915	-125.380272200301
Plate_3	63	19.6666666666667	215.557416944999	1.03675837794847	0.626111794977195	-153.553819564222
Plate_3	64	19.8333333333333	212.532350478698	0.85143395274503	0.514191977413868	155.243688145414
Plate_3	66	18.1666666666667	222.443251190051	0.881853072205151	0.532562477129038	-145.809857321412
Plate_3	67	20.1666666666667	211.482859825566	1.36020414956895	0.82144488024998	149.919076928595
Plate_3	68	20.8333333333333	244.247824964727	1.42275473055064	0.859219985200481	137.820988593515
Plate_3	70	19.8333333333333	229.106961919537	0.66084063762036	0.399090209073692	-141.379248167613
Plate_3	74	19.6666666666667	166.012047755577	1.11744976275636	0.674842366010763	179.309722802135
Plate_3	75	21.6666666666667	298.991638679077	0.754109202838347	0.455416302043528	-123.264874741401
Plate_3	76	18	163.441120896793	1.04373778622652	0.630326749915391	-175.789501596698
Plate_3	77	19.6666666666667	190.591185525459	0.738041402962627	0.44571274986059	-147.644090812157
Plate_3	78	20	286.513524986169	1.53942993027182	0.929681647513068	124.18924368153
Plate_3	79	17.8333333333333	364.943831294625	0.303182016410544	0.18309554138857	-116.003345844511
Plate_3	80	19.6666666666667	352.854077488131	0.488856729898897	0.295226902578156	-116.782904802175
Plate_3	81	19.6666666666667	213.103261354678	0.966594092459539	0.583738675391031	-137.852911310786
Plate_3	82	19.1666666666667	161.616830806695	1.47461234774074	0.890537471003083	-167.855721950433
Plate_3	83	19.8333333333333	285.954541841881	0.809846068916567	0.489076516427995	-123.301062391197
Plate_3	85	19.6666666666667	181.617730411984	0.951967511032873	0.574905493671727	-149.198554023863
Plate_3	86	20	308.228811112784	0.586403925797827	0.354136915960567	-119.975446569531
Plate_3	87	18	228.043855431362	1.08514274237781	0.655331738510839	-131.800460290437
Plate_3	88	17.3333333333333	158.445574251855	1.01723754300521	0.614322910251745	-162.365538923341
Plate_3	89	19.8333333333333	172.887246493199	0.796773908432031	0.481182069622175	-148.240519915187
Plate_3	90	17.3333333333333	180.413414135424	1.17891331814221	0.711961002143191	-142.431407971173
Plate_3	91	20	143.055933117085	0.83692608399687	0.50543048781667	178.397738653729
Plate_3	92	20.1666666666667	189.274932307477	0.837491798052448	0.50577212985238	139.070366373225
Plate_3	93	19.8333333333333	173.677862722916	1.08601520111545	0.655858627627803	144.845822367853
Plate_3	94	20	266.720827833148	0.638421017673116	0.385550710588373	-118.679036269381
Plate_3	95	19.8333333333333	218.01146758829	0.856916125631156	0.517502732532047	-124.346097400062
Plate_3	96	19.8333333333333	206.693009073844	0.889553124555289	0.537212638343943	-125.150985488883
Plate_3	97	19.6666666666667	223.78561169119	0.941297294475185	0.568461611872624	-118.855661219717
Plate_3	98	18.1666666666667	115.156415366231	1.23688861602575	0.746973034449142	-156.997403406642
Plate_3	99	20.5	279.65872058636	1.28072769569366	0.773448021721814	111.611185153698
Plate_3	100	17.8333333333333	107.517440445725	1.05452285982344	0.636839995366168	-161.565051177078
Plate_3	101	20	222.71281956816	0.974657218560488	0.588608101540432	116.680102788532
Plate_3	102	19.6666666666667	174.183810958424	1.01606824350523	0.613616755158749	-124.237462776858
Plate_3	103	20	98.6154146165801	0.679242486425851	0.410203323596388	-173.595647273616
Plate_3	104	18	230.991341829082	1.06602171710686	0.643784304018058	-114.012858877657
Plate_3	105	18.1666666666667	92.3958873543623	0.980061025259126	0.591871530304315	-170.027942312669
Plate_3	106	20.3333333333333	149.013422214242	1.26021779450694	0.761061827098306	127.638922328422
Plate_3	107	19.6666666666667	112.614386292338	0.964520615283671	0.582486475703968	142.214262039207
Plate_3	108	19.8333333333333	125.872951820477	0.829588198119898	0.500999043619556	134.356254285825
Plate_3	109	20.5	156.156972306714	1.63061664934006	0.984750486664258	124.300656625696
Plate_3	110	20	265.316791779186	1.14960784634781	0.694263048658452	108.230078017215
Plate_3	111	19.8333333333333	106.301458127346	0.79137756047622	0.477923145289564	138.81407483429
Plate_3	112	20	220.056810846654	0.871438777480261	0.526273149835127	111.317912275462
Plate_3	113	20	276.799566473649	1.08990822106328	0.658209672730757	105.29142781069
Plate_3	114	20	244.640552648166	1.2890053831032	0.778447024220839	106.138418571634
Plate_3	115	20	96.9381245950219	0.855688389629916	0.516761286880057	-132.909840846289
Plate_3	116	18	156.668439706279	0.855561673754008	0.516684761523518	-114.111019502551
Plate_3	117	20.6666666666667	87.0057469366248	1.19274090652388	0.720311661627593	127.528440823408
Plate_3	118	20.6666666666667	213.431487836261	1.65586782786329	1	104.101352280257
Plate_3	119	19.8333333333333	88.2043082847998	0.866496929633673	0.523288703997463	-122.969403903462
Plate_3	120	19.8333333333333	148.081058883302	0.86799844647313	0.524195489439025	-106.476881393688
Plate_3	121	19.8333333333333	78.8923316932641	0.891315999848722	0.538277261536548	120.46554491946
Plate_3	123	17.8333333333333	122.249744376011	1.13862080058826	0.687627829606138	-103.240519915187
Plate_3	124	20.6666666666667	93.6215787091843	1.57194591487266	0.949318471209796	103.590948447841
Plate_3	125	20	99.4635611668917	1.26439867065439	0.763586712283645	102.778733188406
Plate_3	126	20.5	275.007272631107	1.44216578987337	0.870942575008733	89.5833107682064
Plate_3	127	20.1666666666667	218.586367369971	1.24462499901904	0.751645136209387	85.8023316428391
Plate_3	128	20	159.138304628395	0.814424601987072	0.491841551772883	83.1429276659007
Plate_3	129	20	188.470156788814	1.35495311693094	0.81827371371745	78.9881698283556
Plate_3	130	20.6666666666667	83.6480723029527	1.36795924736447	0.826128284121366	62.2095575205479
Plate_3	131	21.1666666666667	254.566297847928	1.59500862331338	0.963246339154716	79.1314746598313
Plate_3	132	20	302.16551755619	0.894255702884921	0.54005258622535	80.47533202821
Plate_3	133	20	171.711968132684	1.33034940643402	0.803415214697837	71.6705681471315
Plate_3	134	19.8333333333333	78.7464284904401	1.12949634116922	0.682117450537528	40.3645365730974
Plate_3	135	21.1666666666667	317.316876323967	0.757561871204961	0.457501413130607	78.548421882498
Plate_3	136	20.3333333333333	92.6984358012583	1.45457139915503	0.878434482921254	42.8141991932244
Plate_3	137	20.1666666666667	138.924439894498	1.62279752320561	0.980028415250779	59.7435628364707
Plate_3	138	20.6666666666667	308.287203756497	1.2884821919722	0.778131062329318	76.684987099931
Plate_3	139	19.8333333333333	130	1.00646878736942	0.607819519428767	53.130102354156
Plate_3	140	19.8333333333333	111.825757319144	1.13441372735939	0.685087123664469	38.0996718307227
Plate_3	141	19.8333333333333	124.036285013701	1.05864343419225	0.639328463527379	35.4839797950318
Plate_3	142	20	313.904444059016	1.03535396884742	0.625263654154954	69.486680931716
Plate_3	143	20	305.85290582239	0.919179031717497	0.555104106892152	68.7203955723046
Plate_3	144	21	194.756257922563	1.50108752926821	0.90652617558564	50.8347889968413
Plate_3	145	19.8333333333333	216.640254800441	1.23697856085613	0.747027353295652	50.4314668323275
Plate_3	146	20	303.222690443839	0.864461901150563	0.522059723973293	62.9279197620072
Plate_3	149	20	235.715930730191	1.09182845729416	0.65936932822896	50.1633068143735
Plate_3	150	20	218.497139569377	1.03019495969595	0.622148061796273	44.8145774126561
Plate_3	151	20	288.466635852398	0.973240409465196	0.587752472201272	57.0260924194906
Plate_3	152	20.5	350.707855629155	0.737523645620076	0.4454000695042	62.1197155619472
Plate_3	154	20.1666666666667	323.10988842807	1.05488062596859	0.637056054968953	58.6713071321958
Plate_3	155	20	264.660159449812	0.802989943364834	0.484936013522893	49.7509290706745
Plate_3	156	20.8333333333333	376.824893020618	0.510583411712065	0.308347926761109	59.8967890066538
Plate_3	157	20.5	341.621135177553	0.718856402409605	0.434126679867444	52.4927634139126
Plate_3	159	20	389.679355367974	0.278913505208216	0.168439473558782	56.513831184487
Plate_3	161	20.1666666666667	402.75054314054	0.296968037566807	0.179342839186635	55.5207843138744
Plate_3	162	20	362.088386999639	0.319601711216196	0.193011607471477	50.1539085612278
