# Supplementary material for: Spatial-temporal dynamics of a microbial cooperative behavior resistant to cheating
Source: Nat Commun. 2022 Feb 7;13:721. doi: 10.1038/s41467-022-28321-9 (PMC8821651; doi:10.1038/s41467-022-28321-9)
Supplement: Supplementary file 4 — Source Data [file 41467_2022_28321_MOESM4_ESM.zip › Figure_Source_Data_Final/Final_Fig3_AIC_results_table.csv]

t_hours	Distance_of_min_AIC_mm
20	6
20.5	15
21	1
21.5	15
22	13
22.5	12
23	12
23.5	15
24	12
24.5	12
25	12
25.5	1
26	15
26.5	1
27	15
27.5	15
28	15
28.5	15
29	15
29.5	15
30	21
30.5	22
31	15
31.5	19
32	22
32.5	22
33	19
33.5	19
34	19
34.5	19
35	19
35.5	19
36	21
36.5	19
37	15
37.5	15
38	16
38.5	16
39	18
39.5	18
40	18
40.5	18
41	23
41.5	23
42	23
42.5	23
43	23
43.5	23
44	23
44.5	23
45	45
45.5	45
46	45
46.5	45
47	39
47.5	45
48	17
