# Supplementary material for: Spatial-temporal dynamics of a microbial cooperative behavior resistant to cheating
Source: Nat Commun. 2022 Feb 7;13:721. doi: 10.1038/s41467-022-28321-9 (PMC8821651; doi:10.1038/s41467-022-28321-9)
Supplement: Supplementary file 4 — Source Data [file 41467_2022_28321_MOESM4_ESM.zip › Figure_Source_Data_Final/Final_Fig3_cCFU_Data.csv]

ExpName	colonyID	x_colonyCenter	y_colonyCenter	t_hours	totalColonyIntR	totalColonyIntG	muLogistic	promoterAct	annulusConstRDensity12pix	annulusConstRDensity23pix	annulusConstRDensity35pix	annulusConstRDensity47pix	annulusConstRDensity58pix	annulusConstRDensity70pix	annulusConstRDensity82pix	annulusConstRDensity93pix	annulusConstRDensity105pix	annulusConstRDensity117pix	annulusConstRDensity128pix	annulusConstRDensity140pix	annulusConstRDensity152pix	annulusConstRDensity163pix	annulusConstRDensity175pix	annulusConstRDensity187pix	annulusConstRDensity198pix	annulusConstRDensity210pix	annulusConstRDensity222pix	annulusConstRDensity233pix	annulusConstRDensity245pix	annulusConstRDensity257pix	annulusConstRDensity268pix	annulusConstRDensity280pix	annulusConstRDensity292pix	annulusConstRDensity303pix	annulusConstRDensity315pix	annulusConstRDensity327pix	annulusConstRDensity338pix	annulusConstRDensity350pix	annulusConstRDensity362pix	annulusConstRDensity373pix	annulusConstRDensity385pix	annulusConstRDensity397pix	annulusConstRDensity408pix	annulusConstRDensity420pix	annulusConstRDensity432pix	annulusConstRDensity443pix	annulusConstRDensity455pix	annulusConstRDensity467pix	annulusConstRDensity478pix
Plate_1	1	149	632	21.8333333333333	11098.6	8382.2	1.87906706890381	1.38628942863822	0	0	0	0	0	1.31467179890007	0	0	0.854387041984802	0	0.753308788383029	1.17067230406259	0	0	0	0	0	0.302166305879059	0	0	0	0.41110163489399	0	0.148030337375778	0	0.239898222992463	0.23491253560561	0.387122381662328	0	0.175700820898131	0.236138209955108	0	0.643974454089304	0	0.110233613986947	0.445709628725446	0.309661703490749	0.224341733825799	0	0	0.168482006203538
Plate_1	1	149	632	22	13743.2	10835.8	1.40356363043322	1.13666759168912	0	0	0	0	0	1.50891878291369	0	0	1.04995779092192	0	0.844201181664416	1.32815774428206	0	0	0	0	0	0.323463474817243	0	0	0	0.443432384828926	0	0.167649432171917	0	0.257759273757251	0.248199908229175	0.41862204865297	0	0.193436787911487	0.249914214110222	0	0.678762734286456	0	0.120986974929512	0.477290877614529	0.327030728348023	0.242293691900909	0	0	0.183000739724716
Plate_1	1	149	632	22.1666666666667	16334.8	13790.2	1.18394175717954	1.04537871940152	0	0	0	0	0	1.71619698390048	0	0	1.33622015114979	0	0.921971840501922	1.43967339042847	0	0	0	0	0	0.352599295374374	0	0	0	0.466032969883166	0	0.187723255376891	0	0.277916923642039	0.268199617520424	0.450883785155747	0	0.203303614848769	0.273149349234911	0	0.726059213256191	0	0.131950676170762	0.512716025140509	0.346264338508239	0.262180659551697	0	0	0.200232192781517
Plate_1	1	149	632	22.3333333333333	18232.6	15787.8	1.08967533877709	0.988290809552019	0	0	0	0	0	2.05843857662919	0	0	1.43141573906138	0	1.00259454348566	1.60649700332934	0	0	0	0	0	0.389644503080716	0	0	0	0.504632664085961	0	0.200374449322665	0	0.295984612854219	0.285179994336227	0.492739262376133	0	0.216025096814309	0.287845470181991	0	0.763114370942672	0	0.139294994527011	0.54859120943301	0.365993602244228	0.282611635762151	0	0	0.215485946242607
Plate_1	1	149	632	22.5	22237	20144	1.01100442318982	0.95488743866214	0	0	0	0	0	2.29644342581289	0	0	1.77091163835008	0	1.14447014009489	1.76042906583977	0	0	0	0	0	0.429272279432785	0	0	0	0.529883863644601	0	0.217512026230596	0	0.32193646027727	0.303002140001963	0.522208728557104	0	0.237820879061735	0.313076296849128	0	0.801331743575367	0	0.151098527215372	0.590271759744958	0.388363509015355	0.309140892779508	0	0	0.228467490602114
Plate_1	1	149	632	22.6666666666667	27358.4	24508.8	0.957073736227287	0.927605585304803	0	0	0	0	0	2.46509569652929	0	0	2.0325464853884	0	1.21216538957114	1.93916656305209	0	0	0	0	0	0.477307478810407	0	0	0	0.574900936527503	0	0.239639435410464	0	0.337678426829883	0.324055985131963	0.557880130759877	0	0.252219919088664	0.32933136963645	0	0.84058119400398	0	0.161224309194044	0.625707012346691	0.414517848525383	0.329637720950376	0	0	0.245724298781937
Plate_1	1	149	632	22.8333333333333	31711.8	29277	0.89396666187017	0.871040744060562	0	0	0	0	0	2.92027883377211	0	0	2.48563498478609	0	1.30392816144756	2.072635847165	0	0	0	0	0	0.512273928076365	0	0	0	0.596966579381764	0	0.258349885403951	0	0.356823687005976	0.352620949108128	0.597607171647542	0	0.269272494264744	0.350686435075336	0	0.884641424038117	0	0.171869058055107	0.673107035534195	0.448543289623422	0.346997335775664	0	0	0.266531381440282
Plate_1	1	149	632	23	36374	34802.6	0.776697328007657	0.750554713954731	0	0	0	0	0	3.1928170575467	0	0	2.90441242125944	0	1.39748220355751	2.24646552562198	0	0	0	0	0	0.556180482218225	0	0	0	0.649861278571742	0	0.290131341106368	0	0.380777104880766	0.369080994721724	0.635628486635	0	0.289903132406334	0.370369355847936	0	0.92964267881252	0	0.184577054027811	0.724593479176642	0.471748950875378	0.370347208241265	0	0	0.282629934165136
Plate_1	1	149	632	23.1666666666667	40069.4	38689	0.653207947204798	0.696090771775876	0	0	0	0	0	3.47525536839362	0	0	3.18640755235552	0	1.53166038946692	2.4752004113856	0	0	0	0	0	0.594224648841751	0	0	0	0.687720728432945	0	0.315503562289272	0	0.408834861581426	0.38908968630253	0.674939366125023	0	0.302891734831463	0.387717978212194	0	0.988758016204256	0	0.201694165097849	0.764651443039291	0.502029188526473	0.387744128364324	0	0	0.304839628793728
Plate_1	1	149	632	23.3333333333333	44038.4	42604.6	0.58229992312549	0.642697647853423	0	0	0	0	0	3.82261590378177	0	0.0765724996177587	3.54121119782605	0	1.63161793124033	2.71597585580313	0	0	0	0	0	0.640087256932722	0	0	0	0.727201390511021	0	0.341626897361769	0	0.433763918031651	0.42248391409992	0.720902874309259	0	0.321723727232511	0.405917247093207	0	1.04345856888345	0	0.215363607453995	0.82735885151306	0.529272396731523	0.415232942519125	0	0	0.322064394785116
Plate_1	1	149	632	23.5	48009.6	47735.4	0.54514051781419	0.587643332033607	0	0	0	0	0	4.10908180910693	0	0.157068208146049	3.88344990339026	0	1.7364985519419	2.92639493087093	0	0	0	0	0	0.694620020018794	0	0	0	0.767709527156985	0	0.368539511029599	0	0.469590032202531	0.440789820217523	0.760025022521667	0	0.343194183784017	0.423823574883641	0	1.0989519703397	0	0.227672339296105	0.87366283487705	0.554612813714508	0.440348490947915	0	0	0.338378326741794
Plate_1	1	149	632	23.6666666666667	52115.6	52907.6	0.565731702009764	0.602221661386862	0	0	0	0	0	4.40948838822292	0	0.281131409247397	4.13241009827124	0	1.86036430574765	3.12352619222059	0	0	0	0	0	0.728408506168534	0	0	0	0.799092802889075	0	0.383400197833297	0	0.496708901461018	0.471399538252177	0.811405177910123	0	0.363120122814317	0.439226543735848	0	1.15100468298068	0	0.240198677738127	0.92829376155614	0.578932586858049	0.462662573711062	0	0	0.359111294425152
Plate_1	1	149	632	23.8333333333333	57356.4	58464	0.573087562033439	0.623774498056043	0	0	0	0	0	4.90983255258308	0	0.333907033803711	4.80900555031321	0	2.02806761004077	3.31391448087926	0	0	0	0	0	0.786200877975708	0	0	0	0.834670796556855	0	0.39881143081769	0	0.518346304522763	0.497670168838585	0.866222981238475	0	0.377796157403428	0.473312158558829	0	1.19758691085819	0	0.25496686132722	0.982804510012895	0.606719547162054	0.495597636946511	0	0	0.385331277907093
Plate_1	1	149	632	24	63957	65335	0.561124067680261	0.600882269305409	0	0	0	0	0	5.43812302572615	0	0.390105345308237	5.25245092027911	0	2.14698308558727	3.54287997890736	0	0	0	0	0	0.83114536775551	0	0	0	0.873400611835321	0	0.434741471235701	0	0.549844799397773	0.518319169346398	0.918464037028921	0	0.401155685687632	0.493525579614864	0	1.24611904851243	0	0.270423048911464	1.03620983536151	0.642946604349589	0.526269079592005	0	0	0.409251189514901
Plate_1	1	149	632	24.1666666666667	70645.8	72970.4	0.512532391741196	0.550029056535718	0	0	0	0	0	5.8550310231854	0	0.639519855502196	5.73685938017858	0	2.28726557851809	3.75704081916785	0	0	0	0	0	0.876559021766647	0	0	0	0.932510279143251	0	0.472440892373086	0	0.583370847360609	0.546079576815081	0.957067025386187	0	0.419325593525418	0.520972167996973	0	1.29593881381217	0	0.283942576000183	1.09601564351224	0.676647636259355	0.550927557024628	0	0	0.429106201235159
Plate_1	1	149	632	24.3333333333333	76643.6	79854.4	0.50239784301683	0.579208483840053	0	0	0	0	0	6.15966008038342	0	0.711572936224895	6.17438028858939	0	2.4060295149342	4.03514621789059	0	0	0	0	0	0.938022423236249	0	0	0	0.993424292033812	0	0.506617792372039	0	0.607282660178877	0.571346115747414	1.01136388275898	0	0.443714626927223	0.547265938455462	0	1.35135189960141	0	0.30375930919461	1.14805353557429	0.707048973029102	0.57957153783475	0	0	0.453008280668534
Plate_1	1	149	632	24.5	80716.2	84930.2	0.460109712910818	0.558684811790266	0	0	0	0	0	6.66470743571495	0	0.825640419314043	6.69025884154467	0	2.57243890819095	4.25979179603477	0	0	0	0	0	1.0092285613129	0	0	0	1.04193150132414	0	0.529090307933612	0	0.637753510157799	0.600750923797179	1.07687447392947	0	0.463280940747336	0.57732470634676	0	1.40889055884549	0	0.31841773339148	1.20504038848582	0.751825286869091	0.611254440640674	0	0	0.481640901625717
Plate_1	1	149	632	24.6666666666667	87865.4	95130.6	0.413204391527014	0.509888040846836	0	0	0	0	0	7.04605567160338	0	0.979271219277694	7.065653744233	0	2.74784350880263	4.51973404288465	0	0	0	0	0	1.05891088803808	0	0	0	1.08704977948812	0	0.564723962870865	0	0.668617527920852	0.635708069977524	1.12510811574634	0	0.489023765583441	0.601334702233426	0	1.48617269882222	0	0.335456827332551	1.27277940289289	0.783565536429552	0.640022988705962	0	0	0.503962604599967
Plate_1	1	149	632	24.8333333333333	94230	103521.2	0.407739578934837	0.51198577044637	0	0	0	0	0	7.50229118030665	0	1.06827580116541	7.69303459019888	0	2.86304433284532	4.91590317684101	0	0	0	0	0	1.13327847124281	0	0	0	1.13678109074958	0	0.597058400799025	0	0.704479699807385	0.662525978634811	1.18725428909411	0	0.520560609882506	0.624439641317858	0	1.5548189718649	0	0.359024501707883	1.34521872110683	0.825839021442669	0.675891870315666	0	0	0.530909806445504
Plate_1	1	149	632	25	99883.6	110306	0.442197845934651	0.539613779283032	0	0	0	0	0	7.91302786364601	0	1.19585001662009	8.16436419491093	0	3.06305655686034	5.18671343266203	0	0	0	0	0	1.18798879494567	0	0	0	1.19321990249689	0	0.630424097797218	0	0.736937884652829	0.702637675836775	1.24225784686605	0	0.54554208943982	0.653725491671658	0	1.61047901759281	0	0.377417422298669	1.41478242347824	0.865713038285115	0.7080960741087	0	0	0.557744721317659
Plate_1	1	149	632	25.1666666666667	107537.4	119979.8	0.400505511089381	0.489615256680341	0	0	0	0	0	8.53296559952951	0	1.40347830357748	8.82562302912606	0	3.21076835279878	5.43766504925725	0	0	0	0	0	1.23623620091408	0	0	0	1.24982353427339	0	0.66514504785674	0	0.778617830276319	0.734585113423342	1.29569023163601	0	0.573159954389151	0.678053690567162	0	1.68674926606426	0	0.393599857568735	1.4901572661981	0.90154405018602	0.738290982124408	0	0	0.590371470720111
Plate_1	1	149	632	25.3333333333333	116681.2	130455.4	0.429482087124047	0.507092612184863	0	0	0	0	0	9.03831177638684	0	1.58705209387517	9.36556321102879	0	3.36191892131135	5.73208870173701	0	0	0	0	0	1.30491895721726	0	0	0	1.30736982095363	0	0.693473815712082	0	0.822249746468289	0.770798496957475	1.36530766303674	0	0.594097729090308	0.705020302502353	0	1.74742539026847	0	0.414193702557574	1.56718537149008	0.940316576735163	0.780515064504793	0	0	0.617446841319386
Plate_1	1	149	632	25.5	122807.8	139289	0.401106897428413	0.497510151514859	0	0	0	0	0	9.69275690238072	0	1.73450733609785	10.0008664363841	0	3.62795557874965	5.99780275131902	0	0	0	0	0	1.36953802948595	0	0	0	1.35669438337114	0	0.737122058855034	0	0.858720045597648	0.805146772224263	1.43276034072956	0	0.623197748807632	0.737917635554928	0	1.81363041063034	0	0.43509846875156	1.64026347484976	0.981753283894618	0.818380914923864	0	0	0.65023881696307
Plate_1	1	149	632	25.6666666666667	134385	152649.6	0.360083650693511	0.456414928282563	0	0	0	0	0	10.1576062663713	0	1.92123147051132	10.6923481085908	0	3.76994774392072	6.33353847974134	0	0	0	0	0	1.4583284429531	0	0	0	1.40755630220119	0	0.782931073954964	0	0.891158814750049	0.845563225679061	1.50838442783961	0	0.651551494244859	0.770066341376023	0	1.89054576141118	0	0.454449776230534	1.71365483555776	1.01920020149988	0.858971025261887	0	0	0.677963947418247
Plate_1	1	149	632	25.8333333333333	140072.2	161838.4	0.339705389752741	0.447110419717844	0	0	0	0	0	10.7657730325861	0	2.11557384361597	11.380700094479	0	3.92981375523981	6.63894382329444	0	0	0	0	0	1.52692025357452	0	0	0	1.4890198064495	0	0.820669471813106	0	0.939194626174846	0.871459808064622	1.57621218662044	0	0.675993016297283	0.805831873763217	0	1.95925559979459	0	0.472592965521246	1.78572748388013	1.05774417478284	0.894881104896086	0	0	0.704969103830692
Plate_1	1	149	632	26	145977	170179.6	0.349183339434163	0.435002780280059	0	0	0	0	0	11.3111353094209	0	2.28313829173654	12.0438240369614	0	4.1743046568323	6.97947693642996	0	0	0	0	0	1.59219615576707	0	0	0	1.54841766784354	0	0.851433472700757	0	0.981065261640728	0.91081699294378	1.65268645752996	0	0.714775373140306	0.838048106635043	0	2.03167112574488	0	0.499116494748455	1.87817593476946	1.10919083275267	0.932820268335124	0	0	0.740948023398825
Plate_1	1	149	632	26.1666666666667	155122.4	182496.4	0.299920255564118	0.393218106843578	0	0	0	0	0	11.8431285710359	0	2.41483445276326	12.7090613838583	0	4.34681835711047	7.32610016218379	0	0	0	0	0	1.67666881472367	0	0	0	1.61117072527025	0	0.886054544913338	0	1.01614387162943	0.95137010551827	1.72613983726404	0	0.742523160492162	0.874599187518863	0	2.09971438704163	0	0.519023100615956	1.95114107781806	1.15535313453372	0.97463496562171	0	0	0.779804052860635
Plate_1	1	149	632	26.3333333333333	164656.6	192954.8	0.301531034631378	0.379890499352284	0	0	0	0	0	12.6526750611629	0	2.5943010187231	13.5376083035633	0	4.54784472761345	7.68189266149576	0	0	0	0	0	1.77582847949449	0	0	0	1.66808568376853	0	0.931281345246957	0	1.06112101798227	0.999365686583024	1.79359489642408	0	0.774259045911893	0.906767811390894	0	2.18710384569141	0	0.547564749399817	2.04800183785532	1.20531624301902	1.01734401687312	0	0	0.811110106844142
Plate_1	1	149	632	26.5	172326.2	203647	0.344614108205125	0.422900022754725	0	0	0	0	0	13.2086130215631	0	2.97004580008303	14.3287144740255	0	4.77276376767386	7.97019696881663	0	0	0	0	0	1.86165810576634	0	0	0	1.7416195132795	0	0.987210503488491	0	1.11173980999946	1.0432262064909	1.87684503695673	0	0.808046665912283	0.937572777483068	0	2.26274531268419	0	0.573065259901606	2.13262354667926	1.2625875980338	1.05925473475223	0	0	0.84505504401601
Plate_1	1	149	632	26.6666666666667	180177.8	213646.6	0.320737791363456	0.392255350129859	0	0	0	0	0	14.0463526730378	0	3.17204321496432	14.9871150153851	0	5.02293544384644	8.32799676924759	0	0	0	0	0	1.9201939224324	0	0	0	1.82700303541485	0	1.04565284820385	0	1.15851568162926	1.08468973827123	1.95617945000399	0	0.836423797381964	0.983445020398278	0	2.35042596931384	0	0.596650143937739	2.21493552390278	1.31565323182649	1.09949806801793	0	0	0.883597338658889
Plate_1	1	149	632	26.8333333333333	194350.2	231262.8	0.331152752869233	0.417804009328257	0	0	0	0	0	14.6385909527032	0	3.45254897175882	15.7877257313829	0	5.25625130597768	8.71203764692833	0	0	0	0	0	2.01166073739155	0	0	0	1.918778875875	0	1.08671969561165	0	1.20654386546036	1.13217012087066	2.03845259360741	0	0.88025078127019	1.01471198811092	0	2.44379314696636	0	0.625102302485431	2.31671709493564	1.36342973369052	1.14382973752542	0	0	0.924279494233729
Plate_1	1	149	632	27	202710	242264.4	0.320762248581349	0.404180187732842	0	0	0	0	0	15.5082785229586	0	3.62743723388686	16.513876474912	0	5.51590000622743	9.12948157429799	0	0	0	0	0	2.09420765762629	0	0	0	1.97273092928728	0	1.13089412448483	0	1.26268642214842	1.1749598235449	2.14095391982356	0	0.907769385503992	1.04800816798831	0	2.53626439691089	0	0.653457704495729	2.42070085069128	1.42437158593539	1.19844599103748	0	0	0.961592204723906
Plate_1	1	149	632	27.1666666666667	216532.8	260228	0.328227833762519	0.418197941801234	0	0	0	0	0	16.1723638912197	0	3.88126811433657	17.5582273923739	0	5.76283496199973	9.47426314999605	0	0	0	0	0	2.19482967121663	0	0	0	2.04079003502188	0	1.18247007022679	0	1.31996479687953	1.23074497443209	2.23921444827804	0	0.952231430095753	1.08928371339265	0	2.6248341093198	0	0.677045265590209	2.52927664158502	1.47062428565008	1.25686251901377	0	0	1.00320414101879
Plate_1	1	149	632	27.3333333333333	225379.6	272300.4	0.280899002056479	0.370071893976329	0	0	0	0	0	17.2073907109271	0	4.14344593456968	18.425063887685	0	6.01277738666736	9.83897482224129	0	0	0	0	0	2.27644548089995	0	0	0	2.12742271948368	0	1.23478738567815	0	1.36251220793149	1.28201652481678	2.32207700501975	0	0.986937861326793	1.13765834363385	0	2.70212183273862	0	0.704463314742187	2.63092107230411	1.51493837609353	1.30323916762689	0	0	1.04680520064614
Plate_1	1	149	632	27.5	237483.2	288675.2	0.305716743122794	0.405814643903944	0	0	0	0	0	17.710242377656	0	4.37297205737853	19.3456998062991	0	6.23541556853453	10.2722368021182	0	0	0	0	0	2.40192020651088	0	0	0	2.19855846576302	0	1.28658095144435	0	1.41435765569847	1.32315027825194	2.39972295780418	0	1.02292013055062	1.17473360932154	0	2.78222704693614	0	0.728614205400235	2.72943653849574	1.56676914000026	1.35068696487687	0	0	1.08506608128624
Plate_1	1	149	632	27.6666666666667	245944.4	300839.4	0.266638490740625	0.363617375361535	0	0	0	0	0	18.4423291313982	0	4.69312945845265	20.2409921949274	0	6.45830243000029	10.6612829403562	0.0139536120466994	0	0	0	0	2.50126898055647	0	0	0	2.28449042413584	0	1.33804402709912	0	1.4696764322674	1.37211851295731	2.50503441534633	0	1.0583494500293	1.21548496992201	0	2.8737486822295	0	0.764526560686907	2.83716169854851	1.62609303979511	1.40719119085003	0	0	1.13029878487421
Plate_1	1	149	632	27.8333333333333	261676.8	322549.2	0.270682182603334	0.368138796450596	0	0	0	0	0	19.312965135192	0	4.93694989965598	21.3089889896487	0	6.76570927003378	11.1020122103183	0.0436518803404052	0	0	0	0	2.63035699253982	0	0	0	2.37272793519757	0	1.38953308723439	0	1.52758096309915	1.4253668086367	2.59652324174532	0	1.10258023274457	1.26061733011591	0	2.96379585931504	0	0.796257350835731	2.94787074311259	1.69316216631942	1.45643158875638	0	0	1.16997843789264
Plate_1	1	149	632	28	270473.2	335433.6	0.251901546364014	0.348560641435724	0	0	0	0	0	19.947441187918	0	5.37360378745991	22.3507068130861	0	6.99827132213183	11.5001724050933	0.0733336159184159	0	0	0	0	2.71993127116886	0	0	0	2.46318714314389	0	1.45553853980668	0	1.5789458724633	1.48055271249201	2.70272477266297	0	1.14520829270231	1.31594238852113	0	3.07479855356272	0	0.834565290905966	3.06096711182304	1.75856148950347	1.50959553080653	0	0	1.22097176970565
Plate_1	1	149	632	28.1666666666667	282645.8	351954.8	0.272477275034259	0.364780589801221	0	0	0	0	0	20.94358223255	0	5.71443716194807	23.3257311365612	0	7.30988240162884	11.8939996877442	0.119878721505471	0	0	0	0	2.81765024085391	0	0	0	2.56639146948719	0	1.52270598586654	0	1.63996523519332	1.53310295595438	2.8112488294922	0	1.1902898073093	1.35370458406301	0	3.17946790649596	0	0.863861870143651	3.16915566177815	1.82405496298821	1.56517426100108	0	0	1.27371209735764
Plate_1	1	149	632	28.3333333333333	293147.6	367327.2	0.262324754630132	0.337303047943041	0	0	0	0	0	21.8267557481873	0	5.99092402180983	24.2908120654964	0	7.62476517209469	12.3776423272599	0.140186407284336	0	0	0	0	2.91789403589468	0	0	0	2.65622802398994	0	1.58493150854039	0	1.70715185413507	1.58100165661034	2.9062503200487	0	1.23461413415439	1.39829332720822	0	3.29826122044409	0	0.899435768767893	3.29772217967358	1.88339216662989	1.62191237497158	0	0	1.32572186311332
Plate_1	1	149	632	28.5	308845.8	386975.6	0.266700634885815	0.340422083398443	0	0	0	0	0	22.863029822959	0	6.30033492192827	25.3156111049607	0	7.90415281548181	12.8568253803089	0.205625651458322	0	0	0	0	3.05408880329608	0	0	0	2.7403787694158	0	1.64396500018723	0	1.77153221201444	1.64652232619333	3.0145838594999	0	1.28352835963584	1.44006730969206	0	3.39885036569476	0	0.930509914747915	3.42305651691066	1.94610377162845	1.68667534508342	0	0	1.36919447535921
Plate_1	1	149	632	28.6666666666667	324994	405756.6	0.265134376304658	0.345053088743406	0	0	0	0	0	24.0385807132363	0	6.5949657029241	26.2948506886066	0	8.18389016455445	13.2983374327462	0.244389358858197	0	0	0	0	3.15860848896213	0	0	0	2.82581048454215	0	1.702223017494	0	1.8391813405012	1.71914734522396	3.13657392275528	0	1.3273828870734	1.48088619734326	0	3.50031439337168	0	0.960177457785097	3.54580034579965	2.00948841482729	1.74427212969042	0	0	1.41478605145763
Plate_1	1	149	632	28.8333333333333	337748.2	423227.4	0.260276086423993	0.332036189611206	0	0	0	0	0	25.0648897397344	0	7.00102886608981	27.4873246936038	0	8.5643544079086	13.7576131256685	0.300942268346045	0	0	0	0	3.26630116841427	0	0	0	2.92939360779462	0	1.77940504474342	0	1.90011333261252	1.78481750576887	3.23995817794525	0	1.36265110277296	1.53412374684929	0	3.60541453033709	0	0.993753506008744	3.67641241974371	2.07999675632128	1.81694317414189	0	0	1.47561605649225
Plate_1	1	149	632	29	352556.4	444963.4	0.245560427042566	0.320593423780598	0	0	0	0	0	25.8782559484956	0	7.30864377563758	28.7438937505129	0	8.89726644927157	14.2653498747323	0.358883925952284	0	0	0	0	3.36758578625748	0	0	0	3.03415360388705	0	1.83648158020224	0	1.96497145522428	1.83516067236862	3.36855859885159	0	1.41751317584196	1.59627729608232	0	3.7175296180477	0	1.0259829938839	3.80263419916915	2.14455759603027	1.87502330565045	0	0	1.52699361593874
Plate_1	1	149	632	29.1666666666667	364848.6	460795	0.230414946693532	0.310812281568951	0	0	0	0	0	26.8539861836911	0	7.66709110682912	30.1436546179904	0	9.20050402041011	14.812514824902	0.419900668677819	0	0	0	0	3.52353020242478	0	0	0	3.13650009499074	0	1.91245289306313	0	2.04030711790344	1.89620046264678	3.50455109402564	0	1.46226832537381	1.64820268325724	0	3.83319062098225	0	1.06896125345875	3.93603996566303	2.20774779839071	1.94448317494858	0	0	1.57630013550147
Plate_1	1	149	632	29.3333333333333	379404.8	480992.4	0.228915969005232	0.31436286057977	0	0	0	0	0	27.7991976465337	0	8.03889795804433	31.3294246270174	0	9.56943186176133	15.3004903765419	0.468173443055017	0	0	0	0	3.66432855362229	0	0	0	3.24241961444637	0	1.99732145445187	0	2.11090396464476	1.96117192938256	3.63768225632834	0	1.51767555284381	1.70181673250655	0	3.94457728424764	0	1.11325662574026	4.07762867814256	2.29447932829255	2.01264838821712	0	0	1.63086519612786
Plate_1	1	149	632	29.5	393879.4	500473.4	0.224971377087851	0.302175779275207	0	0	0	0	0	28.8707846303113	0	8.51603523985938	32.6843131838277	0	9.91648366967488	15.8228401478295	0.546191328420389	0	0	0	0	3.81199691274881	0	0	0	3.35599796402998	0	2.06377919938794	0	2.17853437085608	2.03069677533173	3.75597687781668	0	1.57053318308667	1.75506642716558	0	4.06257517244543	0	1.1499491523166	4.21203448624032	2.36641493376522	2.07528820029496	0	0	1.69928446315008
Plate_1	1	149	632	29.6666666666667	408855.8	522751.8	0.228942825718704	0.301858781928533	0	0	0	0	0	29.9703309151121	0	8.89885357424562	33.9761807139203	0	10.2310789043549	16.2768539834496	0.583577309512336	0	0	0	0	3.93409943022311	0	0	0	3.46201579718722	0	2.12980820039568	0	2.25168022072698	2.09805496472128	3.86008390830957	0	1.62517075024411	1.81282634584606	0	4.18410823847852	0	1.19130396722251	4.35412448265625	2.43853952208785	2.14202802679476	0	0	1.75500917237007
Plate_1	1	149	632	29.8333333333333	425132.4	544284.6	0.242635390785882	0.315218606972626	0	0	0	0	0	31.0466470743417	0	9.41511989652668	35.3053504093598	0	10.6626468052174	16.7887547455143	0.666373149713605	0	0	0	0	4.062083101785	0	0	0	3.57118448809533	0	2.21257283087854	0	2.32215225229874	2.17358318805523	3.99256790689376	0	1.6805982456089	1.86128404893384	0	4.31171179455218	0	1.23713252906298	4.4899630461374	2.5232205539553	2.2174680975225	0	0	1.81949755944071
Plate_1	1	149	632	30	441553.2	563871	0.24479780084252	0.321004747689876	0	0	0	0	0	32.120481715683	0	9.78646302886504	36.4915939133649	0	11.0077946599543	17.3554632730837	0.765412383085349	0	0	0	0	4.20069442587335	0	0	0	3.69416914566019	0	2.28299483312163	0	2.40662299855485	2.24023755089876	4.10466356919432	0	1.72990639581481	1.91268136485593	0	4.43687968138711	0	1.27653615087091	4.64097654623336	2.60381423472508	2.29040514496677	0	0	1.8749035185427
Plate_1	1	149	632	30.1666666666667	463955.8	593072.4	0.236157318204928	0.301626112213267	0	0	0	0	0	33.4842122137762	0	10.1500259889362	37.8056810614536	0	11.3678205488001	17.9388311007168	0.826707426525087	0	0	0	0	4.35811562668268	0	0	0	3.82131478606705	0	2.35596006639412	0	2.48762249626183	2.32363490147695	4.26102951648185	0	1.78599857419091	1.96386006802386	0	4.5597682353619	0	1.31679337185459	4.79447806033765	2.68078005879951	2.35949844916506	0	0	1.93793189633164
Plate_1	1	149	632	30.3333333333333	482720.4	619363.8	0.227617076697101	0.292116822470393	0	0	0	0	0	34.9046798250515	0	10.6531020853867	39.4585307690479	0	11.8065263312657	18.4942721079273	0.876834620512756	0	0	0	0	4.48295084535673	0	0	0	3.94066376439169	0	2.45530766752914	0	2.56501622240359	2.40738448612419	4.41028083043343	0	1.84825323196353	2.03201769509845	0	4.68476818943853	0	1.36095183172351	4.94964041582087	2.75947094834722	2.44074938770993	0	0	2.00520433163563
Plate_1	1	149	632	30.5	498065.4	638949.6	0.222693710552292	0.299455309438616	0	0	0	0	0	35.9877779336928	0	11.054218913866	40.9728658725645	0	12.2756720508451	18.9912415378819	0.953890852915194	0	0	0	0	4.62930265747102	0	0	0	4.05490524953131	0	2.54758180586175	0	2.65139872100688	2.46951947413622	4.5653208958432	0	1.89638324582334	2.09251707449165	0	4.82985307320651	0	1.40264089648587	5.11174351476337	2.83596363304822	2.51821951542419	0	0	2.07525301359666
Plate_1	1	149	632	30.6666666666667	514503.6	661170.2	0.210446096439778	0.287417773387621	0	0	0	0	0	37.2257695306232	0	11.5434423289476	42.5435988474347	0	12.6350917831693	19.6605627789648	1.03726258271318	0	0	0	0	4.81612674155377	0	0	0	4.17103011675879	0	2.62456976152239	0	2.74567161857952	2.54875417509675	4.71572186309785	0	1.96152425969044	2.15682468806237	0	4.95240404368251	0	1.44307977500023	5.2687828880675	2.91922899916242	2.60488653441759	0	0	2.13886846000326
Plate_1	1	149	632	30.8333333333333	532334.6	688223.800000001	0.204312145065671	0.274062212372856	0	0	0	0	0	38.5299565916396	0	12.0363460525757	44.1343687439385	0	13.027426591737	20.2866848212085	1.16485932699566	0	0	0	0	4.98798376486576	0	0	0	4.28841860420999	0	2.71053941527252	0	2.82666279527519	2.62940551143886	4.86644254232752	0	2.02079382034266	2.22011113716809	0	5.08521050879477	0	1.49192155722859	5.44891055498683	3.00649609418054	2.6900590707429	0	0	2.20068898660209
Plate_1	1	149	632	31	552897	716687	0.205939726733277	0.281835319783275	0	0	0	0	0	39.9418623165886	0	12.5369195392147	45.7412894386583	0	13.446039839761	20.8260089543859	1.22741636773346	0	0	0	0	5.13109040408144	0	0	0	4.43734747654391	0	2.80336247575579	0	2.90746605579891	2.72098957735633	5.01018075965225	0	2.08588546369679	2.29128513444401	0	5.21809728957404	0	1.5390653195912	5.60526206134871	3.09223290568806	2.76884137175702	0	0	2.27420045393583
Plate_1	1	149	632	31.1666666666667	572105.6	741317.2	0.208431554882548	0.287215318508259	0	0	0	0	0	41.0302092902919	0	13.0003660732369	47.3131946023156	0	13.9304249559909	21.4054271409822	1.33087810255366	0	0	0	0	5.29472189573142	0	0	0	4.56684879035032	0	2.89033740409544	0	2.99754169658611	2.78628889766095	5.15815143960335	0	2.14440303348321	2.35334152245297	0	5.35683379968348	0	1.58912057412451	5.76968896681858	3.17592092478257	2.85267935160381	0	0	2.34762861157964
Plate_1	1	149	632	31.3333333333333	591296.2	768741.2	0.209065387906065	0.279497719808349	0	0	0	0	0	42.2357072943511	0	13.4878450220675	48.9090401340113	0	14.34770932241	21.9752018372512	1.42746773854991	0	0	0	0	5.46177467731452	0	0	0	4.69913565903589	0	2.98331312340168	0	3.08638236061223	2.86718275582111	5.30582681761851	0	2.20892665609351	2.41038196226919	0	5.49916862347341	0	1.63635306184947	5.93200138518737	3.2659971782291	2.92730681562794	0	0	2.41965415725321
Plate_1	1	149	632	31.5	612177.8	798115	0.202157280115834	0.267352430097127	0	0	0	0	0	43.5192626778466	0	13.87773690948	50.536759961793	0	14.8646403811042	22.6043932962544	1.49539791188863	0	0	0	0	5.64267285625993	0	0	0	4.84141679019277	0	3.07700991204192	0	3.16984141057725	2.9593731262837	5.46565005995054	0	2.2696768124449	2.4784827500277	0	5.6660048796494	0	1.69505865677541	6.11071939403932	3.37163006324449	3.02009190345575	0	0	2.49790062415437
Plate_1	1	149	632	31.6666666666667	633774.4	826214.200000001	0.204144101117635	0.272012319289473	0	0	0	0	0	45.1355363419658	0	14.4345675925602	52.3239090132941	0	15.263841077964	23.2861513593189	1.59448123250223	0	0	0	0	5.81306031284115	0	0	0	4.99583291648071	0	3.19026489435212	0	3.25894696012989	3.04355129446125	5.63271832094911	0	2.34725191992315	2.54986370071089	0	5.80963119654474	0	1.74166203578886	6.29997591421377	3.46978106947294	3.11425209699879	0	0	2.57276009242415
Plate_1	1	149	632	31.8333333333333	654404.2	853204.2	0.200241112543019	0.268167717887058	0	0	0	0	0	46.6049067455512	0	15.0106315681043	53.9178316934324	0	15.7830063674267	23.9333760477925	1.72371471563853	0	0	0	0	5.97334702441725	0	0	0	5.14029622626958	0	3.29024749122948	0	3.37975764300492	3.13858135160813	5.81482733357663	0	2.42081502361146	2.60870745284589	0	5.95222586513971	0	1.80038025113271	6.48468515029989	3.55929651460663	3.19994690749289	0	0	2.65613163770845
Plate_1	1	149	632	32	678140.6	885021	0.19702219869427	0.256828362875929	0	0	0	0	0	48.1481380349716	0	15.5295109094533	55.6187873359346	0	16.2759748154265	24.5427868210115	1.84545612311232	0	0	0	0	6.17512084628377	0	0	0	5.2734669544099	0	3.38609124757143	0	3.47581401066713	3.24872667730347	5.98001602156753	0	2.48705102348702	2.68563145136242	0	6.10694948794057	0	1.84487716766406	6.67062395756767	3.65326977180377	3.30188574221199	0	0	2.74390633693908
Plate_1	1	149	632	32.1666666666667	698868.4	915221.800000001	0.193249083588679	0.256416962786382	0	0	0	0	0	49.7494706228005	0	16.1181615402263	57.5639393518919	0	16.7429290460434	25.3193914859786	1.98438879945644	0	0	0	0	6.35287345950585	0	0	0	5.42749368133065	0	3.48781074456753	0	3.57919286827715	3.33941828859422	6.15221813053729	0	2.54431614131311	2.7527295352885	0	6.25650542033755	0	1.89698572594944	6.88082541261124	3.74669825352912	3.40137215909502	0	0	2.81505225488319
Plate_1	1	149	632	32.3333333333333	721583.2	943084.8	0.196120336564068	0.263430355805143	0	0	0	0	0	51.213852006129	0	16.6200967410274	59.4775750801613	0	17.3022405482021	25.9935036156545	2.09545007259117	0	0	0	0	6.5686226011372	0	0	0	5.56024127501007	0	3.59106901001852	0	3.66786433840675	3.43708015658137	6.34140129155792	0	2.62679192181456	2.83330825324851	0	6.41001228225791	0	1.94860285280971	7.07718038760582	3.84046649503525	3.49037059700215	0	0	2.89516998558891
Plate_1	1	149	632	32.5	744631.8	975689.4	0.182817495210916	0.2497390656804	0	0	0	0	0	52.8211870089546	0	17.1681756503841	61.2273642230255	0	17.8102696543908	26.7012916320647	2.22555978965932	0	0	0	0	6.74196940133147	0	0	0	5.72420539667277	0	3.71494677276509	0	3.7714685567396	3.52173310292123	6.52089902537276	0	2.69441029605298	2.90679468765736	0	6.56870745036831	0	2.01461184534288	7.26537479213964	3.94694025139564	3.58599478018727	0	0	2.98204583177702
Plate_1	1	149	632	32.6666666666667	770619.2	1011870.2	0.179581856807552	0.235894353239943	0	0	0	0	0	54.3092272617827	0	17.8064662828318	63.4559665009871	0	18.3269092916805	27.3580363845833	2.34534207032323	0	0	0	0	6.97004962254459	0	0	0	5.88620806360221	0	3.83794837130964	0	3.89286933799965	3.61079314547312	6.72044097345717	0	2.77061758047745	2.98456447462944	0	6.73844666693657	0	2.06786541972692	7.47223038442266	4.04955793891876	3.68880882963146	0	0	3.06443075628527
Plate_1	1	149	632	32.8333333333333	789947.6	1040094.4	0.175559882886986	0.238612967277923	0	0	0	0	0	55.8584479739593	0	18.4046341915059	65.3740542369164	0	18.8762347537087	28.0904317040315	2.46711103232318	0	0	0	0	7.15347118326347	0	0	0	6.03037257684695	0	3.93302477346168	0	3.98735511477814	3.69963825466775	6.89833955203015	0	2.85559722552035	3.05967884534762	0	6.90988668586514	0	2.13381475210264	7.66350358900073	4.16245233643757	3.79155508075188	0	0	3.14922971140738
Plate_1	1	149	632	33	812063.8	1066148.8	0.178379462635473	0.234495757385012	0	0	0	0	0	57.442773719298	0	18.9120751338926	67.4901263913052	0	19.415065159553	28.8240872707841	2.62186827304017	0	0	0	0	7.34803575537216	0	0	0	6.20423843043827	0	4.0440361582833	0	4.08856010818492	3.8228791169454	7.09018221657476	0	2.92899870573991	3.13809426865366	0	7.07647984756237	0	2.18917708359021	7.86315245779486	4.26611727549382	3.90279072006935	0	0	3.24619940420775
Plate_1	1	149	632	33.1666666666667	835567.2	1100284.2	0.178352756219269	0.232843229335223	0	0	0	0	0	59.0771715585693	0	19.6590747201857	69.5315768920132	0	19.9595374837901	29.6021535627796	2.72466869923256	0	0	0	0	7.54757779907976	0	0	0	6.3701485850771	0	4.17330164065953	0	4.19786491267886	3.92682922921472	7.27505015898293	0	3.01618287410884	3.22543637942136	0	7.26606175833429	0	2.25355345296869	8.08401873760784	4.37806095965016	4.00772662997197	0	0	3.34293811462367
Plate_1	1	149	632	33.3333333333333	863913.400000001	1134838.2	0.179397897518204	0.23046668855935	0	0	0	0	0	60.8435835510453	0	20.3572218908331	71.4148973930271	0	20.4895436495035	30.3440137292517	2.88368311424105	0	0	0	0	7.7597944949447	0	0	0	6.55601834886397	0	4.29876526873191	0	4.30882698525759	4.04397496643569	7.47495944838686	0	3.09785781292114	3.29358769101639	0	7.43796606194758	0	2.32175839822012	8.30455479798107	4.50239530095226	4.10512330139204	0	0	3.4315537123299
Plate_1	1	149	632	33.5	893481.6	1174665.4	0.179747672505812	0.240829486755183	0	0	0	0	0	62.6467765756759	0	20.9464834528248	73.4244966949652	0	21.120296137592	31.0947151152155	3.06493678731212	0	0	0	0	7.99987088465754	0	0	0	6.72584948524967	0	4.41533408432148	0	4.42719337106197	4.15792108379795	7.66446529821654	0	3.17186421184685	3.37629861203867	0	7.60820521133084	0	2.3859523451941	8.52167245558567	4.60177981256955	4.21328433538542	0	0	3.52662985110766
Plate_1	1	149	632	33.6666666666667	917269.8	1206118.6	0.180447054377066	0.237596685079262	0	0	0	0	0	64.3607648787334	0	21.5356493267942	75.4246896149607	0	21.7502520738414	31.8846173380809	3.20762514557165	0	0	0	0	8.23243054159325	0	0	0	6.88753311457877	0	4.54453866557153	0	4.55108629520767	4.26525302808556	7.89045403520604	0	3.2484612634789	3.46219544959829	0	7.78739247090975	0	2.44567254523351	8.76320830695353	4.71617413353824	4.33505823473232	0	0	3.62683385454582
Plate_1	1	149	632	33.8333333333333	943510	1244914.2	0.17103395849227	0.233379203725399	0	0	0	0	0	66.3175911443486	0	22.1578570108939	77.5689116232297	0	22.3049163760016	32.7025308309305	3.38225746600681	0	0	0	0	8.43813523792724	0	0	0	7.0609517372137	0	4.67163931591571	0	4.66938056558074	4.3762099678016	8.11535503704035	0	3.34240607398556	3.54776436802667	0	7.94990370694223	0	2.50547841114002	8.98916934942327	4.82461515360921	4.44783117671185	0	0	3.7196781852422
Plate_1	1	149	632	34	971545.8	1282034.6	0.16006241657913	0.222171016077894	0	0	0	0	0	68.1392851190985	0	22.8728673553012	79.8642997904177	0	22.998915080123	33.5079198041767	3.56294902674425	0	0	0	0	8.6347294866798	0	0	0	7.26717243723545	0	4.81592057996366	0	4.80187949566795	4.48036859750706	8.32744493593549	0	3.42342672357875	3.6291140602997	0	8.14305945014853	0	2.57262324128609	9.21504991218255	4.93646400521629	4.5681138373296	0	0	3.81776322482782
Plate_1	1	149	632	34.1666666666667	996629	1318524.6	0.160904479096754	0.224586263550849	0	0	0	0	0	70.000072744768	0	23.6694333370981	82.3994669693749	0	23.5889695976563	34.3825574179683	3.72239604781342	0	0	0	0	8.88397406726409	0	0	0	7.44736506668382	0	4.94583161427744	0	4.92799066274386	4.5956614167108	8.54849986820074	0	3.51216476388185	3.71647220266937	0	8.34028294566661	0	2.64723629934618	9.45465100243949	5.07392753772578	4.68805004526891	0	0	3.9192767785759
Plate_1	1	149	632	34.3333333333333	1021157.8	1354257.8	0.158993856749934	0.223818321899753	0	0	0	0	0	71.971970009076	0	24.351144249777	84.5952999302555	0	24.1505930429581	35.1613252909373	3.87451907582965	0	0	0	0	9.11826891006462	0	0	0	7.61720969710699	0	5.06098102761943	0	5.0554921321252	4.71947457915167	8.75775879793166	0	3.60562106615503	3.80705609767824	0	8.51427330914455	0	2.71849882766667	9.67845785929626	5.19237646186146	4.8059263519835	0	0	4.01908847417653
Plate_1	1	149	632	34.5	1049097	1392597.8	0.160691761527435	0.224336373322111	0	0	0	0	0	73.6670026336053	0	25.0692092502779	87.1812812044221	0	24.8172952755165	36.0290932576955	4.03320559197685	0	0	0	0	9.34954666596207	0	0	0	7.82745740345578	0	5.20304792671936	0	5.17750728138654	4.85645000375441	8.97551063515525	0	3.70256500540155	3.89631034133569	0	8.71795512918081	0	2.78861442770398	9.92309560802439	5.32385462779111	4.9257658905425	0	0	4.11984611090529
Plate_1	1	149	632	34.6666666666667	1077291	1435746.2	0.162460863356529	0.216841225769762	0	0	0	0	0	75.7239211181249	0	25.8102172942574	89.5228524549606	0	25.4477718846753	36.8903293756666	4.19470266979222	0	0	0	0	9.60357960887049	0	0	0	8.01929056794765	0	5.34477702757273	0	5.29827219869941	4.96140164130935	9.18857693561283	0	3.79192511416795	3.99572813483723	0	8.92336395080565	0	2.8568469084127	10.1592306572984	5.45251237819117	5.04716998085064	0	0	4.23539497907079
Plate_1	1	149	632	34.8333333333333	1110406	1478500.2	0.164852614073475	0.217170396386302	0	0	0	0	0	77.6272323461404	0	26.5081289251578	91.7957322877024	0	26.1184491051924	37.6761812676333	4.40202016915668	0	0	0	0	9.87924896254592	0	0	0	8.24405303932252	0	5.49502335392655	0	5.42094193418336	5.09372937265835	9.45127777598262	0	3.87935873354971	4.08624596021374	0	9.13991045091729	0	2.93531072368634	10.420211922473	5.57775922693662	5.17756983822382	0	0	4.34721218610844
Plate_1	1	149	632	35	1140850	1513638.4	0.161754552239639	0.214366304071435	0	0	0	0	0	79.2844315670548	0	27.250057046274	94.2705404056115	0	26.8219209477723	38.4984861376882	4.6308770416193	0	0	0	0	10.1386693544123	0	0	0	8.43466595728255	0	5.64885147851496	0	5.55926695901884	5.22887176859931	9.68861777650211	0	3.98283153336788	4.18312444512415	0	9.33838206049067	0	3.0154717939519	10.6837151258387	5.70096342350607	5.30878716820904	0	0	4.46166270377995
Plate_1	1	149	632	35.1666666666667	1171548.8	1555111.2	0.164114323072521	0.206772991068206	0	0	0	0	0	81.3100517448064	0	27.9877233700933	96.8468670016883	0	27.5536062679349	39.4130846344361	4.86531370562902	0	0	0	0	10.3740844170391	0	0	0	8.62406441186965	0	5.79696464142236	0	5.70579580758278	5.35601094454479	9.93168520569871	0	4.086662919017	4.2756593375124	0	9.53358735644027	0	3.08253401772612	10.9639472821116	5.83809981783306	5.44513057050186	0	0	4.58251720109471
Plate_1	1	149	632	35.3333333333333	1200733	1596275.4	0.159134956093993	0.206185967977244	0	0	0	0	0	83.6608547038353	0	28.7583137341693	99.297636587966	0	28.2125333774189	40.3891429236979	5.08392304981326	0	0	0	0	10.609114043205	0	0	0	8.84345625632869	0	5.94791660882489	0	5.84145672196566	5.49514789297027	10.1806824882866	0	4.18534937752618	4.38297731014328	0	9.73212081337221	0	3.15670383141135	11.2148003742183	5.9661885729376	5.58083426803639	0	0	4.69441743919458
Plate_1	1	149	632	35.5	1235374.4	1637657	0.153867103908329	0.212869873358464	0	0	0	0	0	86.037070484798	0	29.6741069916376	101.911230703416	0	28.8942846113103	41.429093802461	5.27503022143863	0	0	0	0	10.9125507014642	0	0	0	9.05361046827497	0	6.10612880248347	0	6.00122152584441	5.62412651349865	10.4290582079287	0	4.280805445419	4.48097557816113	0	9.9529236143401	0	3.23927693124747	11.4938282219989	6.11458206843494	5.72235077975139	0	0	4.80967235510965
Plate_1	1	149	632	35.6666666666667	1267878	1685249.2	0.15520714855646	0.214670266131239	0	0	0	0	0	88.2270814784632	0	30.510074356733	104.500745866931	0	29.6234170799688	42.2883875805145	5.51133232686929	0	0	0	0	11.1797476709129	0	0	0	9.26199214201267	0	6.25651398340499	0	6.13446379960814	5.7489617321727	10.6764474047727	0	4.39251220741952	4.57457875820805	0	10.1554024173533	0	3.32025335699812	11.7616780515202	6.24969423129693	5.86439864866422	0	0	4.92519057422534
Plate_1	1	149	632	35.8333333333333	1297132.6	1732634.2	0.156265856602523	0.218246605925614	0	0	0	0	0	90.5804049321011	0	31.2152214742357	107.168329958541	0	30.4097186569698	43.2326993307196	5.6983641840758	0	0	0	0	11.441612047529	0	0	0	9.46737717557065	0	6.41546186266787	0	6.28966660903927	5.8998410994179	10.9541782801689	0	4.4953426708796	4.67598058390515	0	10.3773133168286	0	3.41128634364734	12.0497669041902	6.39066145126463	6.00600015157937	0	0	5.0403056190222
Plate_1	1	149	632	36	1333305.6	1781746.6	0.152488951690586	0.223456025159818	0	0	0	0	0	92.6854986434768	0	32.0775766516094	110.09286014204	0	31.2052563496868	44.2460453495058	5.93443207603412	0	0	0	0	11.7400062729881	0	0	0	9.73821600177038	0	6.60131667149346	0	6.44440274841975	6.03790338105707	11.2191480634377	0	4.6041500845454	4.79293694996402	0	10.6104134342563	0	3.49802800576648	12.3218522040338	6.53559014747143	6.15101914416421	0	0	5.16672988457003
Plate_1	1	149	632	36.1666666666667	1367875.8	1832766.2	0.147125101716846	0.211828652326067	0	0	0	0	0	95.0389909962379	0	33.0192277569251	112.963209796522	0	31.9353835367397	45.2382432492212	6.19283566689656	0	0	0	0	12.0009669671155	0	0	0	9.97475973172244	0	6.76415329066688	0	6.58419157782719	6.16964598040062	11.4916605487762	0	4.70139908159305	4.89840400127631	0	10.8549355562218	0	3.58363994926323	12.6061285559809	6.68694698957079	6.29495076841751	0	0	5.28920850289682
Plate_1	1	149	632	36.3333333333333	1402728.2	1886025.4	0.144895903464082	0.201398209476047	0	0	0	0	0	97.578973965582	0	33.7748024621315	115.796482484488	0	32.7059367010368	46.177445800947	6.39130816336412	0	0	0	0	12.3028965255056	0	0	0	10.204289453766	0	6.92421850259146	0	6.73679615147853	6.3240951661527	11.7540244115336	0	4.82215312001573	4.99718441714795	0	11.0808785598786	0	3.66399070823453	12.8928102768524	6.83857127310401	6.45354434787643	0	0	5.42027609949037
Plate_1	1	149	632	36.5	1433427	1926538.6	0.146423496469581	0.204041690697404	0	0	0	0	0	99.7596825152265	0	34.6653193605026	118.807321563566	0	33.4659326392504	47.1385792542189	6.67670141259888	0	0	0	0	12.6045388110278	0	0	0	10.424061058994	0	7.09096253802078	0	6.88359612632749	6.48477036175217	12.0356323155728	0	4.94054412978131	5.11083875900671	0	11.3015907372864	0	3.75123565732288	13.1811279373091	6.97851819035653	6.60044255428724	0	0	5.548836325182
Plate_1	1	149	632	36.6666666666667	1464189.4	1967650	0.146363274309351	0.199304254941985	0	0	0	0	0	101.934570541238	0	35.6405201585279	121.662357697538	0	34.2428931888298	48.1809986586299	6.92332819898115	0	0	0	0	12.8948547502144	0	0	0	10.6587079128208	0	7.27241947352094	0	7.05324490480058	6.62932555555697	12.3170592281029	0	5.05788952405138	5.22761489099492	0	11.5341952168544	0	3.83605557398586	13.4817622415251	7.1335943104577	6.74790553046693	0	0	5.69767786301392
Plate_1	1	149	632	36.8333333333333	1506272.2	2025729.2	0.147348508190731	0.192206126849942	0	0	0	0	0	104.475878719088	0	36.4919153770501	124.538302676822	0	35.0111732661711	49.2705604067968	7.19500204964157	0	0	0	0	13.2211014516101	0	0	0	10.8998714228891	0	7.44285330518195	0	7.2257013311713	6.77210674717423	12.5951455374826	0	5.17152069667808	5.34198725429958	0	11.7731369031968	0	3.9177735448986	13.7933677708431	7.28551673660979	6.89870295147953	0	0	5.82690874564087
Plate_1	1	149	632	37	1545041.6	2076969	0.146672735488018	0.195114795465381	0	0	0	0	0	106.900503587231	0	37.3528278734735	127.480421466458	0	35.8131105729329	50.2755296786803	7.48532204815348	0	0	0	0	13.5245568764387	0	0	0	11.1336912849904	0	7.62839467621146	0	7.39254662225242	6.9264693179913	12.8854529412962	0	5.281147660859	5.44870136992284	0	12.0115425790984	0	4.01530031022357	14.1124106359145	7.42910310878311	7.05824862701634	0	0	5.9592931368652
Plate_1	1	149	632	37.1666666666667	1585506	2127386.2	0.145724818421289	0.195387030728942	0	0	0	0	0	109.806763793771	0	38.3561388681767	130.406048772467	0	36.7477378736314	51.3064606946481	7.79401540470793	0	0	0	0	13.8353702399969	0	0	0	11.3750311814057	0	7.82229492981334	0	7.55288626932877	7.07713695983979	13.1829678556677	0	5.41093182594671	5.56454621157832	0	12.2373296758722	0	4.1100796488108	14.4237122911688	7.58655379498268	7.22623146333333	0	0	6.08806818453321
Plate_1	1	149	632	37.3333333333333	1619879.4	2177615.2	0.140096741830078	0.182501132559304	0	0	0	0	0	112.388529807767	0	39.2302415904306	133.437894860452	0	37.6407890539421	52.3942100252997	8.00053106736118	0	0	0	0	14.1308946239424	0	0	0	11.6515760577386	0	8.00913390083806	0	7.73408322465709	7.23929744117673	13.503581811392	0	5.534672000869	5.68640047494268	0	12.4811869387332	0	4.20598220459302	14.7398261278543	7.74828866098825	7.3878101154017	0	0	6.22670498191812
Plate_1	1	149	632	37.5	1654006	2225258.2	0.13748985519068	0.179467566098732	0	0	0	0	0	114.825289428305	0	40.0961151427746	136.46266162108	0	38.5213673981364	53.4314097971894	8.30071834169048	0	0	0	0	14.4408634918842	0	0	0	11.8912436573666	0	8.20327045080953	0	7.90749032656931	7.40860333385646	13.8144591383653	0	5.65022706443228	5.81093833131591	0	12.7482253646734	0	4.30761978422809	15.0538301690811	7.91581479385954	7.54817812945894	0	0	6.36702914880875
Plate_1	1	149	632	37.6666666666667	1693156.2	2272032.4	0.134200116770881	0.178079830608696	0	0	0	0	0	117.663184466637	0	41.1981835370137	139.684702557701	0	39.4046035055406	54.5967975075293	8.57359908059663	0	0	0	0	14.7719461938183	0	0	0	12.1713904778459	0	8.38896772872207	0	8.08433608640307	7.57469292528259	14.102411271093	0	5.77780046991865	5.93396533065482	0	13.0068843325201	0	4.4043503159133	15.3603308306666	8.07218479834675	7.72344166232522	0	0	6.51002173342665
Plate_1	1	149	632	37.8333333333333	1732740	2324792.4	0.133216695738039	0.169185388856347	0	0	0	0	0	120.234075975541	0	42.2990006263469	143.18918902308	0	40.2273754999211	55.6603293023505	8.89324811675174	0	0	0	0	15.1648936130877	0	0	0	12.4456365485086	0	8.57812743866187	0	8.25053303202007	7.75282391745225	14.4176252498838	0	5.90774937661276	6.05437092016826	0	13.2712336868497	0	4.50770350751183	15.6854172528287	8.2533002990763	7.89444168624714	0	0	6.66012545485517
Plate_1	1	149	632	38	1772908.4	2378855.4	0.139455636106806	0.17165530307046	0	0	0	0	0	122.868941275449	0	43.1885312020276	146.480325580528	0	41.1595470895835	56.770668890741	9.2185568525798	0	0	0	0	15.4977403725316	0	0	0	12.7403559656032	0	8.77654168373644	0	8.42850420863274	7.93881312980028	14.7528125942941	0	6.04981016935976	6.17859105933878	0	13.5514095225366	0	4.6088500381587	16.039679915851	8.4171453598649	8.0766641169202	0	0	6.82059970022738
Plate_1	1	149	632	38.1666666666667	1810100.6	2421888.2	0.141217782243164	0.176370819096465	0	0	0	0	0	125.540652568712	0	44.1728002803114	149.638323434199	0	42.0803066170424	57.8442891601182	9.53308625777463	0	0	0	0	15.8270503554625	0	0	0	13.0027696931182	0	8.98475045393131	0	8.60293964885865	8.10416873985115	15.0739671430787	0	6.17459907791524	6.30074409346716	0	13.8040216225978	0	4.71066468608157	16.3775001770427	8.58290651572239	8.24148378838014	0	0	6.97354403131752
Plate_1	1	149	632	38.3333333333333	1857712.8	2478925.2	0.140290700239337	0.170479271310236	0	0	0	0	0	128.169632383785	0	45.1539999812675	153.177097865186	0	43.0867634655435	59.0975336471049	9.9029671951168	0	0	0	0	16.1579627146911	0	0	0	13.273249963465	0	9.19848579832352	0	8.80828695266263	8.26273181422042	15.4157481748694	0	6.29931367085646	6.42921697941534	0	14.0679625266636	0	4.81017821113684	16.7390630355045	8.75659778766797	8.4170551710515	0	0	7.1296630467122
Plate_1	1	149	632	38.5	1904318.8	2538875	0.136718077655637	0.165491952526164	0	0	0	0	0	130.841031863282	0	46.2339570817593	156.301668128269	0	43.9547562906784	60.2310059192648	10.2400114036358	0	0	0	0	16.5264919401971	0	0	0	13.5604879006385	0	9.40636407840697	0	8.97852028217985	8.44647545417914	15.734827274967	0	6.4220321360053	6.5475000819889	0	14.3307253244479	0	4.90761510378873	17.094535781348	8.9181498110606	8.60506803272638	0	0	7.27793897026134
Plate_1	1	149	632	38.6666666666667	1947495.6	2588823.2	0.135718059411872	0.168681818035979	0	0	0	0	0	133.570987369597	0	47.2357738711927	159.504861655031	0	44.8982311452202	61.3257093465116	10.5360021236312	0	0	0	0	16.8576208367633	0	0	0	13.843334492473	0	9.61039909142076	0	9.18074304623905	8.61326438100651	16.0805264157104	0	6.55809155313492	6.68672580060518	0	14.5852280639006	0	5.01478157378395	17.4360887853434	9.07184847132765	8.78532820473671	0	0	7.43908972375109
Plate_1	1	149	632	38.8333333333333	1987082.2	2641069.4	0.132489015030892	0.173902431634681	0	0	0	0	0	136.893246116778	0	48.4955950109674	162.983034503152	0	45.9115383395384	62.5101112004609	10.8426399125342	0	0	0	0	17.2193565641996	0	0	0	14.1133521101063	0	9.82754895895433	0	9.36970697220237	8.80553349693924	16.414387878243	0	6.68533963292536	6.80478106010831	0	14.8470781836506	0	5.12063934468444	17.7926294211566	9.27150475880903	8.97452640169902	0	0	7.5965074229744
Plate_1	1	149	632	39	2027589.8	2695270.8	0.128415376154909	0.166684310756854	0	0	0	0	0	139.827010895932	0	49.6041481088654	166.570347943723	0	46.8666350796951	63.7429448780111	11.1886393420547	0	0	0	0	17.5764295209675	0	0	0	14.4133216716393	0	10.0504657571299	0	9.56920044455374	8.99047113981694	16.7735923196217	0	6.82826103166669	6.93581608753527	0	15.1393541973419	0	5.22459066760504	18.1430442156907	9.45005159372609	9.16447167779844	0	0	7.76511592616532
Plate_1	1	149	632	39.1666666666667	2074826	2767061.6	0.127952811146457	0.169228108174629	0	0	0	0	0	142.793659035165	0	50.6497826518529	170.228847312219	0	47.83606198172	64.9264957402239	11.6001965002117	0	0	0	0	17.9679376887334	0	0	0	14.7141307550753	0	10.2682465603307	0	9.7598119307553	9.17358088676978	17.1239168650836	0	6.95912719052263	7.06161266756638	0	15.4175973030739	0	5.338296043831	18.5047037941633	9.62908623636051	9.36127593838538	0	0	7.92063895685512
Plate_1	1	149	632	39.3333333333333	2119381.6	2821026.4	0.128945089441103	0.170387749552917	0	0	0	0	0	145.896595774646	0	51.7769875534643	174.0219405154	0	48.926665789391	66.2047113129757	11.9844278347773	0	0	0	0	18.382742386854	0	0	0	15.0341032994482	0	10.5093070220188	0	9.9521229835158	9.37855801764963	17.4705364429096	0	7.09859888963213	7.18462412110942	0	15.7083855441955	0	5.44935725128405	18.8754745420085	9.81810729223015	9.55748947769198	0	0	8.08997412115419
Plate_1	1	149	632	39.5	2166411	2881455	0.130414484993601	0.166042547428494	0	0	0	0	0	149.336382327151	0	52.9555548411503	177.952381908201	0	49.9846653703167	67.4579980247433	12.3544134793188	0	0	0	0	18.7679348822749	0	0	0	15.3402386722484	0	10.7301669861594	0	10.157133286362	9.57545301270434	17.8620419150003	0	7.24093823601015	7.30609848408765	0	16.0059782832449	0	5.5573474903763	19.2591826739805	10.0055615642914	9.75564451445213	0	0	8.26372163411452
Plate_1	1	149	632	39.6666666666667	2212469.2	2942107	0.128682320681754	0.149181889800473	0	0	0	0	0	152.247098872097	0	54.1010729580889	181.669236645582	0	51.0229765211486	68.7427649346423	12.7285350582368	0	0	0	0	19.1609819087194	0	0	0	15.6373802690701	0	10.9736846052852	0	10.3418895542757	9.77993290969798	18.2286967765938	0	7.37629919030381	7.43933712807658	0	16.288004385742	0	5.67222809521655	19.6425706915886	10.1899245681465	9.94305724742374	0	0	8.43139534128634
Plate_1	1	149	632	39.8333333333333	2260525.8	2995077.6	0.128238832426888	0.149147903039679	0	0	0	0	0	155.236795245538	0	55.216846821355	185.561567466976	0	52.1422328813186	70.0680871224893	13.1416958898162	0	0	0	0	19.5370177619269	0	0	0	15.9457383026146	0	11.1939160698037	0	10.5614928306969	9.978565977782	18.6086848778155	0	7.52033012636269	7.57747755581996	0	16.5723029491705	0	5.78320172461795	20.030203201908	10.3714582872407	10.1483703598414	0	0	8.60181297429904
Plate_1	1	149	632	40	2309684.6	3042264.2	0.126766979488234	0.140176102019556	0	0	0	0	0	158.190853903966	0	56.5059043322228	189.496252991592	0	53.2290792956799	71.3044579374482	13.568992193315	0	0	0	0	19.9624948636238	0	0	0	16.2658766308766	0	11.440907489167	0	10.7798729184563	10.186756843547	18.9852508106344	0	7.66104492301955	7.70921457309085	0	16.8673187149467	0	5.89252016708717	20.4170038479557	10.5655856324261	10.3601551304375	0	0	8.78837262596176
Plate_1	1	149	632	40.1666666666667	2358495.8	3102110.2	0.12678086135945	0.139820384816045	0	0	0	0	0	161.374524424375	0	57.74262785556	193.379806832904	0	54.2380268257855	72.7066487147485	13.9728258177898	0	0	0	0	20.3512472328738	0	0	0	16.5731638161613	0	11.6835335158054	0	11.0089156887846	10.3760547464126	19.3628318438581	0	7.80338426939757	7.85554034815622	0	17.1638295547169	0	6.00946899071884	20.8177076346557	10.7492060087282	10.560935486979	0	0	8.97937165317514
Plate_1	1	149	632	40.3333333333333	2407857.4	3151271.4	0.125930890432326	0.144119924972674	0	0	0	0	0	164.552452374592	0	58.9266567211288	197.249080758597	0	55.3324890528532	74.0085621337207	14.3673708114965	0	0	0	0	20.7741215557734	0	0	0	16.8913204486338	0	11.9207547704989	0	11.223583218667	10.5824876497929	19.7479746308892	0	7.94454080222301	7.99066100505543	0	17.4533013919914	0	6.12483070118772	21.2172410370463	10.9594777426132	10.7746163398836	0	0	9.15624118979988
Plate_1	1	149	632	40.5	2459098.4	3216986	0.125283419358183	0.15039692618386	0	0	0	0	0	167.981416390967	0	60.1376107240236	201.028864133431	0	56.4560778779047	75.3682098203146	14.7692425537087	0	0	0	0	21.1841090199249	0	0	0	17.2246260658937	0	12.1833717948108	0	11.445118356546	10.786151441621	20.1285616711182	0	8.08460962469452	8.12028233667214	0	17.7486027723054	0	6.24506083347888	21.6219904630027	11.1487266695005	10.9807826082416	0	0	9.34148655448135
Plate_1	1	149	632	40.6666666666667	2510715.2	3284418.8	0.124296846940823	0.146377699499198	0	0	0	0	0	171.559297465114	0	61.3404018025623	204.92937717902	0	57.7298691804992	76.7244860205629	15.1821195736688	0	0	0	0	21.5915124718484	0	0	0	17.5838826449415	0	12.4376859655863	0	11.6518108905109	11.0035773842351	20.5463085305658	0	8.22984104375273	8.2521043700141	0	18.0486603862906	0	6.35652551186848	22.0154499930753	11.3468049160723	11.212513710571	0	0	9.52825044026688
Plate_1	1	149	632	40.8333333333333	2563853.2	3350578.4	0.120537886380212	0.149608300240427	0	0	0	0	0	174.815555631813	0	62.5108356083605	208.740925137689	0	58.8206128704444	78.0437018554912	15.5661056729515	0	0	0	0	22.0366771482743	0	0	0	17.9248576947874	0	12.6814130845862	0	11.8630688860113	11.2228581696427	20.9480936059351	0	8.37086765417565	8.37832020072706	0	18.3601125170989	0	6.48001630122616	22.3998452701985	11.5383922498845	11.4251743446801	0	0	9.70535513869196
Plate_1	1	149	632	41	2615962.4	3408466.2	0.117595552365646	0.141075633354667	0	0	0	0	0	178.037475307526	0	63.8325595378869	212.784872515664	0	59.9577625048561	79.3813309429172	16.0682593576653	0	0	0	0	22.4959297438807	0	0	0	18.2487473654679	0	12.9587064682932	0	12.1026841946195	11.4560403313243	21.3772161389518	0	8.52430185403961	8.51853793544111	0	18.673558795725	0	6.60748252222896	22.7999225422019	11.7464732836569	11.6401281192234	0	0	9.89707915524713
Plate_1	1	149	632	41.1666666666667	2662684	3470742.8	0.115581221450107	0.135420430576271	0	0	0	0	0	181.08246665548	0	65.1118789523408	216.771301802459	0	61.0897753513097	80.724147182264	16.5338206316405	0	0	0	0	22.9520006842074	0	0	0	18.5846708259984	0	13.2078627196885	0	12.3151369486598	11.6870968983414	21.7783867957768	0	8.66426050231377	8.65471619226435	0	18.9815487629407	0	6.73006617124396	23.2083296446849	11.9599041694795	11.8692828852494	0	0	10.1012441783743
Plate_1	1	149	632	41.3333333333333	2712687.2	3524199.4	0.112203790372384	0.12688625971083	0	0	0	0	0	184.536167897295	0	66.4643997037838	220.687469053969	0	62.3343118305023	82.1609850162575	17.0331389556125	0	0	0	0	23.3974757308172	0	0	0	18.9405066665458	0	13.4876822821095	0	12.5536823138977	11.9107963286191	22.2286049608431	0	8.80957507170959	8.78660332362643	0	19.2981587057553	0	6.85591009488854	23.6440280305047	12.160636021809	12.1024215326834	0	0	10.3079870652179
Plate_1	1	149	632	41.5	2764850.6	3585053	0.107633785114292	0.124967840642324	0	0	0	0	0	187.665011163839	0	67.7050685178828	224.475994762911	0	63.48332425889	83.4867781728136	17.5125821998664	0	0	0	0	23.8715683519562	0	0	0	19.2962673260272	0	13.7596171787274	0	12.7799077284819	12.1279528025464	22.666971754262	0	8.94384155968438	8.92313087505022	0	19.5865838623853	0	6.97789025846475	24.0583696996186	12.3568063602947	12.3141492099543	0	0	10.502429652491
Plate_1	1	149	632	41.6666666666667	2815290	3637584	0.105967571151254	0.119945946210388	0	0	0	0	0	190.812056558977	0	68.8856599752692	228.280919566216	0	64.7179018972832	84.8186452016878	17.9547138602489	0	0	0	0	24.333246165743	0	0	0	19.6536511254451	0	14.0460124387462	0	13.0101230679865	12.3503542919831	23.0897071921801	0	9.08053603751753	9.05505589928968	0	19.8705044697337	0	7.10977286086612	24.4830365907774	12.5584926783538	12.54607494862	0	0	10.7141510595341
Plate_1	1	149	632	41.8333333333333	2861617.4	3696249	0.102743539575506	0.11784615777344	0	0	0	0	0	193.773442840907	0	70.0191876469635	231.785007602894	0	65.8502761062784	86.0983906107293	18.4122457453015	0	0	0	0	24.7803437988021	0	0	0	20.0355372053417	0	14.3255810885273	0	13.2243079792133	12.5763307326635	23.5195786966391	0	9.21751166742975	9.18099967857525	0	20.147240905092	0	7.23100727247427	24.8823606737417	12.7550164215913	12.7661006216906	0	0	10.9109062569289
Plate_1	1	149	632	42	2908879.6	3751882.6	0.0984025444905114	0.104956325958136	0	0	0	0	0	196.675246709041	0	71.1666121637292	235.319503256092	0	66.9714247627689	87.3320070707547	18.8137262132423	0	0	0	0	25.2119012689371	0	0	0	20.3875407392456	0	14.6072918339201	0	13.4323401959982	12.7977833073676	23.9414687136922	0	9.35071694922071	9.30895809584196	0	20.4243827842453	0	7.35286582111414	25.2824736744058	12.9483370078594	12.9992282397323	0	0	11.1147879156593
Plate_1	1	149	632	42.1666666666667	2955580.2	3805188.2	0.0952852156224999	0.106903690252075	0	0	0	0	0	199.650677602684	0	72.3192627186309	238.896474873421	0	68.1419557476712	88.6145555556306	19.2441582218179	0	0	0	0	25.6319620500309	0	0	0	20.7434575440178	0	14.8748970664739	0	13.6392033106947	13.0249806978357	24.3504785652566	0	9.48692915509571	9.43807564651185	0	20.7016818587682	0	7.47543455508975	25.6717850708823	13.1401692689032	13.2102685263425	0	0	11.310798062516
Plate_1	1	149	632	42.3333333333333	3001413.2	3839445.8	0.0941700480333587	0.0965805472633323	0	0	0	0	0	202.577205704017	0	73.4596504854557	242.499136480477	0	69.2502585486475	89.8699989792801	19.6383725612107	0	0	0	0	26.0752428516202	0	0	0	21.0882494787501	0	15.1328084637693	0	13.8467827257811	13.2309632035538	24.7628480717092	0	9.61861590384597	9.57087706499245	0	20.9868909527533	0	7.5973305825465	26.0560771318746	13.3321349095395	13.4276520111493	0	0	11.5042100058324
Plate_1	1	149	632	42.5	3048085.6	3900844.6	0.0920656612320521	0.0909201254541666	0	0	0	0	0	205.589612513419	0	74.6051317993089	246.058559911972	0	70.30820761653	91.120784684799	20.0388417780415	0	0	0	0	26.489234812934	0	0	0	21.4042634508432	0	15.3941668648067	0	14.047912663689	13.4392503081355	25.1636621038172	0	9.75463738363407	9.69813106338462	0	21.2707187890639	0	7.71275501266807	26.4389364374835	13.5174431687686	13.6332132848956	0	0	11.6923817975149
Plate_1	1	149	632	42.6666666666667	3095349.6	3937850.2	0.0907803930371394	0.0873258901117662	0	0	0	0	0	208.572435991767	0	75.7755435232558	249.692801324334	0	71.4023745365743	92.401420062298	20.4410248863994	0	0	0	0	26.8932112005953	0	0	0	21.7263690169972	0	15.6488431942793	0	14.2585576780234	13.6463966619434	25.5603526254245	0	9.89348441583225	9.82708003933077	0	21.559696706461	0	7.82982315661464	26.8262740961283	13.7094845389947	13.841056020896	0	0	11.8790515071292
Plate_1	1	149	632	42.8333333333333	3140962.6	3982840.80000001	0.0897638739059232	0.095564843397638	0	0	0	0	0	211.627782155202	0	76.9033151923834	253.322504114102	0	72.5066906927358	93.6824581992445	20.8454151123025	0	0	0	0	27.2966938831271	0	0	0	22.0457343296837	0	15.8962235688352	0	14.4657889974702	13.8495638614775	25.9533107925227	0	10.0318585304852	9.95454196274247	0	21.8491530818958	0	7.94753647162281	27.2112496933161	13.9002156508693	14.049268890329	0	0	12.0641876497423
Plate_1	1	149	632	43	3187936.8	4030398	0.0881844564617325	0.0863724429927474	0	0	0	0	0	214.631601093798	0	78.0898172252954	256.938983690457	0	73.6111001037467	94.9574874250745	21.2542884596117	0	0	0	0	27.700950325745	0	0	0	22.3646649415914	0	16.1468024705381	0	14.6719905917681	14.0575782894119	26.3515903481362	0	10.171321914561	10.087875824731	0	22.1393408882447	0	8.06691262230131	27.5966782144349	14.091191007727	14.2614296334479	0	0	12.2498793760401
Plate_1	1	149	632	43.1666666666667	3234650.8	4089618.4	0.0863255017637705	0.0936295018727698	0	0	0	0	0	217.583412094662	0	79.2531259537477	260.507057066796	0	74.6711940331669	96.2345304481435	21.6554492950491	0	0	0	0	28.0933578452527	0	0	0	22.6787078203531	0	16.3947658718753	0	14.8771472057297	14.2624848451596	26.7365777444309	0	10.3070788723375	10.212493353308	0	22.4153153985052	0	8.18367137479036	27.9747195642835	14.2763519012681	14.4673905604712	0	0	12.4359670323358
Plate_1	1	149	632	43.3333333333333	3280642.4	4130300.8	0.0859425547284509	0.0988887162326374	0	0	0	0	0	220.572315941448	0	80.4068290768936	264.162369005683	0	75.7592449893337	97.481535411749	22.0665435371666	0	0	0	0	28.5017256101194	0	0	0	22.9983989176586	0	16.6472919855861	0	15.0880238215454	14.468491731378	27.1320709833906	0	10.4459097941578	10.3443945730475	0	22.7017889273763	0	8.30140725357601	28.3548938069069	14.4685645158816	14.6739924898283	0	0	12.6225046724082
Plate_1	1	149	632	43.5	3326338.8	4190190.00000001	0.0843740181391652	0.0966032321490038	0	0	0	0	0	223.512044158878	0	81.5343725668914	267.772733567626	0	76.8118629883215	98.7154279568798	22.4749457020785	0	0	0	0	28.8956705447237	0	0	0	23.3156148229469	0	16.8958627741551	0	15.2931214950102	14.6674289141227	27.5205603272403	0	10.5801274313092	10.4742709528774	0	22.9800157122776	0	8.41794075072702	28.7331228224481	14.6586904732873	14.8800526813831	0	0	12.8084727974096
Plate_1	1	149	632	43.6666666666667	3374252.2	4253199.6	0.0828991195988635	0.0884487297261291	0	0	0	0	0	226.500337370371	0	82.6941702809902	271.425637611319	0	77.8872196281045	99.9880471221429	22.887015374422	0	0	0	0	29.3112793181577	0	0	0	23.6319410856216	0	17.1504570901111	0	15.5024233594366	14.871185736807	27.9166048758627	0	10.7197410056823	10.6084029943217	0	23.2605342854099	0	8.53534888108365	29.1155454444263	14.8480635694118	15.0889302339042	0	0	12.9954740740173
Plate_1	1	149	632	43.8333333333333	3420242.4	4298248.6	0.0820874492258064	0.0938704873325114	0	0	0	0	0	229.459670878342	0	83.838113225871	275.085545916091	0	78.9477798317718	101.256112507198	23.2959024989943	0	0	0	0	29.7196745110871	0	0	0	23.9473304765514	0	17.4016888518868	0	15.7118964980123	15.0763271152673	28.3093522831114	0	10.8567888724503	10.7399947555626	0	23.5402428299433	0	8.65145749083128	29.4996271033056	15.0358695406036	15.2953942958566	0	0	13.1835193687125
Plate_1	1	149	632	44	3466099.4	4338271	0.0815170477526799	0.0894672930607217	0	0	0	0	0	232.5007255775	0	84.9846691898197	278.720393632999	0	80.0547187805745	102.516918478011	23.7008961690203	0	0	0	0	30.1252503878818	0	0	0	24.2651545773861	0	17.6521045385716	0	15.9152211026517	15.2819067011396	28.7049949591395	0	10.9940872296104	10.8724434787998	0	23.8242660867271	0	8.76915015424649	29.8843937419627	15.2270144362273	15.5058552149727	0	0	13.3699993328457
Plate_1	1	149	632	44.1666666666667	3512997.6	4397830.6	0.0793053303484612	0.0817483239545692	0	0	0	0	0	235.506480359893	0	86.1297751122011	282.409981988836	0	81.1509256504512	103.800028877278	24.1049447187991	0	0	0	0	30.5224578183717	0	0	0	24.5868900213694	0	17.9061791649175	0	16.1218019963816	15.4898659521525	29.0970844860673	0	11.1302100488725	11.0046162641607	0	24.1107525004645	0	8.88729715270687	30.276305751863	15.4155251701772	15.7187234611736	0	0	13.5591920165146
Plate_1	1	149	632	44.3333333333333	3560246.8	4448658.6	0.0783998351423705	0.0806441418218621	0	0	0	0	0	238.542091310386	0	87.3087619550613	286.100182423548	0	82.2706055430625	105.084987422721	24.5132228883432	0	0	0	0	30.9369391540681	0	0	0	24.9040770108631	0	18.1617698232978	0	16.3321107031758	15.7044720974377	29.4980818911517	0	11.2711810525071	11.1386715482379	0	24.3967896618613	0	9.00753875810523	30.670151079292	15.606315296552	15.9327290323658	0	0	13.7481250191433
Plate_1	1	149	632	44.5	3604884	4492510.6	0.0780246417533945	0.0862794869590964	0	0	0	0	0	241.52170570539	0	88.4486565605409	289.643472379814	0	83.3545571714714	106.333570943517	24.9135653543537	0	0	0	0	31.3322338380764	0	0	0	25.221049059617	0	18.4119719500335	0	16.5365447759891	15.9094800247389	29.8854614712744	0	11.406472368393	11.2662903870265	0	24.6748966175054	0	9.12669347781473	31.0518298955157	15.7909194752715	16.1395337079064	0	0	13.9352839990436
Plate_1	1	149	632	44.6666666666667	3651257	4537432.2	0.0769283854283067	0.078581492146562	0	0	0	0	0	244.509167413508	0	89.6201944589031	293.265991904304	0	84.4528545042235	107.608518967845	25.3253760141514	0	0	0	0	31.7347406590071	0	0	0	25.5418302823788	0	18.666643407416	0	16.7429966940437	16.1180301820862	30.283629693295	0	11.5430431600989	11.3975124498098	0	24.9589095663962	0	9.24546690792828	31.4401051608321	15.9808629311886	16.3504653225623	0	0	14.124802955779
Plate_1	1	149	632	44.8333333333333	3699025	4597518	0.0758570679586157	0.0677427516082882	0	0	0	0	0	247.494589339906	0	90.7726536377604	296.962376645376	0	85.5452728958404	108.883015511825	25.7421079123209	0	0	0	0	32.1486676591195	0	0	0	25.862319455615	0	18.9243964617833	0	16.9612311641053	16.3283421513709	30.6813829446517	0	11.6838249967155	11.5324368410364	0	25.2493945836626	0	9.36431491323862	31.8349144403087	16.1722019265265	16.5642399253021	0	0	14.3152845713061
Plate_1	1	149	632	45	3745635.2	4636994	0.0760472171144819	0.0647627307671129	0	0	0	0	0	250.463939865111	0	91.9555121652114	300.559125339534	0	86.6519087663824	110.137474773275	26.1586496842601	0	0	0	0	32.5553882966386	0	0	0	26.1796751205773	0	19.178101621297	0	17.1729565230741	16.5346095239864	31.0792963496791	0	11.8217178787895	11.6643710955921	0	25.5270509984794	0	9.48315947661681	32.2191534496532	16.36298318367	16.7719992920718	0	0	14.5053889248928
Plate_1	1	149	632	45.1666666666667	3792584	4657457.40000001	0.0756163166988451	0.0640797843584138	0	0	0	0	0	253.46439381348	0	93.0879431049587	304.16450088122	0	87.7465108757243	111.413052921256	26.5830196970807	0	0	0	0	32.9593531356419	0	0	0	26.4999936906255	0	19.4303613940827	0	17.3844377990446	16.7394403718649	31.4721616395556	0	11.9628369939631	11.7965176474225	0	25.8129137846847	0	9.6032041270082	32.6026511795123	16.5541710609528	16.9851526805053	0	0	14.6951879024924
Plate_1	1	149	632	45.3333333333333	3840770.8	4694670.4	0.0745675297429074	0.0591631922071687	0	0	0	0	0	256.481516806094	0	94.2415947037851	307.837932664513	0	88.8449131201819	112.676895828229	27.0058852327732	0	0	0	0	33.3660607809209	0	0	0	26.8177040560014	0	19.6887624364326	0	17.5941605679594	16.9491665675521	31.8777177682763	0	12.1016185452703	11.929806815248	0	26.1020948534749	0	9.7231906469898	32.9930005116268	16.7479047487215	17.1993126631908	0	0	14.8883201035723
Plate_1	1	149	632	45.5	3888790.4	4739997	0.0736202012038589	0.0540546529530679	0	0	0	0	0	259.509007606429	0	95.3723695046866	311.472289563455	0	89.9128637706699	113.930841896189	27.4221514594507	0	0	0	0	33.7623558674285	0	0	0	27.1344602001557	0	19.9403928975811	0	17.8047286129392	17.1557034088544	32.27074202109	0	12.2377278526025	12.0593484746609	0	26.3871102449689	0	9.84334276215198	33.3779483198562	16.9372519194007	17.4097236256473	0	0	15.0776250742146
Plate_1	1	149	632	45.6666666666667	3936213.8	4786879.59999999	0.0729597247762079	0.0605675151405091	0	0	0	0	0	262.594326868127	0	96.545902130281	315.15004054484	0	91.0335228392006	115.225729761245	27.8500567179776	0	0	0	0	34.1592861301264	0	0	0	27.4510361025237	0	20.199926700878	0	18.0123655816871	17.3647597823774	32.6759224733559	0	12.3756118999532	12.1903737859655	0	26.6711725858473	0	9.96614745969903	33.7707679820964	17.1296671618354	17.6217727772668	0	0	15.271135373118
Plate_1	1	149	632	45.8333333333333	3982720.4	4812140.8	0.0716728643675637	0.0590346299189737	0	0	0	0	0	265.580463367739	0	97.6740197484119	318.807754604592	0	92.1182166207866	116.516119063113	28.2636529110704	0	0	0	0	34.5586863620543	0	0	0	27.7711378041124	0	20.4559184946761	0	18.2227387763189	17.5738995628749	33.0755576791874	0	12.5143877346748	12.3208292466909	0	26.9546314854843	0	10.0856482848091	34.1568201307473	17.3199438961719	17.8364232435195	0	0	15.4597150757907
Plate_1	1	149	632	46	4030429.8	4856108	0.0701022928099455	0.0540593356657577	0	0	0	0	0	268.590076845486	0	98.8521895627748	322.474661396113	0	93.2160709930038	117.774430523798	28.6818231555055	0	0	0	0	34.9554433948822	0	0	0	28.0881956363903	0	20.7149626529186	0	18.4275750313453	17.7805133952306	33.4746677714957	0	12.646010561603	12.4520513094741	0	27.2376686204956	0	10.2043850009796	34.5496527852277	17.5092648002818	18.048704336773	0	0	15.6508113440803
Plate_1	1	149	632	46.1666666666667	4077254.6	4890620.2	0.0686985309363877	0.0502361068584818	0	0	0	0	0	271.58251458162	0	100.009837976683	326.21627645625	0	94.3191243230785	119.070617612879	29.1096319731908	0	0	0	0	35.3548089808362	0	0	0	28.4070925132044	0	20.9714002429604	0	18.6404521569621	17.9893535522121	33.8705890791891	0	12.7817987007562	12.5847934596081	0	27.5205820607898	0	10.3234150462575	34.9380525595132	17.7012444270136	18.2623274475645	0	0	15.8420385674009
Plate_1	1	149	632	46.3333333333333	4122841	4921541.4	0.0678905158061163	0.0556291974415613	0	0	0	0	0	274.527543633073	0	101.150608495596	329.863435042588	0	95.43507790733	120.351201021417	29.5319987719597	0	0	0	0	35.7615989103033	0	0	0	28.7220308177386	0	21.230092798701	0	18.8503884985004	18.1962759903732	34.2745537924364	0	12.9176471239041	12.717188744172	0	27.8026094517735	0	10.4419941984225	35.3249849324412	17.8909879841038	18.4738640568319	0	0	16.0329612506175
Plate_1	1	149	632	46.5	4168246	4957527.40000001	0.0663906185408898	0.0602426855232721	0	0	0	0	0	277.439546409805	0	102.269672554703	333.444795149958	0	96.5018084735372	121.58004608121	29.9490861235168	0	0	0	0	36.1514238611653	0	0	0	29.0318105445173	0	21.482063494141	0	19.0550021664744	18.3998647159244	34.6642957880468	0	13.0539071412232	12.8467376906768	0	28.0844062036493	0	10.5594902892676	35.7057228939334	18.0798190337506	18.6840742194682	0	0	16.2194127947227
Plate_1	1	149	632	46.6666666666667	4214648.4	5003258.8	0.0651793912481757	0.0653041815918896	0	0	0	0	0	280.377260829995	0	103.391982645947	337.053733452638	0	97.5794110009449	122.823975131935	30.3796614156285	0	0	0	0	36.5457340220788	0	0	0	29.3425107574239	0	21.732542517997	0	19.2586450497962	18.6021317617264	35.0548724879195	0	13.1885213015472	12.9769050683728	0	28.3694194476655	0	10.6783432662578	36.0926855820886	18.2695254082945	18.8916363547507	0	0	16.4108994204557
Plate_1	1	149	632	46.8333333333333	4259786.00000001	5065378.8	0.0651415493687644	0.0675196864274577	0	0	0	0	0	283.370101325577	0	104.515264338648	340.712279015765	0	98.6800125056026	124.0647535644	30.7993168490235	0	0	0	0	36.94677849419	0	0	0	29.6513699980747	0	21.9831823208262	0	19.4680280440828	18.8110283788138	35.4498298967534	0	13.3246669871521	13.1070219222323	0	28.6498821863769	0	10.7984055087469	36.476909072924	18.4603049598167	19.1007231413332	0	0	16.6006415579993
Plate_1	1	149	632	47	4304908.8	5119951.4	0.0646035868422921	0.0658664470715903	0	0	0	0	0	286.286079727825	0	105.619253853949	344.224098878976	0	99.7699402156149	125.285582411957	31.2031587398561	0	0	0	0	37.3420876140208	0	0	0	29.961109242741	0	22.2313056891215	0	19.6716584458876	19.0129579471653	35.8408245441244	0	13.4593289589201	13.2377236866607	0	28.9309977583175	0	10.9185928081045	36.8656787651611	18.6504756045028	19.3097784617081	0	0	16.789707466053
Plate_1	1	149	632	47.1666666666667	4352847.4	5161241.2	0.0635946111095791	0.0659930211725802	0	0	0	0	0	289.262900791176	0	106.752413494788	347.842639890784	0	100.865513729639	126.526487518764	31.6313285218341	0	0	0	0	37.7297486350896	0	0	0	30.2700957128881	0	22.4840607910667	0	19.8772200157327	19.21376408773	36.2345959822801	0	13.5967354115191	13.3682204409063	0	29.2113801813618	0	11.0372668046223	37.2507546913153	18.8402716947318	19.5217062900113	0	0	16.9817889619801
Plate_1	1	149	632	47.3333333333333	4398832.6	5193889.4	0.0631205324955282	0.0581399216244285	0	0	0	0	0	292.287897081382	0	107.879081071352	351.421748009844	0	101.939720226278	127.778858277594	32.0433458405779	0	0	0	0	38.1291156646258	0	0	0	30.5796643543663	0	22.7363968932639	0	20.0857826969882	19.4151296966158	36.6246993655418	0	13.729362278774	13.5008576569182	0	29.4905243687483	0	11.1559209144209	37.6296297099134	19.0276502372034	19.7311171460937	0	0	17.1717383985514
Plate_1	1	149	632	47.5	4444071.6	5242598.4	0.0566334420927674	0.0449573369020372	0	0	0	0	0	295.200042772757	0	108.988421755279	354.932447653229	0	103.01679042392	128.990157316926	32.4353475515202	0	0	0	0	38.5214726587547	0	0	0	30.8786199353688	0	22.981885272833	0	20.2862795446193	19.6141182067294	37.0138704043848	0	13.8596598971965	13.6279503676784	0	29.7610515870049	0	11.2734785776081	37.9990084835738	19.2081892379034	19.935729567701	0	0	17.3574758197962
Plate_1	1	149	632	47.6666666666667	4489916.2	5278467.2	0.0487657189409632	0.0419022676632957	0	0	0	0	0	298.054282049326	0	110.104401715823	358.392200391837	0	104.077708104511	130.236454203437	32.8417024151385	0	0	0	0	38.8999654889522	0	0	0	31.1802868540445	0	23.2298243137197	0	20.4865919431666	19.8086701073939	37.3972735296078	0	13.9944497126087	13.7533145802624	0	30.0334982208544	0	11.387909819083	38.3681111721288	19.389302350763	20.1411130735936	0	0	17.5417457088106
Plate_1	1	149	632	47.8333333333333	4513458.5	5286287	0.0258236784387336	0.0233129299479438	0	0	0	0	0	299.532688556007	0	110.676391589807	360.171533889035	0	104.595557140629	130.85582190478	33.0530008546697	0	0	0	0	39.0885586830826	0	0	0	31.328667049176	0	23.3552570852214	0	20.5886097953651	19.9067578321449	37.5926665152604	0	14.0612274889028	13.8157795312186	0	30.1689944018205	0	11.4445496810574	38.5473696220857	19.4779114286903	20.2424096895017	0	0	17.6344166634048
Plate_1	1	149	632	48	4534008.66666667	5317538.66666666	0.0227767320245817	0.0171190025223516	0	0	0	0	0	300.976873501863	0	111.213784109914	361.878257123821	0	105.109224603394	131.464213328482	33.2364439644651	0	0	0	0	39.283657621221	0	0	0	31.4741291587031	0	23.4733064748565	0	20.6873088353188	20.0055798590672	37.7760903458659	0	14.125304784753	13.8763935608562	0	30.3026595001109	0	11.5016357194229	38.7246406201795	19.5674764505524	20.3415629808887	0	0	17.7220551833345
Plate_1	2	153	534	21.8333333333333	9814.8	6978.4	2.15530761286402	1.39124655238975	0	0	0	0	0	0	0	0	0.320434839256183	0.901615252309704	0	0	0	0	0.21034748782401	0.180030005632582	0	0.520298801805597	0	0.405695738634254	0	0.201752245897235	0	0.57184371052918	0.817495378104843	0	0.635556012647163	0.257746197807305	0.283516579448131	0	0	0	0.505660138101121	0.0854116414455944	0.291073112125588	0	0	0	0.149040522493983	0.182999905944448	0.139504722749892
Plate_1	2	153	534	22	13520	9872	1.45500243406418	1.06012522836219	0	0	0	0	0	0	0	0	0.396788791637285	1.01040194027247	0	0	0	0	0.241427005266191	0.207962337605003	0	0.590292330792025	0	0.435900848503001	0	0.215972069818474	0	0.616372989964248	0.8817524317614	0	0.665252103515425	0.276544904717971	0.30286024927604	0	0	0	0.538589561577203	0.0915302744626329	0.30690255813077	0	0	0	0.161924519703333	0.198183513306443	0.149994499360111
Plate_1	2	153	534	22.1666666666667	17193.8	12938.6	1.3785020978392	1.06719414675793	0	0	0	0	0	0	0	0	0.471612546833105	1.10348357329122	0	0	0	0	0.274591517424076	0.255570915680397	0	0.647152148465527	0	0.469989774036214	0	0.235425652561127	0	0.657102039125489	0.95342815456114	0	0.712710671983079	0.295134042512801	0.323005238414078	0	0	0	0.578621123394233	0.0997606194821189	0.328702609123339	0	0	0	0.177843934747747	0.214987795244498	0.160610215702264
Plate_1	2	153	534	22.3333333333333	18048.2	14162.4	1.10230724559055	0.884989528730932	0	0	0	0	0	0	0	0	0.526405154724225	1.19997874208993	0	0	0	0	0.32935017226067	0.268001467900152	0	0.729071110421407	0	0.50054433350279	0	0.260160223256364	0	0.698470144104146	1.01754857210123	0	0.747609433281303	0.307841551627647	0.340771345678024	0	0	0	0.617133559466709	0.114405673436355	0.355187512222971	0	0	0	0.191375852672169	0.227690766340756	0.173184684954794
Plate_1	2	153	534	22.5	22007.6	17971.8	0.899453588555474	0.774128514741647	0	0	0	0	0	0	0	0	0.642018769983578	1.36978587006463	0	0	0	0	0.367430948130063	0.318805069283347	0	0.81349613116375	0	0.544431919571108	0	0.28661913916919	0	0.755082206973945	1.0916449194342	0	0.784293745425079	0.325133385151428	0.358494545023418	0	0	0	0.651489767145055	0.125780966744107	0.382926043502763	0	0	0	0.208710114992353	0.248699402731081	0.187634318800044
Plate_1	2	153	534	22.6666666666667	26066.8	21261.6	0.824184721518396	0.751115739363286	0	0	0	0	0	0	0	0	0.789882012713888	1.45080851360461	0	0	0	0	0.394415311444687	0.343374889546646	0	0.909562199172243	0	0.571053412087619	0	0.318691574672424	0	0.804226979758679	1.17184583992687	0	0.824768583761998	0.342172783149315	0.374264598206082	0	0	0	0.697333692179795	0.13533618080874	0.405386180596294	0	0	0	0.221827818771923	0.261505709346058	0.205118765831614
Plate_1	2	153	534	22.8333333333333	29181.2	24386.6	0.873857651078584	0.786259889669732	0	0	0	0	0	0	0	0	0.915571832080103	1.56063693455744	0	0	0	0	0.467244613403538	0.407091482566443	0	1.00915060787139	0	0.6034302691214	0	0.342038187227175	0	0.867024161003636	1.2389640389293	0	0.872729518852745	0.365297425274958	0.389774417648947	0	0	0	0.750670596501919	0.143283779385665	0.430578446951284	0	0	0	0.238553521483598	0.283328185923353	0.226208655631358
Plate_1	2	153	534	23	33758.6	29095.4	0.721428329172202	0.682751665655019	0	0	0	0	0	0	0	0	1.05017721542396	1.67260927920858	0	0	0	0	0.510850729207472	0.463595151172845	0	1.11325887259611	0	0.643938278877825	0	0.371353983645834	0	0.920091778329578	1.33941249060402	0	0.911936571177876	0.389618754681375	0.414108222680062	0	0	0	0.793087147083298	0.157682440011382	0.456812471440121	0	0	0	0.260466280019592	0.300002860600642	0.243828237109802
Plate_1	2	153	534	23.1666666666667	38283	33726.8	0.705414412593147	0.69334273955503	0	0	0	0	0	0	0	0	1.15686949237667	1.83320358105238	0	0	0	0	0.556040858942979	0.494968277476745	0	1.22788363401404	0	0.691387201954893	0	0.39675554533636	0	0.965709969900801	1.41873311611683	0	0.967639598274831	0.405149493191958	0.442426891679702	0	0	0	0.841040754237701	0.168408628271711	0.479881065652211	0	0	0	0.28146235528476	0.320312084836024	0.260311296095867
Plate_1	2	153	534	23.3333333333333	41082.6	37131.2	0.59556981324814	0.625628284868375	0	0	0	0	0	0	0	0	1.27146105140283	1.95284010413044	0	0	0	0	0.633243868660398	0.544852513178778	0	1.36383299243289	0	0.733545129778922	0	0.427377371810823	0	1.03739952758351	1.50130762247968	0	1.00993527502342	0.444986081571992	0.476662395474165	0	0	0	0.891742703387974	0.181192402786911	0.512572537310663	0	0	0	0.298477423631406	0.341363047921869	0.277110040294942
Plate_1	2	153	534	23.5	47072.8	43145.6	0.60575151026633	0.619678593348836	0	0	0	0	0	0	0	0	1.38611612804801	2.07836892943357	0	0	0	0	0.701811715816462	0.579156686505789	0	1.47247410542346	0	0.794131246964987	0	0.463788140362894	0	1.09411552837533	1.58495356505634	0	1.06467206440086	0.465237483490165	0.501121023541073	0	0	0	0.933739636821367	0.194635784360259	0.544701061842454	0	0	0	0.316147485391959	0.362683150409574	0.29196312708674
Plate_1	2	153	534	23.6666666666667	48943.8	46194	0.595268975139859	0.604052000754633	0	0	0	0	0	0	0	0	1.50466310243991	2.22662055558255	0	0	0	0	0.784914241987691	0.602433933237156	0	1.59036569347373	0	0.839992402406281	0	0.486348243304703	0	1.16399023249778	1.64660183952749	0	1.11700224176908	0.492096266225269	0.523205784945148	0	0	0	0.982731334709325	0.210501091175893	0.573300458599226	0	0	0	0.335473173697339	0.387344142760934	0.30888391022959
Plate_1	2	153	534	23.8333333333333	55975.8	52990	0.580909415661555	0.583808235297462	0	0	0	0	0	0	0	0	1.65597361958385	2.42734017991877	0	0	0	0	0.879874006302869	0.68363667946005	0	1.72898567905559	0	0.876583762307841	0	0.524935407329842	0	1.22017030337919	1.74071948447262	0	1.15450971659157	0.513241313719781	0.551066955228782	0	0	0	1.0402558206004	0.223217006544878	0.606381633465604	0	0	0	0.35705905054367	0.406012842659598	0.329185283566124
Plate_1	2	153	534	24	62413.6	59448.2	0.543832071694919	0.548994563947602	0	0	0	0	0	0	0	0	1.84654379960605	2.56966694968674	0	0	0	0	0.980271802698093	0.749206568050982	0	1.84314849415342	0	0.929851372983664	0	0.554944218958924	0	1.28280345759096	1.83482518309064	0	1.20376345978644	0.538752186005296	0.571255966776765	0	0	0	1.09754709041026	0.239995988293477	0.638691050654264	0	0	0	0.377846634947509	0.429386811558895	0.347192714838487
Plate_1	2	153	534	24.1666666666667	67055.6	64517.8	0.554896714444368	0.541910312930256	0	0	0	0	0	0	0	0	2.03966045871772	2.73756733424212	0	0	0	0	1.11741581204398	0.815845105463384	0	1.97308677608217	0	0.986547811256979	0	0.585266285029435	0	1.34632820429005	1.9574616974594	0	1.25045853364173	0.561981612688858	0.595337896753514	0	0	0	1.15677581462602	0.24911294537214	0.673838532127537	0	0	0	0.402030037318384	0.454388168923888	0.368118214280176
Plate_1	2	153	534	24.3333333333333	73776	71342.4	0.47446825265644	0.496653453232809	0	0	0	0	0	0	0	0	2.2128268111307	2.87971273085557	0	0	0	0	1.18650542756858	0.856399144896197	0	2.1254049136368	0	1.02698546203398	0	0.626304544576278	0	1.41641403231661	2.07648519451898	0	1.30181605736933	0.588072372243763	0.622627332953564	0	0	0	1.21820699199927	0.264734282400193	0.702413070485373	0	0	0	0.429864489831666	0.474547352321357	0.389744462451538
Plate_1	2	153	534	24.5	78803.2	76723.8	0.469324236212607	0.51222001744164	0	0	0	0	0	0	0	0	2.33040947257942	3.07888370748781	0	0	0	0	1.29952752397226	0.926278218768933	0	2.26252068651388	0	1.07851520591791	0	0.673847894046828	0	1.48420185784852	2.18092222616178	0	1.35334296141429	0.608306508524552	0.652527465237034	0	0	0	1.28594745893642	0.291160572769002	0.736143623219327	0	0	0	0.447749500135094	0.499595415005544	0.417153629065981
Plate_1	2	153	534	24.6666666666667	83791.4	83272.6	0.416678720793101	0.480656745307445	0	0	0	0	0	0	0	0	2.53681863705154	3.28882080854864	0	0	0	0	1.4039310878821	0.970132872023424	0	2.40112046194423	0	1.13070984215744	0	0.707020093604433	0	1.56866765978943	2.28553919935687	0	1.43264310477016	0.641686939256471	0.68392157323014	0	0	0	1.33831284433455	0.305898529125794	0.774351364820007	0	0	0	0.477049538850577	0.531392980129874	0.440728599549601
Plate_1	2	153	534	24.8333333333333	92178.8	93221	0.41352896710011	0.478666643187943	0	0	0	0	0	0	0	0	2.72057510885248	3.426701610734	0	0	0	0	1.50206511633575	1.04402620594955	0	2.61490777529746	0	1.19135693712568	0	0.756674296080304	0	1.6518853946511	2.38930499674446	0	1.49103183644472	0.675138218638346	0.722273450977267	0	0	0	1.40719705790945	0.323112132548959	0.817119666533073	0	0	0	0.504157655944305	0.559184396500268	0.46639077032506
Plate_1	2	153	534	25	95505.4	98488.6	0.396899777227919	0.467877399403767	0	0	0	0	0	0	0	0	2.88380384105463	3.66609092173277	0	0	0	0	1.60381202695878	1.09320407752428	0	2.79009369927857	0	1.24624749492699	0	0.793203619390209	0	1.74168532323064	2.5087145094992	0	1.54600088216643	0.712392701179218	0.746746567432257	0	0	0	1.47175711033192	0.338626025928839	0.85906190452767	0	0	0	0.52743390781235	0.584050892256085	0.489254404225437
Plate_1	2	153	534	25.1666666666667	104033.2	107586.4	0.404324236727369	0.454785746532085	0	0	0	0	0	0	0	0	3.10478163759644	3.84288324145337	0	0	0	0	1.76163968278649	1.17108618413838	0	2.94363310741693	0	1.31673312051868	0	0.825417742286952	0	1.82527171290947	2.62187833310512	0	1.60824879039004	0.745295647732439	0.791638280661777	0	0	0	1.5429709077458	0.352465656445262	0.900422455987177	0	0	0	0.558733060229155	0.608777272054319	0.511324506363546
Plate_1	2	153	534	25.3333333333333	109872.2	114573.6	0.374750241569359	0.427377558531116	0	0	0	0	0	0	0	0	3.3687781851962	4.02379133660349	0	0	0	0	1.89433930658684	1.23263271004541	0	3.11852454061898	0	1.39051975489523	0	0.871276264792522	0	1.90381954941541	2.73394981442475	0	1.66444969296531	0.779744761881765	0.821549557859157	0	0	0	1.62317662390098	0.370886991101656	0.944914783275643	0	0	0	0.586558287483087	0.639152368300921	0.534274793486559
Plate_1	2	153	534	25.5	117627.2	122628	0.412269216788545	0.454559613237363	0	0	0	0	0	0	0	0	3.54566320548587	4.3422035358488	0	0	0	0	2.04069429458207	1.31480761720641	0	3.27431016273875	0	1.45219526361278	0	0.914421521905408	0	1.99276036610826	2.86285367066024	0	1.71858466894242	0.8104942666964	0.860428590034226	0	0	0	1.6939824005466	0.391709650902379	0.989724915633576	0	0	0	0.615991169933221	0.667598242956532	0.559351567410709
Plate_1	2	153	534	25.6666666666667	125642.4	132588.2	0.356884839905366	0.417643075906367	0	0	0	0	0	0	0	0	3.87991601404161	4.51215018163468	0	0	0	0	2.16780413693623	1.39931097725098	0	3.47153670051693	0	1.5070529872237	0	0.973705647840718	0	2.08821516725765	2.99378466927936	0	1.78639325599405	0.845357160776143	0.901327637855485	0	0	0	1.7619968856418	0.417538538430404	1.02625911333054	0	0	0	0.646413307694408	0.698538473565392	0.584036590752784
Plate_1	2	153	534	25.8333333333333	134816	143337.8	0.3462548324575	0.411545759808892	0	0	0	0	0	0	0	0	4.04411483351593	4.70348955846658	0	0	0	0	2.31999627863205	1.48307338317231	0	3.64672695524479	0	1.58828711957278	0	1.01950344717764	0	2.15918040754629	3.14655878039686	0	1.85230144721222	0.883926808592254	0.933231068414279	0	0	0	1.83156829208956	0.441555829108586	1.07051662435829	0	0	0	0.672520791657218	0.730838412779312	0.61125043933164
Plate_1	2	153	534	26	140313.6	151318.6	0.338647425698436	0.406426537226386	0	0	0	0	0	0	0	0	4.21459612294342	4.99611421561402	0	0	0	0	2.45457717882095	1.5807828395558	0	3.84669629929847	0	1.65909522382018	0	1.06308726050853	0	2.2695892772262	3.27037200798719	0	1.92425343611818	0.913673120338181	0.964693160382236	0	0	0	1.92979263486652	0.462205205732368	1.12175246162258	0	0	0	0.706964834986716	0.761599411725762	0.640232180828894
Plate_1	2	153	534	26.1666666666667	147195.8	160227.4	0.339127001576912	0.406589752405215	0	0	0	0	0	0	0	0	4.47863886517519	5.20259127495784	0	0	0	0	2.5768892466947	1.65426837563523	0	4.05911509667845	0	1.71841722467584	0	1.11948848172287	0	2.36427022806556	3.40699319154394	0	1.98772036935313	0.947048788135648	0.997852065492993	0	0	0	2.00459272008561	0.485817765074197	1.1673037567057	0	0	0	0.738623772518202	0.793967073652514	0.674782854676033
Plate_1	2	153	534	26.3333333333333	156274.6	170331.8	0.30229200992315	0.369080193482299	0	0	0	0	0	0	0	0	4.75390690298503	5.44319439091379	0	0	0	0	2.75710097340847	1.74686761525233	0	4.28542548605275	0	1.79447879938725	0	1.18569601274367	0	2.47460195631897	3.54210839123778	0	2.06782314444014	0.994213746535108	1.04166272207324	0	0	0	2.08808708363294	0.506274470193547	1.21989609767805	0	0	0	0.776294811568616	0.831793711668407	0.707868782570136
Plate_1	2	153	534	26.5	166593.4	183086.2	0.303674132103556	0.37003275409778	0	0	0	0	0	0	0	0	4.97534087151793	5.71239400756582	0	0	0	0	2.95216750793721	1.81375010316231	0	4.48382276903589	0	1.8800810517092	0	1.24300326218861	0	2.58290608307799	3.69784220489991	0	2.12939032343373	1.03404735808111	1.08632986528747	0	0	0	2.18227416828188	0.53101397607073	1.27161648250313	0	0	0	0.813310549696476	0.864781678615716	0.738880605675498
Plate_1	2	153	534	26.6666666666667	173322.2	191545.8	0.316097349900474	0.372520543606947	0	0	0	0	0	0	0	0	5.2020294794418	6.01181783271094	0	0	0	0	3.14325322005263	1.91419216922387	0	4.67923183676099	0	1.95918447963124	0	1.28208681402094	0	2.67972263340884	3.8882233537996	0	2.2061022842129	1.06431937871705	1.13346337794999	0	0	0	2.2819489175161	0.550319903168853	1.31534164135676	0	0	0	0.854140625057254	0.900137021429712	0.773622418142341
Plate_1	2	153	534	26.8333333333333	180999.4	202160.2	0.322165079877362	0.386743204443945	0	0	0	0	0	0	0	0	5.61120998111537	6.2910673823609	0	0	0	0	3.31723075020368	1.9951728112624	0	4.93044257637013	0	2.04040571283409	0	1.34315793606212	0	2.80829465496161	4.04513238739243	0	2.28620505929992	1.10937018958714	1.18502978012022	0	0	0	2.36213917183164	0.579757443150946	1.37431417724357	0	0	0	0.891423588197643	0.939292717684943	0.802980307069041
Plate_1	2	153	534	27	191791.2	214179.6	0.29396876516207	0.357514583706748	0	0	0	0	0	0	0	0	5.85257115903095	6.60183400555411	0	0	0	0	3.50577206198806	2.06771531482135	0	5.16209422007042	0	2.13534929232486	0	1.39827336827688	0	2.905448191524	4.17871771056912	0	2.3734532457297	1.15400364832598	1.22922772245884	0	0	0	2.47510423122687	0.606210796393543	1.43911199209323	0	0	0	0.931912021453795	0.975157148478163	0.84054461839536
Plate_1	2	153	534	27.1666666666667	204209.2	229433.6	0.309128080904522	0.372553757803997	0	0	0	0	0	0	0	0	6.25165813361066	6.89738388614241	0	0	0	0	3.68371170572649	2.1970272837975	0	5.3842485361462	0	2.23221367195403	0	1.46545728929512	0	3.04552321779023	4.34230026115086	0	2.44992011832238	1.20110966541161	1.27772760156672	0	0	0	2.56749860146875	0.643238866587954	1.49744356372441	0	0	0	0.965625731751353	1.01502334940165	0.870820028422184
Plate_1	2	153	534	27.3333333333333	212636.2	240464.8	0.295226161679036	0.358214319919326	0	0	0	0	0	0	0	0	6.50707980264383	7.19653332625889	0	0	0	0	3.92335929376771	2.31387593108407	0	5.60957151526132	0	2.3041662822668	0	1.51995103192611	0	3.16464257254436	4.53186308664265	0	2.51712881675001	1.25577207800351	1.31963080613127	0	0	0	2.65502292171983	0.664990146490749	1.55193967561831	0	0	0	1.00684111544435	1.05427391583649	0.898599769911563
Plate_1	2	153	534	27.5	224235.4	254499.4	0.294144971111358	0.365302659411828	0	0	0	0	0	0	0	0	6.85653064513038	7.46300304440571	0	0	0	0	4.06863748489082	2.43727847233536	0	5.85071759942161	0	2.39184295183224	0	1.60372876360171	0	3.27292477489795	4.69157353394575	0	2.59060458692014	1.29093325085323	1.35974636650466	0	0	0	2.7586795241567	0.686650139684943	1.60983832867112	0	0	0	1.04247121961772	1.09570328541177	0.933733890215932
Plate_1	2	153	534	27.6666666666667	232134	265743.6	0.280556904364992	0.35426198661606	0	0	0	0	0	0	0	0.0372741649586014	7.1008194078495	7.72977040054969	0	0	0	0	4.27618904261252	2.53840869726321	0	6.11024770353904	0	2.48539342353032	0	1.67006256025891	0	3.39025850863239	4.86809171686501	0	2.67837567092058	1.32696544534066	1.40225808336869	0	0	0	2.8737675800335	0.721937299640152	1.67301155154111	0	0	0	1.09293123570617	1.13935115764881	0.97010456036614
Plate_1	2	153	534	27.8333333333333	245303.2	282279.2	0.274388845896574	0.347057394780042	0	0	0	0	0	0	0	0.116606895986209	7.55503967573138	8.09769747097914	0	0	0	0	4.48434967655724	2.65131954659265	0	6.38854004616319	0	2.58331670579989	0	1.75625283306342	0	3.52676148084422	5.05315301696788	0	2.75528716684634	1.37818782852543	1.45228871640212	0	0	0	2.98008576636605	0.75359763058427	1.73641691361348	0	0	0	1.1380307610945	1.17850422672984	1.01247965800121
Plate_1	2	153	534	28	257752.6	298636.4	0.258576792386787	0.338320204400403	0	0	0	0	0	0	0	0.195895463311259	7.8090062138563	8.37604480545021	0	0	0	0	4.70918403195229	2.76961005055146	0	6.64227272396355	0	2.67018072915292	0	1.81606033488087	0	3.66321248409505	5.26894848353018	0	2.85154523129412	1.43107485730077	1.51270473746259	0	0	0	3.08831177191185	0.788457035564231	1.80254752108298	0	0	0	1.18855104887738	1.22053317584029	1.05208296702286
Plate_1	2	153	534	28.1666666666667	267480.8	311432.6	0.266819896592832	0.337871912601212	0	0	0	0	0	0	0	0.320231007245046	8.1604491998482	8.74900381826919	0	0	0	0	4.96482350867539	2.87931313289038	0	6.90385704562312	0	2.77337155368239	0	1.88130593380153	0	3.80016125255055	5.46869256631227	0	2.94095429995452	1.472315915977	1.57085221129667	0	0	0	3.2093672388983	0.821667220937078	1.86185851363222	0	0	0	1.23454542442274	1.26667832311302	1.09567566781844
Plate_1	2	153	534	28.3333333333333	278266.2	326727.2	0.247359889030271	0.31641469425379	0	0	0	0	0	0	0	0.374478755219945	8.46365344136521	9.12587863098834	0	0	0	0	5.18421567447351	2.99091138290077	0	7.19373991013466	0	2.8869919242625	0	1.94823732354699	0	3.93003980626369	5.66402920103154	0	3.04613883544583	1.54326518292354	1.63362315266633	0	0	0	3.31371060471248	0.847732403706387	1.92942823118163	0	0	0	1.28241498768548	1.31405327982181	1.13497750164107
Plate_1	2	153	534	28.5	290382.8	341155.8	0.241890536283485	0.301294845669615	0	0	0	0	0	0	0	0.549286050559958	8.91688629898791	9.4602702702063	0	0	0	0	5.43740221623695	3.10678240767093	0	7.48357369284969	0	2.99586658168016	0	2.03917267824429	0	4.08939288101944	5.84770024731551	0	3.13016045514824	1.59414284872744	1.69115598449828	0	0	0	3.42840867863394	0.881012871766385	2.00375599130932	0	0	0	1.32771254864122	1.36484210345549	1.17375412220111
Plate_1	2	153	534	28.6666666666667	301667.2	355874.6	0.253181458935387	0.315925117143024	0	0	0	0	0	0	0	0.652835211823308	9.38311139686302	9.79508046285777	0	0	0	0	5.70869890153302	3.21542048224059	0	7.7570170426952	0	3.11026910958159	0	2.10895902077594	0	4.24983161985127	6.03018263405077	0	3.21614342193468	1.63839824954424	1.74812042572081	0	0	0	3.559128654386	0.918756290460477	2.0796020259566	0	0	0	1.3760529076395	1.4051271927105	1.21520640480928
Plate_1	2	153	534	28.8333333333333	315163.8	371598	0.258091258711826	0.307678655804821	0	0	0	0	0	0	0	0.803904517038619	9.75134613159003	10.250447996141	0	0	0	0	5.98758721265337	3.37733807369122	0	8.03344860779875	0	3.21331218025425	0	2.18086392719147	0	4.38805200382147	6.26321291742387	0	3.30962275094872	1.69421210153962	1.80329165029523	0	0	0	3.68607293479726	0.951114197270744	2.15723518826889	0	0	0	1.42705506146913	1.45342020084971	1.25325134896211
Plate_1	2	153	534	29	330103.2	391234.4	0.257175766603154	0.310692450891629	0	0	0	0	0	0	0	0.958683573268767	10.178883225158	10.6489015636544	0	0	0	0	6.20460127879569	3.51684316830861	0	8.35480012178385	0	3.32299479328568	0	2.24849025986699	0	4.53748956321959	6.49237109751833	0	3.40222694832305	1.74873638903244	1.86832445194292	0	0	0	3.8165249053289	0.991806661360757	2.22590211730362	0	0	0	1.48099238531554	1.50018360978529	1.29351946373683
Plate_1	2	153	534	29.1666666666667	344881.8	407862	0.259871999553798	0.316712236881155	0	0	0	0	0	0	0	1.12167707817463	10.5337792598925	11.0118385470377	0	0	0	0	6.46194949495678	3.69094007937702	0	8.70320436713896	0	3.45039614263657	0	2.35261218075872	0	4.68467296893391	6.72131349707913	0	3.50539945095355	1.79950927027841	1.92877892295638	0	0	0	3.95630723709172	1.03600800880296	2.30734855801261	0	0	0	1.5396238286283	1.54752266177995	1.33271458314059
Plate_1	2	153	534	29.3333333333333	359674.4	426673.4	0.248394549962317	0.311922916356973	0	0	0	0	0	0	0	1.25062772902568	10.9540406989192	11.4533984676089	0	0	0	0	6.71818765411071	3.82067987198698	0	9.00687632930503	0	3.56978360423052	0	2.44662128442131	0	4.85347627444325	6.96380004501528	0	3.60583235526909	1.86196622509911	1.986067123928	0	0	0	4.1041464757932	1.08116625099149	2.38349748269	0	0	0	1.59817193709826	1.59941927720328	1.38330919867839
Plate_1	2	153	534	29.5	374768.2	446907.8	0.237079499228674	0.302220272300695	0	0	0	0	0	0	0	1.45903624139492	11.3719462117134	11.8687755456172	0	0	0	0	7.02439292989614	3.97291954668305	0	9.34809009147156	0	3.68415447059121	0	2.54521739696623	0	5.02405870485215	7.19473076139657	0	3.71494471766536	1.91592193729186	2.04439458812173	0	0	0	4.23604885278211	1.11804769695926	2.46133027706759	0	0	0	1.65091458985875	1.6476013602094	1.42924181511285
Plate_1	2	153	534	29.6666666666667	388058.8	465044.2	0.218150881896012	0.28949802178435	0	0	0	0	0	0	0	1.55890509411181	11.8043395159712	12.2453062144021	0	0	0	0	7.3084344831902	4.13745505466737	0	9.64644245304541	0	3.80785259232484	0	2.62674355210282	0	5.1946801119818	7.42634241842385	0	3.82744853596158	1.97809549751273	2.10436314088871	0	0	0	4.36325383698951	1.15121223897781	2.54558571685627	0	0	0	1.71042458537035	1.70099575683767	1.47723404769432
Plate_1	2	153	534	29.8333333333333	402549.6	485423	0.210528393970158	0.283440517015005	0	0	0	0	0	0	0	1.78007691652019	12.274271733065	12.7618383561021	0	0	0	0	7.62644710691702	4.27884985537792	0	9.98953431571953	0	3.92702897698051	0	2.7121964721452	0	5.37687598114631	7.66148645505221	0	3.93076988796189	2.04475574198629	2.1801831047099	0	0	0	4.51327405407122	1.18682778872988	2.62780697473824	0	0	0	1.77227410665331	1.7525794466224	1.53300138695631
Plate_1	2	153	534	30	414120.8	501426.4	0.216278989275807	0.28514470650513	0	0	0	0	0	0	0	2.0446395766914	12.7483672413686	13.1749366431947	0	0	0	0	7.903134012849	4.42697332055892	0	10.3369915711185	0	4.06987881291463	0	2.80474532818082	0	5.53827939381689	7.90050184831378	0	4.03417849648932	2.10119770596238	2.25276714277732	0	0	0	4.65728949393082	1.21969463913676	2.71323381877214	0	0	0	1.83868551868526	1.81026518635993	1.58014798439085
Plate_1	2	153	534	30.1666666666667	428924	521551.4	0.224411895176608	0.285463162576695	0	0	0	0	0	0	0	2.20837650392364	13.395167155765	13.6058420535861	0	0	0	0	8.22400700818978	4.57417013795435	0	10.701220365101	0	4.20685836466508	0	2.90985327766819	0	5.73147319435505	8.14474301304607	0	4.12974684941753	2.16408868318491	2.32920342033773	0	0	0	4.81367268751962	1.27150226980737	2.80221311923238	0	0	0	1.89510812740079	1.86802594651642	1.62488333748876
Plate_1	2	153	534	30.3333333333333	448485.4	545859.6	0.21818347962537	0.274528156181462	0	0	0	0	0	0	0	2.34228085007824	13.9369320256321	14.1309173359235	0	0	0	0	8.59335872911876	4.76826552824566	0	11.0661954911069	0	4.33774013819837	0	2.99320401944362	0	5.93474166519394	8.43329833159449	0	4.23675350650474	2.22437909819728	2.39844454147784	0	0	0	4.96964055891587	1.31745179811158	2.89677867558877	0	0	0	1.96343347323938	1.91993569781078	1.6756749428285
Plate_1	2	153	534	30.5	467409.6	567881.8	0.228496139761884	0.29083124912875	0	0	0	0	0	0	0	2.54812050708205	14.3799674182389	14.692425369351	0	0	0	0	8.8799363677101	4.95051293466964	0	11.3845486847582	0	4.48382296923724	0	3.09092109183291	0	6.08858440605263	8.69962302865849	0	4.36837356175504	2.29851357755782	2.47236708370585	0	0	0	5.12540141345919	1.36830576542378	2.9811274299827	0	0	0	2.02448162699341	1.97686335183614	1.72574406647596
Plate_1	2	153	534	30.6666666666667	482596.4	587983.8	0.224405807609315	0.285015272504874	0	0	0	0	0	0	0	2.77083069846286	14.8545652931656	15.1226052871244	0	0	0	0	9.21617970295908	5.14207051157573	0	11.8131958930766	0	4.64324938072476	0	3.21566093812959	0	6.29064865862313	8.95920402406175	0	4.4740976762119	2.36676047457032	2.53954472403552	0	0	0	5.29078382721355	1.4116168654954	3.0743230973393	0	0	0	2.08743940943306	2.03576372178098	1.77427210017361
Plate_1	2	153	534	30.8333333333333	501130.8	614295.4	0.213698498037207	0.271949918955878	0	0	0	0	0	0	0	3.1116787941852	15.3693755952557	15.5921803841785	0	0	0	0	9.56405369168201	5.31098620535981	0	12.2214438406165	0	4.78021486067933	0	3.33040748581478	0	6.48533169470022	9.22645306818687	0	4.58808613865352	2.44367591228336	2.61285039527861	0	0	0	5.46676876800496	1.46491537776529	3.17615151299081	0	0	0	2.15391970340149	2.09341355680439	1.82659225721552
Plate_1	2	153	534	31	517663	636378.6	0.206869978943164	0.273498982067211	0	0	0	0	0	0	0	3.27878688404601	15.9630459085133	16.0932074464639	0	0	0	0	9.93132873292904	5.51512543815206	0	12.5816739117658	0	4.9168625525768	0	3.42595780132919	0	6.70294847086785	9.53655881421917	0	4.70356181160895	2.50442475973662	2.68496857594458	0	0	0	5.6285721953784	1.51137102220169	3.27150680155954	0	0	0	2.22053191857864	2.15280637595849	1.87925261871028
Plate_1	2	153	534	31.1666666666667	536132	659395.6	0.201451588446211	0.272172101681558	0	0	0	0	0	0	0	3.55516333465137	16.5176297887628	16.6729551084049	0	0	0	0	10.2363491164035	5.68477116290276	0	12.964341581831	0	5.06919091568963	0	3.53521227576126	0	6.87702662591966	9.81222479244766	0	4.82835725157211	2.56870056015073	2.75658189201044	0	0	0	5.78855198466549	1.55663670803839	3.37209956356551	0	0	0	2.29373189145821	2.20876168361986	1.94036821716355
Plate_1	2	153	534	31.3333333333333	555281.600000001	686070	0.197867363169912	0.261747146073654	0	0	0	0	0	0	0	3.81318240622697	17.0716939794021	17.172391667643	0	0	0	0	10.5669008110427	5.86517619691221	0	13.335264266708	0	5.21943078976308	0	3.64675109796621	0	7.08022607548221	10.0878571716311	0	4.94501537878855	2.63606214672218	2.83993135966923	0	0	0	5.95681502504375	1.60479165859459	3.46307900904778	0	0	0	2.36593861141434	2.26970044883931	1.99042535981882
Plate_1	2	153	534	31.5	571128.4	709614.6	0.196487305155827	0.261720421365655	0	0	0	0	0	0	0	3.99464369941899	17.6745801217454	17.7910927024627	0	0	0	0	10.8823815069891	6.07738036033327	0	13.7391872418261	0	5.36056972984742	0	3.76753429970269	0	7.29182663239796	10.388893415441	0	5.07985045210823	2.71281921686472	2.93928269472001	0	0	0	6.13303876535848	1.65664735616043	3.56995865136298	0	0	0	2.44702833359937	2.33225375856168	2.05420129579532
Plate_1	2	153	534	31.6666666666667	591029.8	735189.2	0.187732521882772	0.255869841420915	0	0	0	0	0	0	0	4.25932412946368	18.2981094902676	18.2688853985946	0	0	0	0	11.2982433692632	6.27216390949088	0	14.1908783536055	0	5.5112575560899	0	3.88129963809134	0	7.51957573193244	10.7223549776435	0	5.20479153348064	2.78859155030955	3.01711375825626	0	0	0	6.33064365292097	1.70537910945946	3.68026760542054	0	0	0	2.52021723616771	2.40068989514489	2.11316728134623
Plate_1	2	153	534	31.8333333333333	609917.4	761284.2	0.188303184705347	0.253687857091358	0	0	0	0	0	0	0	4.60454443173923	18.8937257523986	18.8902605247951	0	0	0	0	11.6960325056566	6.44867665869573	0	14.6007200159497	0	5.71556244260603	0	3.98832084932097	0	7.75479049752194	11.0166340801746	0	5.32105379836445	2.87028718811081	3.10114418015495	0	0	0	6.50879411025297	1.76237392558061	3.78083971583355	0	0	0	2.5969747765616	2.46257561071102	2.17405496232003
Plate_1	2	153	534	32	627143.4	785390.2	0.196743977697192	0.254140626458186	0	0	0	0	0	0	0	4.9297512161391	19.5790346669032	19.480281348232	0	0	0	0	12.0894895094603	6.66979047685659	0	14.9971406941132	0	5.87800490901174	0	4.12304242791131	0	7.99768692516067	11.3261477363689	0	5.45194243860795	2.94942929767961	3.18820769037426	0	0	0	6.69127603016167	1.81190383169464	3.89554134020146	0	0	0	2.6697706830816	2.53085003012651	2.23364953201971
Plate_1	2	153	534	32.1666666666667	649475.6	814972.799999999	0.189486481700616	0.247901564575934	0	0	0	0	0	0	0	5.30088089058176	20.1774803502447	20.0391664468094	0	0	0	0	12.5119472722658	6.86492538755177	0	15.5126626822526	0	6.05283055579689	0	4.24172537910049	0	8.20194524230379	11.642118382373	0	5.57920095068612	3.03295271157638	3.27171931653043	0	0	0	6.89754599035531	1.86366460724048	4.01878392800669	0	0	0	2.75155967992542	2.60089458113949	2.28864033581069
Plate_1	2	153	534	32.3333333333333	672754.2	843052	0.192030434483073	0.24827682347758	0	0	0	0	0	0	0	5.59755792312943	20.8332939922118	20.7085915071767	0	0	0	0	12.888002989165	7.07469914862758	0	15.9563144844803	0	6.20278430335399	0	4.38577808460613	0	8.45441695100855	11.9637388944606	0	5.71289527323204	3.1214468429394	3.35476731426796	0	0	0	7.09527457263492	1.92688671179731	4.12356475657792	0	0	0	2.82739807697932	2.66276278221092	2.34663864727088
Plate_1	2	153	534	32.5	692108	869527	0.19681474977078	0.252523974864196	0	0	0	0	0	0	0	5.94511890164053	21.4987449892817	21.3166380318167	0	0	0	0	13.2999630218465	7.26776776219775	0	16.4155468699351	0	6.37799106127772	0	4.50151933562533	0	8.66720954596746	12.3176003035161	0	5.84674550266098	3.1924473114313	3.44441142930313	0	0	0	7.29441662475489	1.98857794632941	4.2394351081327	0	0	0	2.92211258469957	2.72942995482962	2.40622680853288
Plate_1	2	153	534	32.6666666666667	715661.8	900200.999999999	0.19217520427155	0.239371028897134	0	0	0	0	0	0	0	6.26509228728732	22.2490439766933	21.9349902721085	0	0	0	0	13.7183131579738	7.53529589331155	0	16.8824389028099	0	6.58329387265209	0	4.65380533171156	0	8.89900004423544	12.6757198315453	0	5.99593299150887	3.27422451448503	3.53506360180145	0	0	0	7.49718276028807	2.05535619328669	4.36268802173441	0	0	0	3.00118259010406	2.80412285273546	2.47016462721789
Plate_1	2	153	534	32.8333333333333	739092	931394.999999999	0.182781924898066	0.237271834528703	0	0	0	0	0	0	0	6.59037267785811	22.8070866800144	22.5924633066523	0	0	0	0	14.1351208553383	7.75669189301814	0	17.3427972824199	0	6.74308028758435	0	4.77627336041301	0	9.14422533093942	12.9902628914582	0	6.14914326289417	3.35369586189774	3.62442853674316	0	0	0	7.70308421330364	2.11002723757347	4.47731162897335	0	0	0	3.0853947550707	2.87114119097286	2.54007622433797
Plate_1	2	153	534	33	762386.4	957877.4	0.180997730221744	0.233421717209538	0	0	0	0	0	0	0	7.00377437626547	23.4456177552813	23.237375087597	0	0	0	0	14.5319225814726	7.9911265006623	0	17.8438531328294	0	6.91422967769436	0	4.90618142306336	0	9.41489186010264	13.3475394567799	0	6.29158441069248	3.44095460713758	3.71685832301014	0	0	0	7.9059285170261	2.17274484169207	4.59657534320128	0	0	0	3.17194337072225	2.93777800513408	2.60531746352295
Plate_1	2	153	534	33.1666666666667	783554.199999999	989084.999999999	0.174738108952784	0.22710553795015	0	0	0	0	0	0	0	7.27838427876853	24.1241995764997	23.8890395306024	0	0	0	0	15.0043911148368	8.23281772534631	0	18.3555871611442	0	7.09907678844947	0	5.03941287437232	0	9.68267898401993	13.7291574102594	0	6.43847435819005	3.53215408526868	3.83525074347617	0	0	0	8.11822859467905	2.22927554972393	4.72613464139445	0	0	0	3.26359447732074	3.01791032127665	2.68150765780981
Plate_1	2	153	534	33.3333333333333	805203.4	1017590.2	0.165134080311045	0.215868223986095	0	0	0	0	0	0	0	7.70315813058448	24.9426010001498	24.5233898132416	0	0	0	0	15.4841851929449	8.43344152223693	0	18.8407867041168	0	7.28672653188517	0	5.18110701489896	0	9.95855864958444	14.0932463686227	0	6.58008079465165	3.62039756720624	3.93529640666355	0	0	0	8.35260560236351	2.28913862654313	4.84131392945883	0	0	0	3.36103689423103	3.10055246450945	2.7537235062199
Plate_1	2	153	534	33.5	828130.8	1048514.8	0.159485036881318	0.219045266302961	0	0	0	0	0	0	0	8.18733952295746	25.7962835739965	25.2783206894812	0	0	0	0	15.9391131625892	8.66883918818869	0	19.324685579482	0	7.48689782835986	0	5.34140268608757	0	10.2184067026925	14.4591093565638	0	6.72040404689079	3.71059266153503	4.03429611968047	0	0	0	8.55922774890449	2.34646183246114	4.97098260460732	0	0	0	3.4574165612641	3.17197307098921	2.81207873979648
Plate_1	2	153	534	33.6666666666667	848432.4	1076304	0.166680560077594	0.221387472330634	0	0	0	0	0	0	0	8.56850171849779	26.4830880397123	26.032298194011	0	0	0	0	16.379741352922	8.90489224353693	0	19.8420885552935	0	7.69641514260201	0	5.49667953919457	0	10.4739315878566	14.8351760011585	0	6.86587992537522	3.80147599989196	4.14043024933688	0	0	0	8.79982986502593	2.42308934978331	5.11179816827537	0	0	0	3.54765435813005	3.24966999664401	2.88230295722459
Plate_1	2	153	534	33.8333333333333	870881.8	1108880	0.171198396026622	0.228595749302004	0	0	0	0	0	0	0	9.03499554799646	27.2406857789813	26.6961611443064	0	0	0	0	16.868555163903	9.14878812532962	0	20.38622667438	0	7.89646448351236	0	5.63402570807418	0	10.7611502311013	15.2178945100242	0	6.99991172537164	3.89690972674986	4.23486779184475	0	0	0	9.02191342171059	2.49559563574341	5.24317518908608	0	0	0	3.64183472333389	3.32961665914278	2.95202898827947
Plate_1	2	153	534	34	900069.2	1146001.4	0.167887634621124	0.225325091574887	0	0	0	0	0	0	0	9.51767537448249	28.0501254440218	27.5267897342929	0	0	0	0	17.3619567947619	9.37667976216568	0	20.9266461255898	0	8.12053555264932	0	5.76528895763114	0	11.0195707618117	15.6353357653175	0	7.16586273290172	3.98100766961476	4.34134184137541	0	0	0	9.25108064842773	2.56207780678297	5.38020998149451	0	0	0	3.7432178635302	3.40880494402113	3.01982914449559
Plate_1	2	153	534	34.1666666666667	928294.2	1184305.4	0.174081037113989	0.230846445255283	0	0	0	0	0	0	0	9.94360484318202	28.7743186900195	28.2330102920594	0	0	0	0	17.8846460532873	9.65517838356599	0	21.524605321713	0	8.33380417314468	0	5.93170610253518	0	11.30414142409	16.0286357334321	0	7.34114377291334	4.08548918582885	4.4449900979842	0	0	0	9.50417464249102	2.63503608312767	5.51639040985336	0	0	0	3.83913442254386	3.4808683324563	3.10422408941571
Plate_1	2	153	534	34.3333333333333	952300.6	1217507.8	0.173655011992505	0.232884803696337	0	0	0	0	0	0	0	10.3499697916485	29.4825054960263	28.9052024556816	0	0	0	0	18.3926759072912	9.9068697581245	0	22.0468284186582	0	8.54942395620259	0	6.08814151514557	0	11.6068679301061	16.4053041742556	0	7.49908899407949	4.17924755049367	4.53355148463301	0	0	0	9.73658842603686	2.70296228064175	5.65812114503913	0	0	0	3.94052432793036	3.56070144264778	3.17431679455737
Plate_1	2	153	534	34.5	980905	1254534.8	0.165264832049697	0.224035641846611	0	0	0	0	0	0	0	10.7738677300304	30.2891561601593	29.7031606248858	0	0	0	0	18.8666744068676	10.1998488441346	0	22.6402172333771	0	8.75576573517319	0	6.2425624607326	0	11.9317023569416	16.8359774801281	0	7.65299475131337	4.27353341014892	4.66414424235633	0	0	0	9.98160232040202	2.77386660604299	5.80328692852088	0	0	0	4.04225710545607	3.64806315838522	3.25193216966024
Plate_1	2	153	534	34.6666666666667	1006915.6	1293964.6	0.160184999626278	0.21079024950229	0	0	0	0	0	0	0	11.2052734978471	31.1031633194396	30.4577613089722	0	0	0	0	19.405054134101	10.4562262528779	0	23.2173455376289	0	8.95999322681195	0	6.41217672865886	0	12.2041569431696	17.2676960896238	0	7.81805587058519	4.37499105835353	4.78728885411359	0	0	0	10.231797219533	2.83748576738987	5.93887993379105	0	0	0	4.15046509252011	3.72458223427158	3.33399444326234
Plate_1	2	153	534	34.8333333333333	1033238.6	1329025.6	0.16107704065724	0.213284112576045	0	0	0	0	0	0	0	11.7590789673021	32.0592478437912	31.2604770355374	0	0	0	0	19.9066855696254	10.7101769003281	0	23.7434663066498	0	9.16744198705889	0	6.59623732756401	0	12.5082492584422	17.7190761136271	0	7.98954766758787	4.47620877373518	4.91929868764057	0	0	0	10.5006953611853	2.92178581139271	6.09346437341098	0	0	0	4.26594166142667	3.82031792183241	3.41098318461051
Plate_1	2	153	534	35	1060918.6	1361168.2	0.151924257564001	0.20728057567304	0	0	0	0	0	0	0	12.3704223805726	32.9382162043336	32.1024437729784	0	0	0	0	20.3813700594871	10.9874503076623	0	24.3079820327811	0	9.40136565861519	0	6.76944872033768	0	12.8409651030208	18.1570717713804	0	8.15849298550107	4.57369830217542	5.03006910148355	0	0	0	10.7554343231879	2.9958205438366	6.25565395335753	0	0	0	4.37580804261334	3.9064355246298	3.48709090509062
Plate_1	2	153	534	35.1666666666667	1089282.2	1401332.4	0.152326057194422	0.198375640407317	0	0	0	0	0	0	0	12.9966710434562	33.8245410600233	32.978178471316	0	0	0	0	20.9137983013057	11.2541282530868	0	24.9423642526608	0	9.64916294826517	0	6.92663208816821	0	13.1641121626536	18.5821960083044	0	8.32128158551491	4.69154997075983	5.14194899150627	0	0	0	11.0315265152279	3.07179451295297	6.41433543955893	0	0	0	4.47840768700938	3.99732991394783	3.57222867152696
Plate_1	2	153	534	35.3333333333333	1113516.8	1437766.4	0.156269813616642	0.205078368659628	0	0	0	0	0	0	0	13.5806403217581	34.6671369221879	33.7668308025153	0	0	0	0	21.5075540746326	11.5433461321716	0	25.5846024471464	0	9.87858129983874	0	7.08355810542686	0	13.4944049544252	19.0558850515639	0	8.48285372688586	4.78778506133908	5.25920351626209	0	0	0	11.2920653850775	3.15325659051946	6.56770678931082	0	0	0	4.59046537480052	4.08254873125896	3.65452109163033
Plate_1	2	153	534	35.5	1143292.4	1473833.4	0.152818061185624	0.21303739144347	0	0	0	0	0	0	0	14.0911432808554	35.6672911254756	34.5828007211416	0	0	0	0	22.1463835672223	11.8443209688187	0	26.2466263799542	0	10.1487621261443	0	7.2861585479655	0	13.8067936271139	19.514770355582	0	8.67185649738034	4.89959792440663	5.38152674786419	0	0	0	11.5930812036248	3.22896518190331	6.73186553688996	0	0	0	4.71030364632814	4.17218791512364	3.73673911813099
Plate_1	2	153	534	35.6666666666667	1176791	1519878.4	0.153060605442878	0.207403982965646	0	0	0	0	0	0	0	14.7223750815109	36.6057235260709	35.4554799794147	0	0	0	0	22.7328761585585	12.1042465829335	0	26.8280161390088	0	10.3740902757137	0	7.46456225358835	0	14.1393300163741	19.9583307618381	0	8.84011402855029	5.00001546680054	5.49809363143176	0	0	0	11.8615790554287	3.30780377640632	6.89312273565799	0	0	0	4.8231085801267	4.26268530922853	3.81736005050899
Plate_1	2	153	534	35.8333333333333	1204962.8	1564542.4	0.1578824246997	0.212527640234155	0	0	0	0	0	0	0	15.2219916879278	37.450351952044	36.3965834228792	0	0	0	0	23.3085529697293	12.4074278972153	0	27.470857750875	0	10.636556239925	0	7.63940546103692	0	14.4909593147002	20.4194291229557	0	9.0255142593402	5.13032578117472	5.62498349150848	0	0	0	12.1507678551387	3.39858234925523	7.06453172211433	0	0	0	4.95155186606812	4.3606719012663	3.90033455128443
Plate_1	2	153	534	36	1237279.8	1604444.6	0.15762740890192	0.217275054205556	0	0	0	0	0	0	0	15.8525978361304	38.4947259668219	37.3487413275819	0	0	0	0	23.8889111449079	12.72402830939	0	28.168057452375	0	10.8982330109169	0	7.83863914122507	0	14.8357059737525	20.9798776202982	0	9.21436946364909	5.23661423564611	5.76338994837412	0	0	0	12.4464463325416	3.48171061121539	7.22821930742443	0	0	0	5.07453625854301	4.45081345922056	3.99032907760424
Plate_1	2	153	534	36.1666666666667	1270184.4	1651445.6	0.152624861447613	0.208861014744494	0	0	0	0	0	0	0	16.5428691464884	39.4928245089852	38.2226111378437	0	0	0	0	24.5314075673865	13.0438565143423	0	28.8355121416083	0	11.1346321458995	0	8.01287897242646	0	15.1543942589337	21.4749364028438	0	9.41123815342722	5.34499242760778	5.90965579852909	0	0	0	12.7385389516349	3.57219108852914	7.39614620584529	0	0	0	5.20309639776953	4.55069745485063	4.08099481811482
Plate_1	2	153	534	36.3333333333333	1303874	1698100.8	0.15373464926563	0.197972511949709	0	0	0	0	0	0	0	17.0730470350751	40.499070629369	39.1448657250192	0	0	0	0	25.1511914751454	13.3287997981412	0	29.4921399639646	0	11.3927041918454	0	8.21447314531325	0	15.5385471946866	21.9517367176733	0	9.59459747971131	5.45769060111638	6.04354967975255	0	0	0	13.0417065428654	3.65727232056043	7.56655320760608	0	0	0	5.32212130893105	4.64540825256338	4.17469676495034
Plate_1	2	153	534	36.5	1336348.4	1741015.2	0.149655855978168	0.198856305074867	0	0	0	0	0	0	0	17.8354155898583	41.3853954850587	40.0544846490962	0	0	0	0	25.7516013542399	13.6671354714395	0	30.1693402769694	0	11.6409599875113	0	8.41587551009591	0	15.9268876918759	22.4499791963971	0	9.77541545964283	5.57441285886913	6.17286411585039	0	0	0	13.3388229713548	3.74184703253604	7.73578383344187	0	0	0	5.442239105817	4.74354459353082	4.26228673399894
Plate_1	2	153	534	36.6666666666667	1369836.4	1779590.8	0.145731344118595	0.191509428726086	0	0	0	0	0	0	0	18.4942276227611	42.2735565773708	40.9844080652924	0	0	0	0	26.3749960654097	13.9696304473812	0	30.8648206720094	0	11.9278557620298	0	8.60971543073256	0	16.2931925375821	22.9780710667278	0	9.96541718905447	5.68868577758053	6.30963171312556	0	0	0	13.6542298971463	3.83059104276897	7.91596286304264	0	0	0	5.57015562944948	4.84394993728639	4.35207619031277
Plate_1	2	153	534	36.8333333333333	1401888.4	1825908.6	0.142066170665622	0.184643067206516	0	0	0	0	0	0	0	19.2199476650386	43.4885562398012	41.9039420551499	0	0	0	0	27.0220532839065	14.2696731746644	0	31.5987898570059	0	12.2194995950101	0	8.82754582228356	0	16.6514486904519	23.4973808933324	0	10.1535640756725	5.80632549558187	6.45623246794352	0	0	0	13.9655244030894	3.91706096375673	8.09983738047284	0	0	0	5.69588176900344	4.94467433675372	4.44747860215712
Plate_1	2	153	534	37	1434470.8	1869971.2	0.141650009266158	0.185236861045617	0	0	0	0	0	0	0	19.995477003184	44.607892593671	42.863759487686	0	0	0	0	27.6531290075136	14.6004645877988	0	32.2834953541299	0	12.5016543469648	0	9.03015879499986	0	17.0181059506749	24.0131232480001	0	10.3530960143044	5.93605949488751	6.59224945526685	0	0	0	14.2842281366884	4.00676752366484	8.276350369886	0	0	0	5.83468778877363	5.0495718564911	4.53758123603442
Plate_1	2	153	534	37.1666666666667	1467915.8	1913839.6	0.137870693315673	0.188529281796478	0	0	0	0	0	0	0	20.820086936105	45.7761663858247	43.9823900446765	0	0	0	0	28.4014820460518	14.9052934782023	0	32.9899772894991	0	12.7728072998362	0	9.23768456121761	0	17.411582442839	24.5564100997854	0	10.5408752686428	6.06160866091129	6.72210219070655	0	0	0	14.612412125464	4.09492180560328	8.464414866066	0	0	0	5.97092826391835	5.15014563130403	4.62793742114196
Plate_1	2	153	534	37.3333333333333	1503822.8	1962618.2	0.137313194258802	0.183186611928529	0	0	0	0	0	0	0	21.371750465986	46.768582988251	45.0512592490165	0	0	0	0	29.0614254881205	15.2147374022728	0	33.7268365261607	0	13.0792323817448	0	9.43500208808401	0	17.8101608253471	25.129711351821	0	10.7336140300009	6.19688909738493	6.87109241506682	0	0	0	14.9401533043322	4.20880641773834	8.6614597456891	0	0	0	6.10901932608885	5.25548276485833	4.72165692152418
Plate_1	2	153	534	37.5	1536683.8	2010375.2	0.140807843671244	0.187774740772821	0	0	0	0	0	0	0	22.1736381739411	47.7538740686899	46.1052000475613	0	0	0	0	29.6958438552997	15.5497633591188	0	34.4411600003134	0	13.372483917405	0	9.64196399630717	0	18.2049933825875	25.6852805211793	0	10.9509924947987	6.3244238117079	7.02875839766033	0	0	0	15.2694668663926	4.31678405276479	8.84537633117904	0	0	0	6.2485482986835	5.35634932364096	4.82828329403548
Plate_1	2	153	534	37.6666666666667	1571915.8	2055344	0.143805733383346	0.192739970124375	0	0	0	0	0	0	0	22.9025821665053	48.8842047449777	47.1623218522009	0	0	0	0	30.4611491689193	15.8892641691218	0	35.2411124428051	0	13.6715506227151	0	9.86302331825445	0	18.6145339678087	26.2621246058522	0	11.1633331783392	6.43733036359871	7.17992800993571	0	0	0	15.5871831897324	4.40624300757392	9.03640050657998	0	0	0	6.39139528955799	5.46014197067114	4.91944582778065
Plate_1	2	153	534	37.8333333333333	1612913.8	2110737.6	0.138730779153551	0.184575760996045	0	0	0	0	0	0	0	23.7564579129879	50.0270541665398	48.1470757681866	0	0	0	0	31.1833805288956	16.2520203795431	0	36.0063481757602	0	13.9526089472403	0	10.1253888527785	0	19.0430261714829	26.8335525244659	0	11.3829507996052	6.57197911589082	7.3321602897524	0	0	0	15.9462650880538	4.50578954760667	9.22961413327178	0	0	0	6.53723833716098	5.57403347534422	5.03093564724083
Plate_1	2	153	534	38	1654532.2	2166967.2	0.141790300460158	0.180865560828906	0	0	0	0	0	0	0	24.6254523669793	51.186781951772	49.2627671499552	0	0	0	0	31.8561769344012	16.5866239743336	0	36.7568954593189	0	14.2535788629439	0	10.3476260114255	0	19.5003887570281	27.4352121171544	0	11.6015200593614	6.7081901106828	7.50583705566904	0	0	0	16.3149320384648	4.60851254195985	9.43488217126274	0	0	0	6.68637172726576	5.68715521797533	5.12918284816269
Plate_1	2	153	534	38.1666666666667	1688142.2	2210693.8	0.138006200505984	0.180625287099915	0	0	0	0	0	0	0	25.4656520869031	52.2605819471393	50.3647997380102	0	0	0	0	32.5616243987299	16.9251107512982	0	37.5125631291192	0	14.5485694380457	0	10.5675017135141	0	19.9046496206167	28.0176754554477	0	11.8074095342235	6.8360933570589	7.65476431126571	0	0	0	16.6678858943424	4.71076375367745	9.62943470956489	0	0	0	6.85173911375882	5.80343628354171	5.23024196009045
Plate_1	2	153	534	38.3333333333333	1729524	2259277.2	0.129316097692829	0.1675895582783	0	0	0	0	0	0	0	26.4537118829898	53.6352244834622	51.5694011702436	0	0	0	0	33.2593679842786	17.2860427945659	0	38.3693638406264	0	14.8958355622134	0	10.7884473000027	0	20.3001975630859	28.6211822489675	0	12.0198368326989	6.98759218070448	7.81271170293546	0	0	0	17.0247150885274	4.82183301909158	9.85167300285371	0	0	0	6.9955449165885	5.91469039722151	5.32907818002406
Plate_1	2	153	534	38.5	1764037	2309699	0.124175311904878	0.160997002687251	0	0	0	0	0	0	0	27.35405520518	54.9808163705808	52.6082786957758	0	0	0	0	33.9917894181296	17.624698880458	0	39.1366234758964	0	15.1837198803929	0	11.0345091456751	0	20.7244957092038	29.2166237783887	0	12.2344821151029	7.13270450461827	7.96720417129311	0	0	0	17.3743266100697	4.92311683405213	10.0550655702542	0	0	0	7.13748229689101	6.02732932361544	5.43276112924301
Plate_1	2	153	534	38.6666666666667	1796992.2	2351877.4	0.127177709508	0.167845185087387	0	0	0	0	0	0	0	28.1447326933026	56.227401612647	53.7374986546342	0	0	0	0	34.7115117166684	17.9753376691488	0	39.9080507331229	0	15.5257020452055	0	11.2555993111366	0	21.1481807839847	29.8373168567654	0	12.442800657698	7.27713691963922	8.11647469023821	0	0	0	17.7209617274814	5.03436463364856	10.2546414173259	0	0	0	7.28899611141694	6.13902363492865	5.5301732828715
Plate_1	2	153	534	38.8333333333333	1835066.2	2403465.4	0.124463193427786	0.173846513451475	0	0	0	0	0	0	0	28.9638516058723	57.3703318748151	54.9502990835705	0	0	0	0	35.5988671745982	18.3315745756012	0	40.7467027285798	0	15.8452619759238	0	11.4971252324971	0	21.5903465085096	30.4275938396423	0	12.6510935366087	7.42545350770481	8.27530030112407	0	0	0	18.1170747317387	5.13450009412882	10.4718839373025	0	0	0	7.44268185950271	6.25630244287634	5.6418118895371
Plate_1	2	153	534	39	1876955.2	2462533.6	0.125976045246848	0.174271475468684	0	0	0	0	0	0	0	29.8881169336145	58.5398529220331	56.0934289682025	0	0	0	0	36.3813430329354	18.70014554639	0	41.5968485259133	0	16.1826285916859	0	11.7355378866397	0	22.04772289831	31.0663243786834	0	12.876377057809	7.56018918355064	8.45884477381662	0	0	0	18.4888778586232	5.2558536555059	10.6926047209455	0	0	0	7.60138860874447	6.37285323166108	5.74748591248259
Plate_1	2	153	534	39.1666666666667	1918222.6	2525589	0.131447636903651	0.182737589873079	0	0	0	0	0	0	0	30.9875060632318	59.903639719834	57.253710242421	0	0	0	0	37.1513110017367	19.0768924998998	0	42.4408908574927	0	16.5049747379895	0	11.9969424529235	0	22.4839495450096	31.6929316356313	0	13.0911217869902	7.69352038910028	8.63333567569439	0	0	0	18.8836160476392	5.36761322616336	10.9104300747679	0	0	0	7.75828966722264	6.48447398209656	5.85649594518567
Plate_1	2	153	534	39.3333333333333	1959057.2	2582326.2	0.12991151531709	0.182179489130508	0	0	0	0	0	0	0	32.0138999531384	61.1900331860335	58.559024931944	0	0	0	0	37.966121947614	19.4592758022193	0	43.3593094337703	0	16.8301950486029	0	12.2739017889788	0	22.961298256138	32.3515087572503	0	13.3233017817941	7.83394836698167	8.80896001531681	0	0	0	19.2800902576502	5.47914659966677	11.1366705702853	0	0	0	7.92475332203522	6.60608616794079	5.96383671918519
Plate_1	2	153	534	39.5	2004895.6	2644080.8	0.128587831513926	0.174225348310529	0	0	0	0	0	0	0	33.0022394526746	62.5478493276474	59.8253164896829	0	0	0	0	38.8493344399722	19.858591817807	0	44.2514418208528	0	17.1768912650372	0	12.531089468551	0	23.4328987129698	32.9784303519306	0	13.5592646036858	7.99172057066581	8.99012727787236	0	0	0	19.6827762617363	5.60794931803489	11.3717748059893	0	0	0	8.09392520548455	6.73386871026715	6.07541764991162
Plate_1	2	153	534	39.6666666666667	2045064.2	2701152.6	0.126878389192374	0.162829080289452	0	0	0	0	0	0	0	34.0016272384673	63.877625327632	61.0680434891152	0	0	0	0	39.6385621057236	20.2613249608869	0	45.1423832525789	0	17.4893355576359	0	12.7935215094025	0	23.9031950736862	33.6372994119188	0	13.7869765510271	8.1385183780084	9.15826390708434	0	0	0	20.0772743627424	5.72691528766628	11.5825373150188	0	0	0	8.27108401097119	6.8644853897439	6.19171602665874
Plate_1	2	153	534	39.8333333333333	2089339.6	2753390.6	0.125665431673927	0.161005790843887	0	0	0	0	0	0	0	35.1053002472326	65.2650984229952	62.4076516566239	0	0	0	0	40.4320262811766	20.6771950203139	0	46.0551588658402	0	17.8607101861049	0	13.0445954261378	0	24.3796383880721	34.290979286063	0	14.0124679480714	8.29449614613819	9.33127755062332	0	0	0	20.4672842352976	5.84785321177279	11.8316138831091	0	0	0	8.43053677618578	6.98794652241175	6.29794730505526
Plate_1	2	153	534	40	2132292.6	2803230.2	0.123310625790243	0.154009228485568	0	0	0	0	0	0	0	36.2467332216846	66.6843938454834	63.7084692220337	0	0	0	0	41.2687265534311	21.0597749394522	0	46.9749315222686	0	18.2300162605786	0	13.3286805778408	0	24.8629968223322	34.9685488278708	0	14.256274875115	8.44311041760696	9.50228845313269	0	0	0	20.8839086583229	5.96631508488944	12.0638903803249	0	0	0	8.59267286183689	7.11239255349814	6.42082631142362
Plate_1	2	153	534	40.1666666666667	2175590	2862669	0.122045613760193	0.153872333806738	0	0	0	0	0	0	0	37.3254905415904	68.0936534841676	64.9160516848323	0	0	0	0	42.1273847510914	21.4739664738138	0	47.9280668080829	0	18.6173541688302	0	13.5882451357286	0	25.3249822093622	35.6545711427633	0	14.484643171186	8.59729970385045	9.68864813107891	0	0	0	21.3031783444132	6.0776832536857	12.2937234881439	0	0	0	8.76721876636672	7.2415993161517	6.5354206010015
Plate_1	2	153	534	40.3333333333333	2221825.2	2917809.4	0.119609583060505	0.156523995754932	0	0	0	0	0	0	0	38.3794352212759	69.5188040762629	66.2259844139051	0	0	0	0	42.9702423058464	21.8633205705752	0	48.831554413146	0	18.9803818770396	0	13.8705924481765	0	25.8068059352426	36.3268223290652	0	14.7064993073281	8.75834821106995	9.87153115313093	0	0	0	21.7425943780578	6.19624974298609	12.5316351931799	0	0	0	8.93997128047875	7.37353746425343	6.65140134214154
Plate_1	2	153	534	40.5	2264203.4	2980257.8	0.118018694988752	0.158690755606677	0	0	0	0	0	0	0	39.4529517818114	70.9982160379811	67.5707779933955	0	0	0	0	43.8608697295614	22.2390990041991	0	49.7769333315296	0	19.3550235074533	0	14.1443353840132	0	26.2834254568868	37.025707851687	0	14.9347412097533	8.90908377446977	10.0564314046006	0	0	0	22.1491136298878	6.32457663948372	12.7847219946738	0	0	0	9.11524505797136	7.50083076836122	6.76615528540614
Plate_1	2	153	534	40.6666666666667	2308473.4	3043022.2	0.119837673884259	0.158291576178717	0	0	0	0	0	0	0	40.5558666470162	72.4884779638923	69.0953449231719	0	0	0	0	44.7730185394096	22.630799759105	0	50.7247158143599	0	19.7045645719559	0	14.4163530107725	0	26.7855292577862	37.7404439104644	0	15.1710254692927	9.05242845433551	10.2405175201092	0	0	0	22.5882221447218	6.46495378543986	13.0332979528532	0	0	0	9.29045794875225	7.62778545890485	6.87757823421219
Plate_1	2	153	534	40.8333333333333	2352836	3102704.2	0.117801345175916	0.160983139011795	0	0	0	0	0	0	0	41.5816054420015	74.0226594361857	70.4008270340684	0	0	0	0	45.6245694619623	23.0122163620647	0	51.6412721695347	0	20.061826361801	0	14.7135832826977	0	27.2834105806035	38.4226672933319	0	15.4040363258806	9.19869340838641	10.4422304314579	0	0	0	23.0066641928958	6.59915696086091	13.2694125868647	0	0	0	9.45902588522276	7.75004217815396	6.99211930589449
Plate_1	2	153	534	41	2404015.8	3167416.00000001	0.117094920692345	0.154809182495871	0	0	0	0	0	0	0	42.9230043010172	75.5271377600975	71.7618511855915	0	0	0	0	46.5133530269407	23.4247730639873	0	52.5502136283393	0	20.4670436593752	0	15.0202198626041	0	27.8182726912692	39.1440395368259	0	15.6388288837614	9.35053337721203	10.6449831632744	0	0	0	23.4509442635936	6.74050917812038	13.5188807703474	0	0	0	9.63835693177786	7.87860820220982	7.11584143976026
Plate_1	2	153	534	41.1666666666667	2450860.4	3233883.4	0.115394434537322	0.152137890805685	0	0	0	0	0	0	0	44.1666541650389	76.8760672093787	73.116727252236	0	0	0	0	47.3618523321028	23.7914288413175	0	53.5147690933355	0	20.8263259245796	0	15.3247320954677	0	28.3293890468287	39.8426532805057	0	15.8784090019762	9.49180141765717	10.8364984783953	0	0	0	23.8942893224887	6.87035280732061	13.7776341394878	0	0	0	9.82181474434923	8.01363590717627	7.23574080123195
Plate_1	2	153	534	41.3333333333333	2496365.4	3290200	0.112746208547335	0.146224133210489	0	0	0	0	0	0	0	45.5004789490659	78.3197418489094	74.6062798620023	0	0	0	0	48.2964184729721	24.1717185386204	0	54.5024045513489	0	21.2297338237328	0	15.6221695972541	0	28.8395626529548	40.5782916785205	0	16.1173629262905	9.63919935474058	11.0397415864239	0	0	0	24.3610242792981	7.00746705932959	14.0552221438463	0	0	0	10.0126872053695	8.15187635428686	7.3520556170149
Plate_1	2	153	534	41.5	2541739.6	3353531	0.106021680960559	0.141203208464358	0	0	0	0	0	0	0	46.7812116020017	79.8257850159806	75.9815022761088	0	0	0	0	49.1474185245381	24.5589371582649	0	55.4042262624952	0	21.6123072564275	0	15.9387146561079	0	29.3241927027297	41.3137538682103	0	16.337277604704	9.77898969477238	11.2229528261905	0	0	0	24.8010806908011	7.1446132212942	14.3030427891349	0	0	0	10.1895455749099	8.29232041673868	7.46684717502243
Plate_1	2	153	534	41.6666666666667	2585123.2	3406804.2	0.101402715956183	0.134733905597207	0	0	0	0	0	0	0	47.9622741388821	81.2820534670625	77.4591354142077	0	0	0	0	49.9843640902886	24.9339309451391	0	56.3369088749878	0	22.0016281152493	0	16.2469705205116	0	29.8192547094122	42.0566959519697	0	16.5600557087099	9.9238495831603	11.3978326855637	0	0	0	25.2351306070998	7.27837208087695	14.5741993520335	0	0	0	10.3699572068436	8.42706321925806	7.58707559583797
Plate_1	2	153	534	41.8333333333333	2626467	3466309.2	0.097459517635432	0.13221591540868	0	0	0	0	0	0	0	49.1844751646949	82.6196017138825	78.8144439860666	0	0	0	0	50.7783126164582	25.2869109303963	0	57.2033960233943	0	22.3638396592973	0	16.5454914007354	0	30.3192805638862	42.8031487626123	0	16.7743647968476	10.055517333853	11.5707471393689	0	0	0	25.6577056909085	7.41638667834371	14.8366795688297	0	0	0	10.5397311922199	8.55826021232581	7.70265957109687
Plate_1	2	153	534	42	2667329.6	3523943.6	0.0937489109309091	0.119571439845487	0	0	0	0	0	0	0	50.2569465176032	83.9841391744535	80.1563169927099	0	0	0	0	51.5666526523557	25.6499292965761	0	58.0524966671786	0	22.7156462829375	0	16.8336363299993	0	30.8076897315445	43.5315193138638	0	16.9910464926126	10.1954565155863	11.7421269385287	0	0	0	26.0789703838078	7.55030468378127	15.1043494544498	0	0	0	10.7106697128349	8.68517345189866	7.81841267338517
Plate_1	2	153	534	42.1666666666667	2707893.2	3579500.6	0.0909131846639966	0.122016303194788	0	0	0	0	0	0	0	51.406755874307	85.3324623191896	81.5572943947582	0	0	0	0	52.3682489308274	26.013794207393	0	58.9354507583139	0	23.0654758192557	0	17.1141050796584	0	31.3080680005353	44.2517327636269	0	17.2083960857654	10.3337167629258	11.913130596844	0	0	0	26.4974639714473	7.67928270494377	15.3436035130284	0	0	0	10.881749379918	8.81257972449725	7.9347701192101
Plate_1	2	153	534	42.3333333333333	2748481.8	3619284.4	0.0896811402954114	0.112472296536414	0	0	0	0	0	0	0	52.4598172799413	86.6557364247191	82.8837925386106	0	0	0	0	53.1585575509678	26.3851433010124	0	59.8066656385901	0	23.4165167026697	0	17.4100775145188	0	31.7745251542571	44.9600767907481	0	17.4313884815365	10.4730778434902	12.0894960732415	0	0	0	26.9138238252165	7.8107113299163	15.5893597638947	0	0	0	11.0523868495696	8.93912370014021	8.04796625486134
Plate_1	2	153	534	42.5	2788720.8	3682131.8	0.0884953182507786	0.106974605587554	0	0	0	0	0	0	0	53.5295872863766	88.0032453890659	84.1500236386315	0	0	0	0	53.9640452652401	26.7493632144191	0	60.6731773278949	0	23.7566507716226	0	17.6864941974956	0	32.2506720831622	45.6407717903894	0	17.6551443719199	10.6129759449139	12.2634063251045	0	0	0	27.3236888473462	7.93825825015596	15.822171290343	0	0	0	11.2181635300691	9.06546567527766	8.15956780403945
Plate_1	2	153	534	42.6666666666667	2830350.8	3723922.8	0.0878281130282943	0.103474101692133	0	0	0	0	0	0	0	54.6039355966437	89.3678348185979	85.4596029225826	0	0	0	0	54.7718404013811	27.1169219726956	0	61.5589723888988	0	24.112875939171	0	17.9562236210428	0	32.72979017501	46.322646489834	0	17.8838578445468	10.7579674093661	12.4396926726132	0	0	0	27.7387069570312	8.06537458795594	16.0600902616803	0	0	0	11.3879734939569	9.19016654226189	8.27570346219488
Plate_1	2	153	534	42.8333333333333	2871527	3772605.60000001	0.0867774654787361	0.110930582337801	0	0	0	0	0	0	0	55.6841797612022	90.6847571622262	86.7813295572929	0	0	0	0	55.5791969194911	27.479538002607	0	62.4510066123882	0	24.463328152457	0	18.2256234045316	0	33.2031332160657	46.9934043852456	0	18.1112624692669	10.9016085819013	12.6177365730454	0	0	0	28.1478938056945	8.1922748266891	16.2973472347321	0	0	0	11.5569414991746	9.31554171729201	8.38808210409945
Plate_1	2	153	534	43	2913550.8	3823572.40000001	0.0864477332256719	0.103198768926217	0	0	0	0	0	0	0	56.776399649771	92.0409795890357	88.1031678062522	0	0	0	0	56.3948954952225	27.8464377304347	0	63.3275497547501	0	24.8120389810024	0	18.4955398168837	0	33.6843130140385	47.6757912834656	0	18.3380826035735	11.0400379134138	12.7972371137258	0	0	0	28.5636794239194	8.31954425149154	16.5378205021692	0	0	0	11.7270685044754	9.44233906929161	8.50079900006281
Plate_1	2	153	534	43.1666666666667	2954657.4	3884756.2	0.0851535962665615	0.110116647394094	0	0	0	0	0	0	0	57.8480171710965	93.3896896138148	89.3719660339986	0	0	0	0	57.1957226330713	28.2027165089875	0	64.2079284951509	0	25.1589826265143	0	18.7575448678352	0	34.1557681201824	48.3385906850771	0	18.5544460696514	11.1771901831266	12.9673787129502	0	0	0	28.9666214073507	8.44323895341304	16.7709303294048	0	0	0	11.8941613219757	9.56443669854722	8.61085555850293
Plate_1	2	153	534	43.3333333333333	2997099.4	3932684.39999999	0.0844182870705446	0.114948339698667	0	0	0	0	0	0	0	58.9461697170421	94.7175427622421	90.674225283457	0	0	0	0	57.9997718465027	28.5663993671943	0	65.0812567798415	0	25.515599459048	0	19.0302063529541	0	34.6334189008968	49.021155284913	0	18.7769251917335	11.315496869077	13.1458305172315	0	0	0	29.3790994803794	8.56984392407547	17.0073057853867	0	0	0	12.0627520140859	9.68707202279006	8.72479256527631
Plate_1	2	153	534	43.5	3038566.2	3995092.4	0.0831911687194946	0.112650878446547	0	0	0	0	0	0	0	60.037130940088	96.0368730010638	91.9340757689137	0	0	0	0	58.7885650517402	28.9307758458457	0	65.9440093809666	0	25.8624434293391	0	19.2932379146136	0	35.0949138308572	49.6950535710669	0	18.9924141677637	11.4538172484639	13.3196538387661	0	0	0	29.7856178732183	8.69569396173626	17.2393857100325	0	0	0	12.2275652700007	9.810949124707	8.83596056971352
Plate_1	2	153	534	43.6666666666667	3080882	4059684.4	0.0824604305030832	0.104909406753904	0	0	0	0	0	0	0	61.1378891444845	97.4202116768621	93.2211415287358	0	0	0	0	59.5942377755136	29.3016516026787	0	66.8233270884135	0	26.2163971745016	0	19.5707341205886	0	35.5709397695249	50.3803419334869	0	19.2094063941106	11.5929080324982	13.4951449966673	0	0	0	30.1984472736033	8.82136304167381	17.4768870602677	0	0	0	12.3949296176345	9.93580061634564	8.94867022135599
Plate_1	2	153	534	43.8333333333333	3122764.4	4108841.4	0.0812562621091892	0.108271324104482	0	0	0	0	0	0	0	62.2301458361387	98.7480244049863	94.4904978277266	0	0	0	0	60.3907993010427	29.6687989220563	0	67.708456658	0	26.5706405641292	0	19.8434139190441	0	36.0447091184638	51.0579084887129	0	19.4260232890724	11.7361711471115	13.6699111779186	0	0	0	30.6015932674186	8.94864458418094	17.7155586674373	0	0	0	12.5626405275113	10.060598104959	9.06109734448482
Plate_1	2	153	534	44	3164915.8	4154097.6	0.0806664453550958	0.103490117704069	0	0	0	0	0	0	0	63.3120019758406	100.071991429996	95.8153636131882	0	0	0	0	61.2011741764082	30.0361974740358	0	68.5819538418139	0	26.914486069247	0	20.1142112992716	0	36.5194244648961	51.7379277742263	0	19.6468054000203	11.8777636624661	13.8466578103718	0	0	0	31.0122992418265	9.07670691079303	17.9545067764905	0	0	0	12.7303163814026	10.1855333742639	9.17360582690948
Plate_1	2	153	534	44.1666666666667	3207133.4	4214447.2	0.0788199217048557	0.0957868896580057	0	0	0	0	0	0	0	64.3913334238795	101.426019611785	97.1273844588351	0	0	0	0	62.0054915496784	30.4052272174022	0	69.4772779892517	0	27.2638383371548	0	20.3794211841238	0	36.9953147970562	52.4239172367192	0	19.870286047388	12.0229789848374	14.0242564714933	0	0	0	31.4205583801114	9.20195267891372	18.1986223730271	0	0	0	12.9015661007664	10.3127522417692	9.28716696488114
Plate_1	2	153	534	44.3333333333333	3249908.2	4268058	0.0780225460829094	0.0945574156715057	0	0	0	0	0	0	0	65.4819634191562	102.790181740971	98.4674995410575	0	0	0	0	62.8241544349458	30.7662939796014	0	70.3758689633219	0	27.6194947696193	0	20.6561646155794	0	37.4871928928619	53.1106705175026	0	20.0932707440537	12.1666993411579	14.20170300454	0	0	0	31.8373322675866	9.33060634951426	18.4447067547593	0	0	0	13.0748693628617	10.4410409529924	9.3999167389161
Plate_1	2	153	534	44.5	3290149	4315672.8	0.077257032896501	0.0982949862027788	0	0	0	0	0	0	0	66.5513948372052	104.078931133403	99.7648524141565	0	0	0	0	63.6228175852582	31.1243386684724	0	71.2422521738065	0	27.9652165141885	0	20.9200973861704	0	37.9580487319242	53.7824102516745	0	20.3140509302253	12.3058008417948	14.3707752492747	0	0	0	32.2400418939277	9.4551161690373	18.6793753948266	0	0	0	13.2439471486656	10.5638990032261	9.51113015967256
Plate_1	2	153	534	44.6666666666667	3332639.6	4364851.6	0.07600155829088	0.0910995910478915	0	0	0	0	0	0	0	67.651461143595	105.417795927235	101.079375279217	0	0	0	0	64.4316728882038	31.4786804072533	0	72.126857723036	0	28.31435066926	0	21.1888456004211	0	38.4353868868574	54.4667481344427	0	20.538373988035	12.4479476436461	14.5444330688377	0	0	0	32.6537655040385	9.58315789555144	18.919433335783	0	0	0	13.415529899892	10.6884308553365	9.62381334168112
Plate_1	2	153	534	44.8333333333333	3375438.4	4423676	0.0745575577056314	0.0809456631404915	0	0	0	0	0	0	0	68.7646735121127	106.79693666585	102.386861796	0	0	0	0	65.2348136841968	31.8354106762792	0	73.0256103783183	0	28.6834104873057	0	21.4652189097059	0	38.9215345926968	55.159383488043	0	20.7657195862808	12.594461461022	14.7238628393148	0	0	0	33.0713562920413	9.70917071437846	19.1639183663714	0	0	0	13.5882913317547	10.8171113074244	9.73731791822451
Plate_1	2	153	534	45	3416896.8	4467476.8	0.0742104627477573	0.0778477063455041	0	0	0	0	0	0	0	69.8773779980511	108.142649813878	103.711364835153	0	0	0	0	66.0439683283577	32.2013600894821	0	73.8929131506963	0	29.0414626430199	0	21.7367806307705	0	39.3980493644039	55.8412738670421	0	20.9832655066196	12.7363284404744	14.8951596088659	0	0	0	33.4838777441201	9.83772461587711	19.4015382720477	0	0	0	13.7584466278508	10.9435239243571	9.84856198803078
Plate_1	2	153	534	45.1666666666667	3458284.2	4495696.2	0.0730013877417868	0.0760280969529773	0	0	0	0	0	0	0	71.0109939971504	109.498138900904	105.021464985599	0	0	0	0	66.8438579461499	32.5672548869019	0	74.7723145859137	0	29.3991020260547	0	22.0065023434391	0	39.8777870237088	56.5244566893066	0	21.2082943157518	12.8812329813728	15.0706045153743	0	0	0	33.8943943109924	9.9637798466705	19.6404925000914	0	0	0	13.9313937949352	11.0658150887792	9.96311253305574
Plate_1	2	153	534	45.3333333333333	3500142.2	4537323.4	0.0719370109855717	0.0717917641219747	0	0	0	0	0	0	0	72.140591099317	110.889371084447	106.336113416689	0	0	0	0	67.6524076716048	32.9268379203286	0	75.6651225694894	0	29.7537675695589	0	22.2780553897653	0	40.3600679140431	57.2130220785854	0	21.4305995663717	13.0266352489213	15.2527202101036	0	0	0	34.3137258444412	10.0956398619297	19.882427441386	0	0	0	14.1053120743205	11.1932660233392	10.0768241299992
Plate_1	2	153	534	45.5	3541761.2	4583971.2	0.0714220957975797	0.0663055819260323	0	0	0	0	0	0	0	73.2525595235461	112.275775928945	107.614315144909	0	0	0	0	68.4561554650624	33.2922921504319	0	76.5408327648928	0	30.1098625729952	0	22.5426561152114	0	40.8341368965228	57.8888631361876	0	21.6527469853323	13.1692077380392	15.4295682612733	0	0	0	34.7235904370753	10.2227036896761	20.1208921501891	0	0	0	14.2755605455361	11.3182383649913	10.1889500565567
Plate_1	2	153	534	45.6666666666667	3584015	4633081.8	0.0708196167045756	0.0709513112867584	0	0	0	0	0	0	0	74.3956191943757	113.644967498691	108.955602176745	0	0	0	0	69.2812313201183	33.6624961331336	0	77.4372395990184	0	30.4610007863308	0	22.8076809389782	0	41.3141676932483	58.574111926399	0	21.8726789867328	13.3161662944195	15.6071039536313	0	0	0	35.1399361174916	10.3548533180771	20.362981213557	0	0	0	14.4505544901617	11.4436681268632	10.3053278422056
Plate_1	2	153	534	45.8333333333333	3626469.2	4663196.2	0.0710944598454724	0.0691533581948817	0	0	0	0	0	0	0	75.5004551806417	114.987689544296	110.253843313242	0	0	0	0	70.0776119936632	34.0210578514173	0	78.3344230803946	0	30.8167662752134	0	23.0743549268966	0	41.795697469693	59.2579592631097	0	22.0929933770316	13.45965922062	15.7835245973526	0	0	0	35.5500304902426	10.4854979275568	20.6047287607673	0	0	0	14.6211313806102	11.5666411889455	10.4198811735079
Plate_1	2	153	534	46	3668566.6	4707615.4	0.0704462757346924	0.0648446136152706	0	0	0	0	0	0	0	76.617509791282	116.365138404513	111.56783601062	0	0	0	0	70.8918845411044	34.3915057846166	0	79.212798128632	0	31.1631681565838	0	23.3392640874851	0	42.2628537683434	59.9434335402455	0	22.3127598476674	13.6041946340984	15.9598739136249	0	0	0	35.9636389955472	10.615019629736	20.8474637600707	0	0	0	14.7892617322788	11.6936282813043	10.5312185836022
Plate_1	2	153	534	46.1666666666667	3713752	4746334.4	0.069397964869399	0.0606315506657833	0	0	0	0	0	0	0	77.7603118405134	117.717047407559	112.888051202375	0	0	0	0	71.6976133913557	34.7600567296183	0	80.1058991594045	0	31.5231680833784	0	23.6059149427679	0	42.73933605945	60.6302719386096	0	22.533638197432	13.7468266598969	16.1350970363465	0	0	0	36.3763335343308	10.7428121354572	21.0902978105329	0	0	0	14.9598564582287	11.8198806406106	10.6449020391453
Plate_1	2	153	534	46.3333333333333	3755934.8	4782274	0.0683785833531019	0.0655560307750472	0	0	0	0	0	0	0	78.888576670986	119.03320176543	114.223706365234	0	0	0	0	72.4909902589542	35.1204480766339	0	80.9965937385658	0	31.8781948029771	0	23.8775229291038	0	43.2134854314163	61.3155841936838	0	22.7506907334374	13.894025744467	16.3124934172807	0	0	0	36.7921840063831	10.872442493055	21.3280588354277	0	0	0	15.1301593584744	11.9456676981743	10.7582522559288
Plate_1	2	153	534	46.5	3797474.6	4820657.6	0.0676453082469841	0.0699739705777494	0	0	0	0	0	0	0	80.0027385591089	120.344118806897	115.50044780703	0	0	0	0	73.2729526639565	35.4792118733149	0	81.8537755557871	0	32.2242202638075	0	24.1378036348376	0	43.684058689253	61.9863450756771	0	22.9750696097608	14.0349615702342	16.4832273686793	0	0	0	37.2003735663897	10.9981313652436	21.5657877356223	0	0	0	15.2983539794498	12.0693436753105	10.8670243405543
Plate_1	2	153	534	46.6666666666667	3839222	4868331.4	0.0652823721285429	0.0737619329519791	0	0	0	0	0	0	0	81.1529306679015	121.683832427093	116.790201610014	0	0	0	0	74.0599456643845	35.838103106823	0	82.7229564286726	0	32.5686040151179	0	24.4010790530315	0	44.1503875446024	62.6573978960394	0	23.1967935779279	14.178948650884	16.6604404157796	0	0	0	37.6105280685171	11.1235843461143	21.801623190692	0	0	0	15.4691439733893	12.1961810187396	10.9774771076201
Plate_1	2	153	534	46.8333333333333	3881437.2	4929057.6	0.0644377140785011	0.0747896925472754	0	0	0	0	0	0	0	82.2739526511548	122.987029190685	118.107482277142	0	0	0	0	74.8560332329893	36.1917038914808	0	83.6039573530233	0	32.9226949602902	0	24.6688508772847	0	44.6274999593613	63.3270948082734	0	23.4178509318915	14.3223951384736	16.8323284230137	0	0	0	38.0218422086174	11.2512253805269	22.0383623441721	0	0	0	15.640409375694	12.3206054486159	11.0896657254158
Plate_1	2	153	534	47	3921475	4982317.8	0.0637832536636367	0.0739652537433369	0	0	0	0	0	0	0	83.352732052912	124.289798653932	119.41198776336	0	0	0	0	75.6343744407885	36.5405075898615	0	84.4589304894018	0	33.2670576039068	0	24.9327932864739	0	45.0934764001937	63.9960585146802	0	23.6372606773135	14.4698603520062	17.006494450651	0	0	0	38.4310608399511	11.3764695329537	22.2799339704053	0	0	0	15.8117820985158	12.4434713803722	11.20051804464
Plate_1	2	153	534	47.1666666666667	3963198.6	5024129	0.0627377400276288	0.0729141734534282	0	0	0	0	0	0	0	84.4964983429824	125.673864895185	120.723250562233	0	0	0	0	76.4306885940632	36.8956412574965	0	85.3323194045468	0	33.6146860768185	0	25.1916291663379	0	45.562319254032	64.6683828722357	0	23.8568686746978	14.6092285769722	17.1795370709661	0	0	0	38.8423389024256	11.5045496321993	22.5205322947109	0	0	0	15.9823995801054	12.5671091175283	11.3101510889374
Plate_1	2	153	534	47.3333333333333	4004837.2	5062402.8	0.0614575727222508	0.0654177306317578	0	0	0	0	0	0	0	85.597116695654	127.001533265084	122.008939746318	0	0	0	0	77.2328773186905	37.2499647910165	0	86.202201858406	0	33.9673897774464	0	25.4582809854805	0	46.0244020828638	65.3440626544218	0	24.0703764142886	14.7515962599087	17.356271444014	0	0	0	39.2459689377208	11.6309094213037	22.7545328175021	0	0	0	16.1519540043091	12.6897386036062	11.4220396246728
Plate_1	2	153	534	47.5	4045347.4	5109146.2	0.054938153066125	0.0519383918125365	0	0	0	0	0	0	0	86.6442675257629	128.30765761348	123.298056417964	0	0	0	0	78.012116550136	37.5927917022066	0	87.0539890087581	0	34.3064532172623	0	25.7202523013382	0	46.4798369447615	65.9967031981063	0	24.2822269214561	14.8886723226703	17.5232651623045	0	0	0	39.6410502936777	11.7573419166362	22.9843781633021	0	0	0	16.3192494700065	12.8081386311229	11.5300538418849
Plate_1	2	153	534	47.6666666666667	4085457.2	5147338.2	0.0479791913991789	0.048200483183228	0	0	0	0	0	0	0	87.7297598103086	129.631266630091	124.567840571576	0	0	0	0	78.7839657953258	37.9382474530871	0	87.9093995505583	0	34.6452047322695	0	25.9729667074868	0	46.9366757806215	66.6510408668877	0	24.4906981629737	15.0250279915963	17.6956842246864	0	0	0	40.0357515460767	11.8822487929492	23.2137863837177	0	0	0	16.4840642634645	12.9290549077111	11.6378501722156
Plate_1	2	153	534	47.8333333333333	4105630	5157215.75	0.0251719813610123	0.0258038319464506	0	0	0	0	0	0	0	88.2941995313086	130.3109715583	125.187640309159	0	0	0	0	79.1820501154178	38.1153377641975	0	88.3434785979889	0	34.8177287609401	0	26.0988877639926	0	47.165158332719	66.9773210065373	0	24.5956324775416	15.0896572910517	17.7803434983525	0	0	0	40.231736805937	11.9469445113762	23.3230476518694	0	0	0	16.5649798588792	12.9894768493828	11.6916331248165
Plate_1	2	153	534	48	4125412	5187743	0.0220178200050185	0.0200777445753437	0	0	0	0	0	0	0	88.7842295473467	130.904288675101	125.802435232815	0	0	0	0	79.5648881281886	38.2890379522864	0	88.7600356846628	0	34.9846402929099	0	26.2291526154195	0	47.3903507353084	67.2917069598045	0	24.7006546902288	15.157838449646	17.8625507052097	0	0	0	40.4185938538029	12.0067341077806	23.4317218793692	0	0	0	16.6463926445216	13.0481414061171	11.7462432302585
Plate_1	3	154	699	21.3333333333333	8919.4	8323.6	2.11642205474865	1.73504472605292	0	0	0	0	0	0.874598637070785	0	0	0.611830577966003	0.602661137128864	0	0	0	0.338904364498742	0.0210869256192547	0.253420874354749	0	0	0	0	0.355132546536694	0	0	0	0.464806949043762	0	0	0	0	0.286838522775598	0	0.0959393304433572	0	0.277805246516337	0.0979677150783871	0.260463740937794	0.454478510934413	0	0.135545198098319	0.147368126022468	0.174512903322328
Plate_1	3	154	699	21.5	14555	13608	1.62670172444761	1.47041583032844	0	0	0	0	0	1.32264903441504	0	0	0.734136640537592	0.707304146099884	0	0	0	0.367087291077038	0.0442505309204529	0.30371836948178	0	0	0	0	0.386618312771223	0	0	0	0.535494859919546	0	0	0	0	0.306927644343468	0	0.109859224998191	0	0.308862115767331	0.104203731279023	0.274662094160292	0.485976562257573	0	0.155679326631475	0.157323656717091	0.187343710082332
Plate_1	3	154	699	21.6666666666667	16323.6	15738.2	1.25430645802121	1.17394594049275	0	0	0	0	0	1.59286164718445	0	0	0.831174239400515	0.742439381546133	0	0	0	0.421102570268887	0.0568145469341334	0.345417519832317	0	0	0	0	0.419123306996166	0	0	0	0.588908381775936	0	0	0	0	0.340949644358012	0	0.119449543198603	0	0.330424359477098	0.118701914411985	0.300148538788749	0.518376546171471	0	0.168450775676745	0.165724776007261	0.202796125111714
Plate_1	3	154	699	21.8333333333333	20237.8	20132.2	1.14455597235481	1.12643504771583	0	0	0	0	0	2.00576803464596	0	0	0.994968855844767	0.874837133752523	0	0	0	0.464534276369737	0.102012991703401	0.381067061948197	0	0	0	0	0.452359048448365	0	0	0	0.621600999238038	0	0	0	0	0.370073569797401	0	0.131891469921606	0	0.368000957770078	0.125739900805969	0.319172426578325	0.558764296176418	0	0.181874758066763	0.178989378566837	0.221705752959296
Plate_1	3	154	699	22	23228	23353.2	0.942147486313988	0.974837016541783	0	0	0	0	0	2.37690436969601	0	0	1.10379186019887	1.01268073118824	0	0	0	0.520583844344529	0.140524070569954	0.407925283520844	0	0	0	0	0.487934453737038	0	0	0	0.679144217051649	0	0	0	0	0.394222506599341	0	0.144757568836593	0	0.400627877624269	0.139217742271858	0.33709089125976	0.594038593255808	0	0.196152691964022	0.185463611531976	0.236103283419876
Plate_1	3	154	699	22.1666666666667	26418.8	27240.8	0.89771683610288	0.925914456905644	0	0	0	0.145681889964605	0	2.8850178937271	0	0	1.1846728865168	1.10720869884945	0	0	0	0.56854178308493	0.178708784361367	0.444668961823612	0	0	0	0	0.512803192466693	0	0	0	0.738061262484368	0	0	0	0	0.425529648090744	0	0.157875334100653	0	0.423433397834329	0.150978824463575	0.363897852751648	0.639601880804887	0	0.214845527477936	0.196265092320515	0.253315511163616
Plate_1	3	154	699	22.3333333333333	31687.2	32762.8	0.729792783277933	0.795272912110155	0	0	0	0.300902989736981	0	3.09701227792551	0	0	1.41934161712015	1.15706771396782	0	0	0	0.618258459124129	0.187589240418687	0.491387302635465	0	0	0	0	0.555276681886109	0	0	0	0.802184666606239	0	0	0	0	0.452824785792205	0	0.166662607859932	0	0.450637644843673	0.162884850242932	0.388313881141533	0.675642001888139	0	0.232677646294418	0.205899815853919	0.268136834394705
Plate_1	3	154	699	22.5	35351	36868	0.788813365197683	0.870627086659893	0	0	0	0.620538566709767	0	3.71970436874252	0	0	1.48362722188902	1.32569359114128	0	0	0	0.705747253389843	0.228742421262968	0.541362564642564	0	0	0	0	0.583062045978547	0	0	0	0.854900074971397	0	0	0	0	0.486710627128904	0	0.180785208219564	0	0.493890983856317	0.177217055758387	0.417243991228001	0.710923803701643	0	0.248518339125705	0.217368306982209	0.288573899433565
Plate_1	3	154	699	22.6666666666667	37947.2	40628	0.727408064423205	0.795984915304295	0	0	0	0.952480012528228	0	4.2277399393321	0	0	1.63859866361964	1.4567984782975	0	0	0	0.747492105187758	0.270932902569	0.601940570663701	0	0	0	0	0.632596950549022	0	0	0	0.919981425199419	0	0	0	0	0.515562235212602	0	0.192900426263952	0	0.525791245353124	0.188286692022792	0.438157528183176	0.750649772607485	0	0.267361546367038	0.230815644103136	0.30608843825949
Plate_1	3	154	699	22.8333333333333	44954.2	48943.6	0.623726572564689	0.729323846058431	0	0	0	1.75639619859404	0	4.96525744949982	0	0	1.77249957882537	1.5400580574099	0	0	0	0.804078399531665	0.303303329002659	0.646037353889665	0	0	0	0	0.656877061250914	0	0	0	0.987007040166656	0	0	0	0	0.553048486168046	0	0.205636573827781	0	0.571187802400386	0.197149667335544	0.466845838242725	0.796345757500663	0	0.288539974258706	0.245869060387874	0.325363904310675
Plate_1	3	154	699	23	49149.6	53652.8	0.606421146329069	0.731269717217761	0	0	0	2.29243638718783	0	5.67135972273723	0	0	1.96998163066185	1.62989822661581	0	0	0	0.861769295912012	0.350879873427726	0.701408655261051	0	0	0	0	0.715080176399583	0	0	0	1.06391226766435	0	0	0	0	0.584333281006214	0	0.220841339488428	0	0.610176517212218	0.214684781944604	0.496794395606756	0.839656601442841	0	0.307690690145066	0.258671280287422	0.344026389365725
Plate_1	3	154	699	23.1666666666667	53497.4	59614	0.591200318364251	0.701632405166922	0	0	0	2.5512631040567	0	6.13531262215042	0	0	2.17748214331517	1.79028325174285	0	0	0	0.944511416350859	0.397905546866092	0.749386800135012	0	0	0	0	0.756739131899502	0	0	0	1.13654145669757	0	0	0	0	0.621568521879981	0	0.241321489400832	0	0.649879368753264	0.222909852496981	0.519858870114828	0.899666843284797	0	0.327439817854649	0.273087460873396	0.36024475201255
Plate_1	3	154	699	23.3333333333333	58844.6	66654.2	0.489481623792763	0.589623299187219	0	0	0	3.12897609440892	0	6.88430228046101	0	0	2.33228035517576	2.01035399648832	0	0	0	1.00615108530399	0.427004007514586	0.807224914373675	0	0	0	0	0.800182001530403	0	0	0	1.21820430897187	0	0	0	0	0.667301207568428	0	0.257676599064334	0	0.693244998495954	0.239103378437341	0.548928285888448	0.951625869920017	0	0.345827604792696	0.287555601126975	0.390700712805509
Plate_1	3	154	699	23.5	63254.4	72166.4	0.518856122844642	0.616409272096891	0	0	0	3.43085894255516	0	7.52917212538886	0	0	2.54685442085539	2.13881734641972	0	0	0	1.07082661278242	0.489264901562526	0.875997108376814	0	0	0	0	0.844755461211023	0	0	0	1.29201319780845	0	0	0	0	0.708979274918906	0	0.272403656236923	0	0.735652117798359	0.251708116445237	0.576502511346353	1.00095687511838	0	0.366307065534218	0.299786264682876	0.412567138076265
Plate_1	3	154	699	23.6666666666667	67878.8	77700	0.542905788493481	0.629069247423643	0	0	0	4.03531630360711	0	8.181005811092	0	0	2.73196208564258	2.27198709718125	0	0	0	1.14720948418719	0.508711686772317	0.918608342304108	0	0	0	0	0.879288305506381	0	0	0	1.37011305801841	0	0	0	0	0.754097687488219	0	0.287391073687007	0	0.777499399144492	0.26672067721771	0.604275590259232	1.05087256732905	0	0.390548587039003	0.31073078051145	0.433365304647394
Plate_1	3	154	699	23.8333333333333	75581	86431	0.51473482783571	0.600071263626015	0	0	0	5.11341992807515	0	9.19411472149362	0	0	2.8998853473226	2.40934238227787	0	0	0	1.25062515423644	0.581800833536216	0.991491284244009	0	0	0	0	0.918436842012224	0	0	0	1.4530302746406	0	0	0	0	0.791593292856644	0	0.305060796843033	0	0.822361969338802	0.2880767189616	0.644327058001755	1.10043860715487	0	0.419170261683555	0.321684929312107	0.45599043321473
Plate_1	3	154	699	24	83713.4	96233.4	0.478116015124108	0.57889135577798	0	0	0	5.36097827323755	0	10.1900348980413	0	0	3.10168659725187	2.5746477355455	0	0	0	1.32395539441687	0.648713988973735	1.04817154388224	0	0	0	0	0.961053511222177	0	0	0	1.55158299353003	0	0	0	0	0.831925883806584	0	0.323553697748118	0	0.875432264837193	0.306346877305336	0.672951128651167	1.15187162015359	0	0.440791809532708	0.340643202189779	0.480962721741812
Plate_1	3	154	699	24.1666666666667	90131.2	104714.6	0.485262122510211	0.590099305928233	0	0	0	6.05483330445176	0	11.540357404194	0	0	3.24650676859862	2.76464774139017	0	0	0	1.41046178773911	0.696961972375046	1.10544347450339	0	0	0	0	1.02609531740329	0	0	0	1.63465924563203	0	0	0	0	0.879538286814748	0	0.339729437941008	0	0.920250807371161	0.320868771526514	0.71277920204046	1.20096179161176	0	0.464195984997084	0.358996933092122	0.502433495642336
Plate_1	3	154	699	24.3333333333333	94820.6	111929	0.426068314625784	0.545546416079178	0	0	0	6.62810811259734	0	12.3465778808164	0	0	3.51663565359751	2.94528145151165	0	0	0	1.48369858002491	0.766812413488827	1.18295601431893	0	0	0	0	1.09312255001318	0	0	0	1.73417812372751	0	0	0	0	0.917925159864488	0	0.363439611049972	0	0.966947998054208	0.337652780050817	0.743248892596838	1.25539260476457	0	0.494569228883712	0.372709322899479	0.52701849163095
Plate_1	3	154	699	24.5	102595.2	121646.8	0.384811289127644	0.508610924623081	0	0	0	7.37222411633346	0	13.3111737661155	0	0	3.71766314344064	3.10502469470731	0	0	0	1.58631634882008	0.819064085646318	1.27275528479221	0	0	0	0	1.14649785474316	0	0	0	1.83699792133608	0	0	0	0	0.964579774921244	0	0.380978010129299	0	1.02251656033438	0.357392260990091	0.780789249015022	1.31345502697978	0	0.527032916539234	0.394328923246521	0.549319576153511
Plate_1	3	154	699	24.6666666666667	108465.6	130049.8	0.360562488556216	0.474676434298791	0	0	0	7.83278638804946	0	14.3597385001659	0	0	4.00725151717313	3.24397978403868	0	0	0	1.69448108879605	0.870910399907934	1.33541051109495	0	0	0	0	1.19614412137294	0	0	0	1.9302524441466	0	0	0	0	1.0160264478727	0	0.401364814704956	0	1.08284657270729	0.371249479867426	0.815752450220917	1.38748888788575	0	0.548194738964072	0.409391096778609	0.579555421043312
Plate_1	3	154	699	24.8333333333333	115488.8	139592.6	0.390565547515632	0.497914841060104	0	0	0	8.58566347873894	0	15.4576347704547	0	0	4.36034596125934	3.52683819440424	0	0	0	1.76552065750829	0.958087292622316	1.4291967337301	0	0	0	0	1.25086637672501	0	0	0	2.03792095727609	0	0	0	0	1.06462626114004	0	0.429562885180667	0	1.15246157433044	0.393017788596739	0.853913186111152	1.46013676085066	0	0.571477448513662	0.428797448812306	0.61015933315852
Plate_1	3	154	699	25	121811.6	147687.2	0.366733115552456	0.481041932655128	0	0	0	9.68019414124453	0	16.4010403119022	0	0	4.56023590828926	3.75359649289844	0	0	0	1.88885989791109	0.992663281761221	1.49819285244371	0	0	0	0	1.31296928513148	0	0	0	2.13758020471526	0	0	0	0	1.12144288683262	0	0.451569505893995	0	1.21053163478031	0.410089772111786	0.895531301490776	1.51640486936417	0	0.600163699973671	0.447481911756197	0.642817010238504
Plate_1	3	154	699	25.1666666666667	131354.8	160037.2	0.384119106820098	0.492005450248222	0	0	0	10.5187800233791	0	17.8205335051586	0	0	4.78764053300926	3.92976098246878	0	0	0	1.97994763416972	1.08129946290075	1.55903847580173	0	0	0	0	1.37525355460596	0	0	0	2.23651520607262	0	0	0	0	1.17855781436139	0	0.470931342066154	0	1.26710556262553	0.427803102319368	0.935758164476706	1.58911789706616	0	0.638932852395476	0.466681008935967	0.671245118445158
Plate_1	3	154	699	25.3333333333333	139134	171054.2	0.362140633642678	0.46263775787285	0	0	0	11.3979147520379	0	19.1777808753658	0	0	5.01822681300885	4.16560654106383	0	0	0	2.07315591880632	1.14198881556776	1.64565546664993	0	0	0	0	1.43857508211856	0	0	0	2.34987017091249	0	0	0	0	1.2405910843601	0	0.495571307941149	0	1.32225889155862	0.45510374334099	0.976564986631681	1.64959547916882	0	0.672248646506369	0.486599368031337	0.703743977721599
Plate_1	3	154	699	25.5	149208.4	183924.2	0.366154866216672	0.477594394945399	0	0	0	12.1503595522527	0	20.4224894605067	0	0	5.28384594705791	4.33213034988235	0	0	0	2.23720968806633	1.22259267409365	1.72714767652293	0	0	0	0	1.49284976805132	0	0	0	2.47459654588227	0	0	0	0	1.2957462623692	0	0.520583282437592	0	1.38919547652374	0.477682053438691	1.02246981950347	1.72015703605017	0	0.705107175262106	0.504477580402628	0.734208575974049
Plate_1	3	154	699	25.6666666666667	156364.2	193403	0.336316257349488	0.448524270216129	0	0	0	13.1088339926964	0	22.1072062462756	0	0	5.57935300801649	4.57484018478695	0	0	0	2.3247703653279	1.30590099735048	1.83912277543629	0	0	0	0	1.54881609669449	0	0	0	2.61155745311657	0	0	0	0	1.35279518931749	0	0.543736586552334	0	1.45689062980189	0.506691804996351	1.06304711208065	1.79075611660208	0	0.738622542483622	0.521385489767647	0.764252446360969
Plate_1	3	154	699	25.8333333333333	165726.2	206732.8	0.321435383972862	0.428610261063076	0	0	0	13.8964960569145	0	23.4174606834899	0	0	5.91391763033828	4.74266615984305	0	0	0	2.42335310195525	1.40124948949401	1.9256250731401	0	0	0	0	1.63845513029876	0	0	0	2.73132012916687	0	0	0	0	1.40977239909958	0	0.565444410673035	0	1.51179796932996	0.524461735866125	1.10819947770449	1.8586088055927	0	0.769636634386486	0.540258233529543	0.800200159623844
Plate_1	3	154	699	26	174121.4	218685.8	0.321513897934071	0.416643898502156	0	0	0	14.8671610887439	0	24.7941184606341	0	0	6.17559289767961	5.01949275017236	0	0	0	2.57412049747978	1.45839040150328	2.0079456223892	0	0	0	0	1.70381405320114	0	0	0	2.8555133992888	0	0	0	0	1.47303213657812	0	0.597179079715997	0	1.593220058471	0.548048914523698	1.16053258233672	1.93636160337622	0	0.812589134415242	0.564047295953185	0.829523220084856
Plate_1	3	154	699	26.1666666666667	182310.8	230183.2	0.314307240478286	0.414848380135222	0	0	0	16.032328014811	0	26.1451035710397	0	0	6.50167503069884	5.25316648150688	0	0	0	2.68050253915834	1.52992255819533	2.11447552773354	0	0	0	0	1.77286489351728	0	0	0	2.9794647562865	0	0	0	0	1.532170215759	0	0.620996782992292	0	1.6619629892806	0.572983800840479	1.20768178310824	2.01008811130782	0	0.847390195281616	0.586764471301305	0.862891676492631
Plate_1	3	154	699	26.3333333333333	194772.8	244566.4	0.320541216441217	0.401110631991798	0	0	0	17.3934666227296	0	27.7420707661439	0	0	6.80590710277803	5.51756668545468	0	0	0	2.80446716162516	1.62428571883812	2.23952746563262	0	0	0	0	1.83549173389801	0	0	0	3.10564559658346	0	0	0	0	1.6047552636011	0	0.655146076260816	0	1.74176938446415	0.596510554466794	1.2558959866849	2.09772771403739	0	0.882206324071597	0.609369845791603	0.904507513575674
Plate_1	3	154	699	26.5	203330.8	257031.2	0.308519698033006	0.382227993997564	0	0	0	18.7961627549466	0	29.38083399814	0	0	7.06570571319401	5.72112317195135	0	0	0	2.94316540214417	1.73153718181129	2.34776866551219	0	0	0	0	1.91640528500787	0	0	0	3.26147572750802	0	0	0	0	1.67821910657388	0	0.685656731696921	0	1.82324519542928	0.6164003331104	1.29973036171424	2.17525468754895	0	0.917710964717794	0.637373479456088	0.944656375683878
Plate_1	3	154	699	26.6666666666667	216226.8	271630	0.322421098255731	0.390987285486514	0	0	0	19.5225836685861	0	30.9642372944207	0	0	7.38629068500422	5.97522696143482	0	0	0	3.09743589566713	1.80147493077957	2.42158917839426	0	0	0	0	2.01035774237594	0	0	0	3.41470603899252	0	0	0	0	1.74686126934419	0	0.713875393055738	0	1.896640113066	0.642711227417484	1.35512746967266	2.26068141708786	0	0.963145367020564	0.663912901363815	0.974220170499735
Plate_1	3	154	699	26.8333333333333	225343.6	283791	0.294124508687101	0.3860758398385	0	0	0	21.1301854857979	0	32.9579355378722	0	0	7.78893464624859	6.20081331031519	0	0	0	3.2413121079882	1.88127015227214	2.53693953269945	0	0	0	0	2.111344039528	0	0	0	3.55564507315866	0	0	0	0	1.82131564071381	0	0.747917613732111	0	1.98370743689454	0.671872423990197	1.41220454647483	2.35280032271039	0	1.00588937618799	0.686024659011872	1.01213527413248
Plate_1	3	154	699	27	238731.4	300457	0.317548324486395	0.411752627323088	0	0	0	22.0509353774852	0	34.3273956139166	0	0	8.0878716586338	6.55775102781818	0	0	0	3.40142668907487	1.99343787895682	2.64104085622464	0	0	0	0	2.17071062304866	0	0	0	3.72480954508847	0	0	0	0	1.89805196916136	0	0.78184406788791	0	2.06700978987862	0.702893411240187	1.466599447456	2.44808622612885	0	1.04650019788486	0.713513366532235	1.0573337065102
Plate_1	3	154	699	27.1666666666667	248954.2	317443.8	0.276900214353319	0.389595123531798	0	0	0	23.4268006809076	0	36.5962175369529	0	0	8.42200898060952	6.78230029430219	0	0	0	3.55370123141268	2.12250799052026	2.76793698706435	0	0	0	0	2.24560001704557	0	0	0	3.89546133474505	0	0	0	0	1.98616586224275	0	0.810065932272988	0	2.16128553229853	0.739330087525944	1.52170278642649	2.53929398880515	0	1.09456871924094	0.735005402976226	1.10300775641539
Plate_1	3	154	699	27.3333333333333	264887.2	338979.8	0.274558076919199	0.38330380665044	0	0	0	24.6890888669511	0	38.4675808461878	0	0	8.76149910556922	7.03107450339898	0	0	0	3.70783035504377	2.21009647740584	2.87086407125419	0	0	0	0	2.34092700040279	0	0	0	4.04748432054471	0	0	0	0	2.05958345284023	0	0.842870869662281	0	2.24085805578173	0.766687329209757	1.58328708790955	2.62017250834696	0	1.14080971671961	0.754686732576682	1.14849178221177
Plate_1	3	154	699	27.5	272628	352831	0.262606275159474	0.384527812691247	0	0	0	25.6590334146561	0	40.5396482828418	0	0	9.10243858710819	7.37683219363356	0	0	0	3.84512208494372	2.33065615191434	3.02910237945408	0	0	0	0	2.41920180100261	0	0	0	4.19248361264168	0	0	0	0	2.13175794589036	0	0.871766742287695	0	2.31929313071886	0.793929457384654	1.6383879006111	2.70171178561505	0	1.18859533012226	0.782112679824377	1.18585325255391
Plate_1	3	154	699	27.6666666666667	283897.6	367421.4	0.249675141600584	0.355055387935783	0	0	0	27.3883105908057	0	42.376127426999	0	0	9.46881398789685	7.6387954864796	0	0	0	3.98256716523485	2.41275255900043	3.15439280627243	0	0.00731030051535019	0	0	2.51375773467302	0	0	0	4.3718741405885	0	0	0	0	2.21288149402634	0	0.914734882002927	0	2.40689524924733	0.829777945707906	1.69924319305778	2.79804630506374	0	1.23994896633316	0.812607458451416	1.22513084576442
Plate_1	3	154	699	27.8333333333333	297300	388108	0.237278389130502	0.327474391455772	0	0	0	29.0335793180439	0	44.634282720788	0	0	9.89771382310907	7.9244023977252	0	0	0	4.17213220972688	2.54963048726595	3.31718789130389	0	0.0228692300087239	0	0	2.61085060211352	0	0	0	4.53395369388912	0	0	0	0	2.29940981410732	0	0.952699894698583	0	2.50737283292309	0.855568725821881	1.76216208633122	2.8921843252871	0	1.28412688831235	0.843169375974798	1.27260594528734
Plate_1	3	154	699	28	307067	401815.6	0.251005723574401	0.334436956782049	0	0	0	30.5662507863124	0	46.8206299027021	0	0	10.2118661924121	8.24147522598328	0	0	0	4.3155435786747	2.67902696390453	3.43015153589027	0	0.0384194980085959	0	0	2.71038813190356	0	0	0	4.72783213005397	0	0	0	0	2.38260640409798	0	0.998534285342169	0	2.61013581570172	0.884228165173005	1.83356671696728	3.0077480202804	0	1.33178703818783	0.874581622215771	1.32214010370182
Plate_1	3	154	699	28.1666666666667	322401.4	419936.6	0.258350385018595	0.340287340013482	0	0	0	32.2941158135781	0	48.9958817114406	0	0	10.5321162531402	8.54743313528484	0	0	0	4.50770120321755	2.78013985320324	3.55338658874024	0	0.0628044893800998	0	0	2.8239498570289	0	0	0	4.92569167973245	0	0	0	0	2.47090374761173	0	1.03358683201628	0	2.71325707861543	0.918035587725204	1.88766027015371	3.11803759281325	0	1.3893784872631	0.904994374625974	1.36454752215305
Plate_1	3	154	699	28.3333333333333	335996.8	439041.2	0.264396654874997	0.335353846142906	0	0	0	33.7900137721346	0	50.9625431029269	0	0	10.980071374056	8.87913673134093	0	0	0	4.70187634384431	2.89224105961783	3.67980574174141	0	0.0734436905645648	0	0	2.92280224500644	0	0	0	5.10204858723557	0	0	0	0	2.56005546084447	0	1.07615001769709	0	2.81567632250461	0.953627460884062	1.95501276541327	3.23859057149495	0	1.44181424639585	0.9304607418252	1.42055392400354
Plate_1	3	154	699	28.5	351949	458999.2	0.273761225051199	0.347356899676623	0	0	0	35.3245008603967	0	53.3553759591723	0	0	11.4355619943181	9.19838603745327	0	0	0	4.87416311223057	3.01817848221161	3.85156327676963	0	0.107727325426147	0	0	3.01539820643306	0	0	0	5.29219006294735	0	0	0	0	2.66137778505606	0	1.11332937380846	0	2.92870502076569	0.991017934815126	2.01942107467342	3.33736378840627	0	1.49226718978547	0.960845471043887	1.47274925582442
Plate_1	3	154	699	28.6666666666667	370045.2	482424	0.252656675690517	0.338332031085879	0	0	0	36.8660198737136	0	55.699734767036	0	0	11.8098655488252	9.52908510526894	0	0	0	5.04666552960443	3.13546619093495	3.98337482808288	0	0.128035640522898	0	0	3.10940369335317	0	0	0	5.49874504548026	0	0	0	0	2.77090444914223	0	1.14882576840729	0	3.02713430842683	1.0210847419829	2.08561401249045	3.44317474029471	0	1.54822177034326	0.990218738193761	1.52102596731364
Plate_1	3	154	699	28.8333333333333	385844	504068	0.246901072043478	0.325839919816128	0	0	0	38.3095818654697	0	58.4005356862244	0	0	12.1933502864441	9.87782382606884	0	0	0	5.28128204370411	3.27574704676738	4.11918789576681	0	0.15766372262737	0	0	3.22338223075764	0	0	0	5.69936718330586	0	0	0	0	2.86976344460195	0	1.18899858134709	0	3.12387196451448	1.0678280929042	2.16168574454163	3.55787539086494	0	1.60982559221886	1.02772252569072	1.57550966864418
Plate_1	3	154	699	29	398364.8	523815.8	0.232928094121892	0.316408147949783	0	0	0	40.2199311117771	0	60.9010482296817	0	0	12.7009369029538	10.1959988450352	0	0	0	5.48657508769112	3.43102406598874	4.24691964808702	0	0.188019370185977	0	0	3.33865574982317	0	0	0	5.91312580109375	0	0	0	0	2.95915005753846	0	1.22756027207764	0	3.23273015274777	1.1039706752087	2.24214885379812	3.67057944103669	0	1.67172862000606	1.0575593431336	1.62458074777885
Plate_1	3	154	699	29.1666666666667	413385	543287.6	0.219585287754786	0.304176253806595	0	0	0	42.3205169863053	0	63.5747083589828	0	0	13.1332378179477	10.6312618617289	0	0	0	5.6735691170311	3.58462976342403	4.44358380070728	0	0.219986055535881	0	0	3.45127354892201	0	0	0	6.15352846159243	0	0	0	0	3.06505344566304	0	1.27898257082102	0	3.33045580569042	1.1454562835367	2.31945520956883	3.78630755793193	0	1.73414149712672	1.08981753946849	1.67777774627296
Plate_1	3	154	699	29.3333333333333	427935.4	564235.2	0.21498562265813	0.302622945104246	0	0	0	44.0532524862523	0	66.1024656302494	0	0	13.562992253852	10.9838280211485	0	0	0	5.90107161064013	3.73838097395015	4.62114699347259	0	0.245276172978302	0	0	3.56782295900988	0	0	0	6.39852373822434	0	0	0	0	3.1705899329229	0	1.33198075848477	0	3.45865102313052	1.18734345061673	2.39483618751325	3.9018576079541	0	1.79651193805436	1.13244285712341	1.73503825151599
Plate_1	3	154	699	29.5	444431.2	587362.8	0.218473392374207	0.304087621093601	0	0	0	46.2304690522574	0	68.9714121227843	0	0	14.0615016251721	11.3302367945019	0	0	0	6.11508406202541	3.89526279468748	4.80737406995403	0	0.286149760812351	0	0	3.69279982550964	0	0	0	6.60798391818439	0	0	0	0	3.27759142519361	0	1.37588235156747	0	3.57796759835068	1.22132105759241	2.47021860903993	4.03748589184855	0	1.86290981970593	1.16353283666194	1.7893369440368
Plate_1	3	154	699	29.6666666666667	461357.4	612279.6	0.214727492723402	0.294245053046989	0	0	0	48.1583404724715	0	71.7942231701829	0	0	14.4515575491942	11.6661491778616	0	0	0	6.30908189126238	4.03340252932631	4.96135962918126	0	0.305736284783968	0	0	3.8094574158837	0	0	0	6.79925730839106	0	0	0	0	3.38697153680973	0	1.42536224367118	0	3.69805647528253	1.25595263167855	2.55106823744392	4.16125908371352	0	1.92451364158152	1.19949885152441	1.85052665746505
Plate_1	3	154	699	29.8333333333333	477926	636583.4	0.223478821221079	0.299556771825639	0	0	0	50.465762929448	0	74.7719017213901	0	0	14.8973357480765	12.040066212984	0	0	0	6.5752119107487	4.18401689336589	5.12276201174522	0	0.34911304423998	0	0	3.92958207837082	0	0	0	7.04150642307564	0	0	0	0	3.50096545278429	0	1.48019485023209	0	3.82001672974065	1.30184735510388	2.62403735034371	4.29756279367819	0	1.98682842344441	1.24073906455695	1.91308303988696
Plate_1	3	154	699	30	494456.4	656381	0.228426471241779	0.305172440835631	0	0	0	52.3740371814769	0	77.5511627794627	0	0	15.3850990931256	12.4586428994618	0	0	0	6.78805027320155	4.30428554169274	5.29756710746704	0	0.400999721061313	0	0	4.06490925283981	0	0	0	7.24683765372391	0	0	0	0	3.61826303561022	0	1.52734019376676	0	3.94611033326553	1.34608383210177	2.7034350958995	4.42279497407969	0	2.05257500178581	1.28095380392492	1.9699155729436
Plate_1	3	154	699	30.1666666666667	515449.4	683739.4	0.219459025127605	0.289529006686117	0	0	0	54.4693202928492	0	80.698662903009	0	0	15.8913633882941	12.8861719788229	0	0	0	7.01006330202645	4.45814692641621	5.49609365828894	0	0.433112208218494	0	0	4.20481499883286	0	0	0	7.51002643991822	0	0	0	0	3.74652087231308	0	1.57550684510348	0	4.07028651198635	1.38296222301476	2.78335541822989	4.55133742447382	0	2.12457784351028	1.31922180720721	2.03182553904232
Plate_1	3	154	699	30.3333333333333	537315.8	713831.6	0.217300925793179	0.281949607977034	0	0	0	56.8272919159973	0	84.1907821992502	0	0	16.3965594325974	13.2745756133384	0	0	0	7.28059495695951	4.66146405319484	5.65352547342595	0	0.459373856515345	0	0	4.33614162389515	0	0	0	7.78855132355626	0	0	0	0	3.87236163263938	0	1.62834122085275	0	4.2015818422074	1.43309243518178	2.88014039019901	4.68788094480585	0	2.19689157647488	1.35520183366544	2.09330613981601
Plate_1	3	154	699	30.5	553988.8	736735.4	0.217382947072601	0.295064110692155	0	0	0	58.7733195361477	0	87.1962381601171	0	0	16.8523676409546	13.6190357879291	0	0	0	7.56989765821243	4.85815825558241	5.838092230103	0	0.499743634144051	0	0	4.46184817703113	0	0	0	8.06783181238481	0	0	0	0	3.98743130610683	0	1.67822103366389	0	4.32190135945168	1.48423687002537	2.96675821237951	4.83697783856418	0	2.27734598579929	1.38983674693085	2.15727934422217
Plate_1	3	154	699	30.6666666666667	573046.2	762251	0.211330977721659	0.297657240430471	0	0	0	61.3919911348883	0	90.4946691386756	0	0	17.4659824865819	14.0831743409412	0	0	0	7.79153689545884	5.01600669899452	6.07369925655642	0	0.543422102290368	0	0	4.58962712506124	0	0	0	8.32723883939934	0	0	0	0	4.12226529513585	0	1.72660503321118	0	4.45917516123894	1.5354459367062	3.05438293317957	4.96815956749635	0	2.34934452240273	1.4291366458591	2.22634948561119
Plate_1	3	154	699	30.8333333333333	593122.6	792746	0.193808740274559	0.275734270227139	0	0	0	63.9867138413321	0	93.7284897064588	0	0	18.0020711910409	14.5478988687603	0	0	0	8.03347349463732	5.20864940118178	6.29043106839144	0	0.610270065553465	0	0	4.71879650794612	0	0	0	8.59530546028693	0	0	0	0	4.24829262403217	0	1.78504287461636	0	4.58829859485762	1.58434929127653	3.14888235355096	5.10011803640926	0	2.43229128929508	1.47673578810002	2.29987265530941
Plate_1	3	154	699	31	614857.2	826234.4	0.19143609212432	0.272477661981246	0	0	0	66.3929579008186	0	97.4046570781155	0	0	18.5124641314452	14.9090407229732	0	0	0	8.29161491718332	5.38048165262236	6.47090528239274	0	0.643043713381268	0	0	4.88267161146604	0	0	0	8.8609171109508	0	0	0	0	4.3830346280002	0	1.84144908222174	0	4.72309876919596	1.62919690245132	3.24641474023017	5.24500477432989	0	2.50949748480206	1.51986377175277	2.36329612721312
Plate_1	3	154	699	31.1666666666667	631611	850165.000000001	0.186848565148306	0.273559208098527	0	0	0	68.8913951088704	0	100.681183139608	0	0	18.9940027498311	15.3508285226359	0	0	0	8.59031512209549	5.57244460079961	6.67726373650249	0	0.697247339714279	0	0	5.02516944196331	0	0	0	9.12645932358826	0	0	0	0	4.50343527748802	0	1.90133880967348	0	4.85912646701851	1.67823143288065	3.34044283099685	5.39849227866894	0	2.58384415741894	1.55806025751504	2.42966218652601
Plate_1	3	154	699	31.3333333333333	650168.2	875826.4	0.19005002127366	0.269104618885739	0	0	0	71.2409226580799	0	104.075743703794	0	0	19.4810385294261	15.7743813443787	0	0	0	8.84763707848866	5.7714815639495	6.88793683747234	0	0.747850671915125	0	0	5.17073238056912	0	0	0	9.39714890992472	0	0	0	0	4.63554193544325	0	1.95785117472066	0	4.99608480456058	1.7221975269855	3.42713680214104	5.55054876666225	0	2.65994578187298	1.60465406776029	2.49325394957594
Plate_1	3	154	699	31.5	669927	906311.2	0.185792551714105	0.254531842803643	0	0	0	73.7220682471447	0	107.634837998537	0	0	20.0440875759911	16.2217870612379	0	0	0	9.16640701584598	5.93618991021487	7.11607060427988	0	0.783439305130948	0	0	5.32729258767917	0	0	0	9.68373607107968	0	0	0	0	4.77276545729948	0	2.02809079517183	0	5.15103510608983	1.77785930657102	3.52788801634278	5.72374950189622	0	2.74367300570641	1.65121430855737	2.56831765196853
Plate_1	3	154	699	31.6666666666667	694807.6	939021	0.192319645230253	0.264009406501073	0	0	0	76.6904340205304	0	111.410720814131	0	0	20.698682834539	16.6707274740199	0	0	0	9.41257752348082	6.14304092634216	7.33094912054376	0	0.835349079268286	0	0	5.49720563599558	0	0	0	9.99739286284919	0	0	0	0	4.90773092779985	0	2.08385044904769	0	5.31371448358826	1.82876165885267	3.62829096632663	5.87701186421186	0	2.83263956183381	1.69926152995431	2.64756912907562
Plate_1	3	154	699	31.8333333333333	717426.799999999	968939.4	0.196541089884349	0.27361551865079	0	0	0	79.129733891647	0	115.027357740951	0	0	21.2410540089512	17.1606070631929	0	0	0	9.73272521825885	6.33935471593513	7.53308941567677	0	0.903054530388041	0	0	5.65616702122248	0	0	0	10.3177082386987	0	0	0	0	5.0752481964078	0	2.15410516947981	0	5.47460246041132	1.87902036982034	3.71900242687332	6.0335834731473	0	2.92163379373926	1.73804212411476	2.72279053476086
Plate_1	3	154	699	32	741183.000000001	1003005	0.194813054451799	0.260266310499951	0	0	0	81.6366151736373	0	119.063163315034	0	0	21.7560375409113	17.6184022063905	0	0	0	10.0367184077665	6.5183981804054	7.78754981043537	0	0.966834881369321	0	0	5.80270252181291	0	0	0	10.6129982991625	0	0	0	0	5.23645643314918	0	2.20734449926349	0	5.62019708607969	1.94367094646092	3.83198836154163	6.1988847934782	0	3.01386855174602	1.78497805082312	2.80028387091995
Plate_1	3	154	699	32.1666666666667	765833.6	1039502.2	0.188470327143168	0.258557429988939	0	0	0	85.037732531535	0	122.841280795952	0	0	22.4488992777492	18.172325121484	0	0	0	10.3246697086971	6.75051442661711	8.01171665086814	0	1.03962174201001	0	0	5.97218709134874	0	0	0	10.9224865694117	0	0	0	0	5.38739508350546	0	2.26969094785737	0	5.76067521290816	1.99862904213811	3.93931653647558	6.35476494350236	0	3.10752799730518	1.8320310327377	2.88478274398168
Plate_1	3	154	699	32.3333333333333	788376	1067139.6	0.183167183034552	0.254194078838957	0	0	0	87.9134440465158	0	126.699885205233	0	0	23.0644254262759	18.6417839536954	0	0	0	10.6695739072507	6.99246735776872	8.28380155881354	0	1.09780676818926	0	0	6.11825699247214	0	0	0	11.2546855541665	0	0	0	0	5.53295702515569	0	2.33144941234477	0	5.91801593364754	2.05244785827025	4.0498303365403	6.51465773840733	0	3.20318932414347	1.87998659494573	2.96342959892441
Plate_1	3	154	699	32.5	813119	1103891.8	0.177876878770665	0.245106686353474	0	0	0	90.8014037916124	0	130.542405221081	0	0	23.6818628777019	19.1579207949305	0	0	0	10.9828543798238	7.19362673328624	8.50241215358511	0	1.1659712784646	0	0	6.29867625564081	0	0	0	11.5936976786084	0	0	0	0	5.67917325602502	0	2.41042734601095	0	6.06875896811147	2.109104738687	4.16084722501924	6.68290739587203	0	3.29801145988948	1.93679719376485	3.03751281035091
Plate_1	3	154	699	32.6666666666667	836025.6	1136052.4	0.172379365812596	0.228041924237984	0	0	0	94.2951754079149	0	135.266448738055	0	0	24.2580427484154	19.6342020481081	0	0	0	11.3014446096915	7.43844003605181	8.7900479954879	0	1.22872524246594	0	0	6.47693721604102	0	0	0	11.9570414848175	0	0	0	0	5.84229706866923	0	2.47414377469414	0	6.23756869240813	2.16943186609734	4.27747748307834	6.86105170414117	0	3.39201992776075	1.98502598209017	3.12014097686353
Plate_1	3	154	699	32.8333333333333	859873.999999999	1168992.4	0.1712156439939	0.233514656528297	0	0	0	96.9872787486198	0	139.157871546213	0	0	24.9096411302117	20.1580588748946	0	0	0	11.6401908315993	7.68196866610123	9.02136404192053	0	1.29252002926972	0	0	6.63556981804521	0	0	0	12.2675653522991	0	0	0	0	5.98507503307816	0	2.55305032663222	0	6.41279756879792	2.22994485784434	4.38424266093469	7.04835861051441	0	3.48089761388974	2.03796266659032	3.20149637192599
Plate_1	3	154	699	33	884262.8	1198434.4	0.169785518505392	0.225436407174644	0	0	0	100.480675713178	0	143.163301262586	0	0	25.5329164282578	20.7065312941652	0	0	0	11.9724651877796	7.92408581916963	9.26673272932918	0	1.3735973827737	0	0	6.82688453297821	0	0	0	12.6102285729679	0	0	0	0	6.16074934980618	0	2.61928982485867	0	6.57637123290182	2.29592784466785	4.49355612235832	7.23661384238019	0	3.57739444171657	2.08921241334281	3.2898026928569
Plate_1	3	154	699	33.1666666666667	909422.399999999	1234597	0.171507390119153	0.229013669332897	0	0	0	103.793202343132	0	147.733477678251	0	0	26.2261015275199	21.2622865431787	0	0	0	12.3082186809596	8.14409953374142	9.51837859073515	0	1.42745454936665	0	0	7.00944512945868	0	0	0	12.9609294318539	0	0	0	0	6.32686865336297	0	2.69631437008086	0	6.76095376553505	2.35663128999439	4.62124313776778	7.43371067440456	0	3.68520758768039	2.14291156217882	3.37838875602422
Plate_1	3	154	699	33.3333333333333	936614.2	1270196.2	0.169989766411788	0.225118871729259	0	0	0	106.897249686835	0	152.238939745219	0	0	26.8865404070168	21.7925751410601	0	0	0	12.635051494353	8.36911681987922	9.78600867131063	0	1.51076223744728	0	0	7.21396844521644	0	0	0	13.3269977472924	0	0	0	0	6.50491847129873	0	2.77791970043136	0	6.95340876697618	2.41360750522823	4.72597394733793	7.61821183359216	0	3.78808952501257	2.20158336796786	3.46183135137853
Plate_1	3	154	699	33.5	964372.2	1309894.6	0.172445297301323	0.23665308197612	0	0	0	109.896884471222	0	156.879754971135	0	0	27.5635631594049	22.3221661498857	0	0	0	13.0240103849715	8.60741945120952	10.0887730851153	0	1.60572107786982	0	0	7.40084352605174	0	0	0	13.6718404260157	0	0	0	0	6.68592584280555	0	2.85472598229262	0	7.11404550338884	2.48085559333911	4.8529117435595	7.80047896988388	0	3.89171932336945	2.25149529923366	3.54794933015323
Plate_1	3	154	699	33.6666666666667	990757	1344788.8	0.17111488908882	0.231427936718596	0	0	0	113.217566981466	0	161.149602761125	0	0	28.2049294302114	22.9366025902773	0	0	0	13.4124780751183	8.81843006297601	10.3820580195105	0	1.68047554111763	0	0	7.57875343081738	0	0	0	14.0740545941001	0	0	0	0	6.86571766031437	0	2.92617954969669	0	7.29177830148926	2.55588703737512	4.98493564094432	7.99326979014846	0	4.01321568151105	2.30605353403461	3.64041110498249
Plate_1	3	154	699	33.8333333333333	1020880	1388626.4	0.168078432501254	0.234820213795616	0	0	0	116.823445927533	0	165.69302815411	0	0	28.9685959892604	23.4926461761006	0	0	0	13.7545165382367	9.05176446163379	10.641475706843	0	1.77196545339278	0	0	7.76957603150734	0	0	0	14.4729700826079	0	0	0	0	7.04424975020829	0	2.99773561394111	0	7.4867913503886	2.61974176281286	5.10727562769879	8.17015705545358	0	4.11789346933018	2.35611054369816	3.73541424329616
Plate_1	3	154	699	34	1048922.8	1425970.4	0.166469028661606	0.230067058458617	0	0	0	120.466213660773	0	170.402689261125	0	0	29.6730179327585	24.078472164015	0	0	0	14.182476746311	9.3551322321481	10.88940405395	0	1.86662980303626	0	0	7.99649266650503	0	0	0	14.8716167787554	0	0	0	0	7.22792105065647	0	3.07807254589228	0	7.666501757893	2.69395364455782	5.233239366797	8.37514033965847	0	4.22634684829296	2.41160142534178	3.8240167454993
Plate_1	3	154	699	34.1666666666667	1077567.4	1469891.2	0.161649927337255	0.227542311554656	0	0	0	124.643263601343	0	175.425658241826	0	0	30.4588290435266	24.6978986914528	0	0	0	14.5463388869736	9.64849701704728	11.2037306290242	0	1.95016413353019	0	0	8.19476910103123	0	0	0	15.268293077573	0	0	0	0	7.41582366391005	0	3.1673450059611	0	7.86151359502186	2.76828790611292	5.36336134456709	8.58280793080609	0	4.34574692000142	2.47730705220156	3.92177188985789
Plate_1	3	154	699	34.3333333333333	1107922.4	1511051.8	0.159079569349799	0.226891448723654	0	0	0	128.158966754394	0	180.018571077932	0	0	31.1501259372053	25.2561792128485	0	0	0	14.892668764945	9.89801455016345	11.4992038357931	0	2.02986142240291	0	0	8.3816590301411	0	0	0	15.6366028226379	0	0	0	0	7.61166973285394	0	3.25260864987677	0	8.04598787615994	2.8325277455157	5.49388319462051	8.7740660796901	0	4.4535508407059	2.53858063617799	4.02009376301019
Plate_1	3	154	699	34.5	1134015.4	1549171.4	0.156297851741574	0.222940088970692	0	0	0	132.305727542371	0	185.191847286113	0	0	31.8930799781276	25.9002864410822	0	0	0	15.3037963714879	10.195322739824	11.7908721430103	0	2.11299732419576	0	0	8.61300681450814	0	0	0	16.04031401484	0	0	0	0	7.81406544995387	0	3.33650002582722	0	8.25674020774622	2.90109218145943	5.62855570453901	8.98760066729313	0	4.56443815059406	2.60558758999383	4.11719803300199
Plate_1	3	154	699	34.6666666666667	1165679.2	1597900	0.149101156216492	0.201341955476377	0	0	0	136.185822746206	0	190.160963430968	0	0	32.6672096213265	26.509932769957	0	0	0	15.6925851390162	10.4656715112713	12.1112374031625	0	2.19760567988389	0	0	8.82409200703664	0	0	0	16.4378385028833	0	0	0	0	7.98958489917808	0	3.41813830159069	0	8.44918309148267	2.97532394992354	5.76535244573878	9.21024702548284	0	4.69061048519195	2.66751154554005	4.2148734898311
Plate_1	3	154	699	34.8333333333333	1194978.4	1637026.4	0.146317283328717	0.19919652519184	0	0	0	139.71648314968	0	195.356365424299	0	0	33.4375513047008	27.014694258988	0	0	0	16.106163955718	10.7392673034024	12.4588887085211	0	2.3062193648117	0	0	9.07141123189027	0	0	0	16.9054408924738	0	0	0	0	8.1887065717344	0	3.51201808614827	0	8.65316485754006	3.04713451033134	5.90116646832167	9.43679072854743	0	4.82260826356124	2.72755240099799	4.32192727727333
Plate_1	3	154	699	35	1220489	1665296.4	0.152737874447009	0.206836747650962	0	0	0	143.690212470329	0	200.622393235642	0	0	34.1528694070239	27.6159648685989	0	0	0	16.5399658552562	11.0269674715516	12.7860481720834	0	2.42611753218985	0	0	9.28115371616085	0	0	0	17.3445318790951	0	0	0	0	8.40184115493736	0	3.60792858935527	0	8.8659222653276	3.12461163838569	6.05332039839534	9.65602379721258	0	4.949289217458	2.78476291411271	4.42381001275772
Plate_1	3	154	699	35.1666666666667	1251671	1709147.2	0.153644369922098	0.197689123304882	0	0	0	148.239839161337	0	205.821835815691	0	0	34.905911200711	28.318999769677	0	0	0	16.9911658358932	11.3217728360499	13.0829341071069	0	2.54893895362478	0	0	9.48955985571976	0	0	0	17.7855507042558	0	0	0	0	8.61464157772101	0	3.68816668506754	0	9.08959328187454	3.20466753850192	6.19566771334738	9.87920299152435	0	5.08105605683487	2.85136411546805	4.53774618364793
Plate_1	3	154	699	35.3333333333333	1287858.8	1760168.2	0.153919581516295	0.204595996620623	0	0	0	152.400980812438	0	211.141859377523	0	0	35.7590278903156	29.0294337653408	0	0	0	17.3974988466119	11.5736622325466	13.3793339616614	0	2.66346843861418	0	0	9.73096946729286	0	0	0	18.2366163905267	0	0	0	0	8.82901510095445	0	3.77690881550258	0	9.29681774570463	3.2861365429884	6.34603124053515	10.0953147730468	0	5.20670408919299	2.91319028175221	4.63998695575961
Plate_1	3	154	699	35.5	1324437.8	1804796	0.159795010069363	0.22428509354273	0	0	0	156.390214951445	0	217.156591017891	0	0	36.6918880634248	29.7671248907135	0	0	0	17.8179065479208	11.8831436316341	13.7620030865788	0	2.76358952916367	0	0	9.96221437432892	0	0	0	18.6935783358781	0	0	0	0	9.05322530912778	0	3.8757052453707	0	9.50565507602779	3.37138670117142	6.49675241522543	10.3305411123565	0	5.34379021311154	2.99010898002593	4.75175596020075
Plate_1	3	154	699	35.6666666666667	1358150.4	1856715	0.156730339534043	0.216517670988708	0	0	0	160.372618900953	0	222.598598723452	0	0	37.4684429248043	30.3720369151959	0	0	0	18.2675322909484	12.2313211190893	14.0989697242488	0	2.88738825578204	0	0	10.1915088544406	0	0	0	19.1421061742809	0	0	0	0	9.25420175390253	0	3.97259129886174	0	9.73626832558659	3.45744877290735	6.64164548747581	10.5528835288146	0	5.47239340354837	3.05457195348688	4.85805689552865
Plate_1	3	154	699	35.8333333333333	1394377	1912626.6	0.152775934267702	0.211995672248871	0	0	0	164.827487519912	0	227.907332028505	0	0	38.3296436750104	31.0305051767926	0	0	0	18.7524118512474	12.5241329542433	14.4292113385006	0	2.98537428818339	0	0	10.4175059570057	0	0	0	19.636558680725	0	0	0	0	9.49273252897165	0	4.08150974928958	0	9.95058003096124	3.54030602336516	6.79938427638019	10.7853948599966	0	5.6047657274473	3.1273548957459	4.98029895891648
Plate_1	3	154	699	36	1426782.4	1954231	0.151099797172332	0.215305483304271	0	0	0	169.755022543878	0	234.038746978579	0	0	39.2177874443354	31.7661174867789	0	0	0	19.2429869409187	12.8600291368328	14.8055213657461	0	3.10905031031048	0	0	10.7155256759839	0	0	0	20.1397484321685	0	0	0	0	9.7205317135923	0	4.18529374862115	0	10.1756094422029	3.62534507637567	6.95964861243142	11.0359209642939	0	5.74906969428193	3.19798764187248	5.09264472274945
Plate_1	3	154	699	36.1666666666667	1463011.6	2006322	0.147270547959341	0.202040556443084	0	0	0	174.276377437842	0	240.229042761478	0	0	40.0741031122065	32.4970838536531	0	0	0	19.693226085511	13.20203271172	15.1346233306585	0	3.24442801015823	0	0	10.9758085051318	0	0	0	20.6312322763227	0	0	0	0	9.93200952631826	0	4.28772607087059	0	10.4117208982991	3.70572451811497	7.11219086613041	11.2914435158894	0	5.89162332190906	3.26881363125724	5.20842930997073
Plate_1	3	154	699	36.3333333333333	1502111.6	2061168.6	0.141544218657117	0.183246830485444	0	0	0	179.051803853453	0	245.860269454075	0	0	40.9034295663267	33.1739080086061	0	0	0	20.1683942530689	13.5521954134858	15.515391826326	0	3.34840779606269	0	0	11.2283734132743	0	0	0	21.1074405013142	0	0	0	0	10.1714845774089	0	4.38386353136695	0	10.6504364491313	3.80454621480602	7.26319787010624	11.5432665746913	0	6.03778925358933	3.34434839254157	5.32539277109866
Plate_1	3	154	699	36.5	1535681	2103270.6	0.143531491384273	0.18906911320452	0	0	0	184.043346687035	0	251.840896463781	0	0	41.7580071611686	33.8617959259849	0	0	0	20.6370522173013	13.8897275789679	15.8957980372995	0	3.4979253840518	0	0	11.4702008977176	0	0	0	21.6139237058163	0	0	0	0	10.4116523747499	0	4.48824969963556	0	10.8890950467514	3.89335762546421	7.42770922513775	11.7871844194773	0	6.17657897540133	3.41355370735027	5.44148719235071
Plate_1	3	154	699	36.6666666666667	1569160.8	2141585.8	0.141013855519784	0.179969468911721	0	0	0	188.678595711393	0	257.719352496141	0	0	42.6008397708222	34.6755289090387	0	0	0	21.1161715535318	14.2377948922257	16.261920400482	0	3.62713321336192	0	0	11.7283964836968	0	0	0	22.133708398924	0	0	0	0	10.6558872629794	0	4.58973438368695	0	11.1314576227692	3.97884642427701	7.60110763339746	12.0510641747569	0	6.33405999518402	3.49279774670339	5.5593411476894
Plate_1	3	154	699	36.8333333333333	1608281.2	2196184.2	0.141980155019112	0.174332539842293	0	0	0	193.663942381505	0	264.097165282603	0	0	43.5990942198686	35.431585228955	0	0	0	21.5899380026703	14.5709367198817	16.6733556583261	0	3.76946320532696	0	0	11.9937627257043	0	0	0	22.6391679525208	0	0	0	0	10.9007894326683	0	4.68750767545228	0	11.3823704512099	4.06333897494785	7.77155788580657	12.3101125868887	0	6.48480872820113	3.5635279901838	5.68236058243141
Plate_1	3	154	699	37	1645605.4	2242107.2	0.143193218268291	0.175821172184334	0	0	0	198.416370943864	0	270.495973529312	0	0	44.478385942835	36.1623330179252	0	0	0	22.0844594688145	14.9095914149215	17.0560484500828	0	3.92156191837955	0	0	12.2510483245703	0	0	0	23.1738452356779	0	0	0	0	11.1508671911842	0	4.80419575243879	0	11.6198710001861	4.16421397539097	7.9350991535659	12.561358122288	0	6.64781045068799	3.63362625231385	5.80661851741336
Plate_1	3	154	699	37.1666666666667	1690343.8	2295037.8	0.142721156881947	0.180311401841338	0	0	0	203.373186442648	0	277.070956553844	0	0	45.4672513329257	36.842003336226	0	0	0	22.6608053491504	15.2572117951147	17.4480204633779	0	4.08328643787692	0	0	12.5166086547383	0	0	0	23.7252473768068	0	0	0	0	11.3930763293135	0	4.91759660933121	0	11.8738891924132	4.2703650753989	8.11191668638537	12.8072503943945	0	6.79385214887567	3.71383504841661	5.93232085852437
Plate_1	3	154	699	37.3333333333333	1730087	2344833.6	0.142574585913156	0.170745305606248	0	0	0	208.432310687104	0	283.055130445138	0	0	46.4504867522402	37.6075608190829	0	0	0	23.2115129609615	15.630421691709	17.8207112847339	0	4.1914800403699	0	0	12.8209070726793	0	0	0	24.299125039126	0	0	0	0	11.6602264112106	0	5.03234136452768	0	12.12394610698	4.3538105138192	8.28737111666502	13.0737243998074	0	6.94890631043181	3.7974580033525	6.0736191079434
Plate_1	3	154	699	37.5	1767598	2395281.4	0.140791828085181	0.169652284521545	0	0	0	213.490051602041	0	289.191313547385	0	0	47.2839880462282	38.4213356574802	0	0	0	23.7545290922152	15.9719720972563	18.2116182902597	0	4.3487482214607	0	0	13.0846272773911	0	0	0	24.8675021644507	0	0	0	0	11.9273260832156	0	5.15394791712543	0	12.3774149632615	4.44687385800609	8.46285333590299	13.3613061521632	0	7.10744977258306	3.87880290634466	6.20324536331286
Plate_1	3	154	699	37.6666666666667	1811284	2442197.4	0.134794918084726	0.164760727171231	0	0	0	219.11988573116	0	296.102678664292	0	0	48.312049581578	39.2619537227465	0	0	0	24.2991841557747	16.3381661841144	18.6291523105433	0	4.49171050245135	0	0	13.3928891240524	0	0	0	25.3993690741522	0	0	0	0	12.1943976919816	0	5.26968332258689	0	12.6365322856185	4.55595863152531	8.64246780933236	13.6448933392249	0	7.26087229326868	3.95550267343466	6.32714721206159
Plate_1	3	154	699	37.8333333333333	1850859.8	2492349.2	0.132730884506977	0.158196694809035	0	0	0	224.960389418269	0	303.205965154208	0	0	49.2021277511184	40.0678644071875	0	0	0	24.8065535093796	16.7642908768087	19.1247049768986	0	4.65917470497579	0	0	13.6946580323606	0	0	0	25.9686085749661	0	0	0	0	12.4632419620076	0	5.39334255744273	0	12.9049184402861	4.65539872869448	8.81784284258825	13.928954689033	0	7.43468755725793	4.04579398031859	6.46458897513176
Plate_1	3	154	699	38	1891420.4	2543586.2	0.13173528403351	0.150452220207215	0	0	0	230.092340198025	0	309.773373702672	0	0	50.2166022903288	40.8406070573197	0	0	0	25.3813850546026	17.196863878185	19.5444636800779	0	4.82960402544226	0	0	14.0189549549709	0	0	0	26.5714060553131	0	0	0	0	12.7472757199575	0	5.51436158350919	0	13.1818443453661	4.76868227701235	9.00800557152032	14.232195410241	0	7.62051902906026	4.12890492819282	6.60231521710969
Plate_1	3	154	699	38.1666666666667	1932548.2	2588818	0.127313564164965	0.15105761156105	0	0	0	235.652316186437	0	316.342380296688	0	0	51.1504325507103	41.6257249373026	0	0	0	25.9491792545305	17.5461992340916	19.9597620943091	0	4.99438605214569	0	0	14.3077040476596	0	0	0	27.165611139877	0	0	0	0	13.0119463627248	0	5.63617999341533	0	13.4531027999666	4.86030536380861	9.18544131843845	14.5098299786536	0	7.79881500151619	4.2103181377143	6.73698686333278
Plate_1	3	154	699	38.3333333333333	1973018.2	2632472.6	0.126157246385688	0.145170991972916	0	0	0	241.637521905101	0	323.74304617374	0	0	52.26381557138	42.5234197391185	0	0	0	26.5698194369176	17.976313064233	20.3770812925127	0	5.18816675909248	0	0	14.6053292267705	0	0	0	27.7907654247886	0	0	0	0	13.2942822947186	0	5.75524517346263	0	13.7250188420079	4.95658423750701	9.3861302882439	14.8015458161331	0	7.97111178781629	4.29529554690684	6.88854390697759
Plate_1	3	154	699	38.5	2014141.2	2685450.2	0.129859062436651	0.146391659536807	0	0	0	246.897862955835	0	331.093691925821	0	0	53.2235667946472	43.3733575941708	0	0	0	27.1050746007179	18.3350340144978	20.8418397598643	0	5.36474429636285	0	0	14.9213938417205	0	0	0	28.3820638186345	0	0	0	0	13.5706979226741	0	5.8718257202818	0	13.9926835893235	5.07408109322599	9.56764668128798	15.0924224878891	0	8.14013852718518	4.37423103924505	7.03233977532815
Plate_1	3	154	699	38.6666666666667	2056165.6	2731090	0.129457593058174	0.149220374632014	0	0	0	252.58539345364	0	338.169162029356	0	0	54.2100704841764	44.1462397621142	0	0	0	27.6868764004399	18.6775635152705	21.2594320369831	0	5.51981390168649	0	0	15.2326264038876	0	0	0	29.0032123507328	0	0	0	0	13.8573550737758	0	6.00004743725874	0	14.2581938087468	5.18530980804416	9.76382914820366	15.3767857326831	0	8.31663003891208	4.45165473878256	7.17372523522528
Plate_1	3	154	699	38.8333333333333	2107307.8	2789601.8	0.12968632934351	0.160130289048432	0	0	0	258.819108556512	0	345.506763572223	0	0	55.2705029079063	44.9880111746195	0	0	0	28.3117409068839	19.0732967595664	21.7156231085019	0	5.68046150882516	0	0	15.5297424992988	0	0	0	29.6215744020297	0	0	0	0	14.1547141930182	0	6.12670333196926	0	14.5357090381977	5.29532963980026	9.9498715324979	15.6666001434377	0	8.49405699193718	4.55600960109255	7.32548623436515
Plate_1	3	154	699	39	2152469.6	2845056.8	0.13064786604512	0.156895992468091	0	0	0	264.85255789215	0	352.725213279735	0	0	56.3660374776336	45.8708566307332	0	0	0	28.9007094412934	19.5086823211126	22.1659338807134	0	5.86173068840889	0	0	15.8598164613095	0	0	0	30.2770215859426	0	0	0	0	14.4540263058153	0	6.25107821440681	0	14.817279659482	5.40684862423063	10.149422237699	15.9932280040135	0	8.67216999674932	4.64700032013143	7.47044091542613
Plate_1	3	154	699	39.1666666666667	2198137.6	2913453.8	0.133825268878688	0.163499206229293	0	0	0	271.201435177473	0	360.328051407356	0	0	57.3618898058155	46.7634218276917	0	0	0	29.4985147919945	19.9376071014261	22.6596714825457	0	6.07734557689096	0	0	16.1908141981169	0	0	0	30.9166100206002	0	0	0	0	14.7452011186975	0	6.38712355181367	0	15.0903590011727	5.52483997086996	10.3408260864707	16.2910786205066	0	8.86612277186683	4.7373418352335	7.6159141226843
Plate_1	3	154	699	39.3333333333333	2245903.6	2966816.6	0.127524289511342	0.158275967606379	0	0	0	278.195203392914	0	367.940958521171	0	0	58.4451423777576	47.7211371918728	0	0	0	30.1710449129957	20.3620334484746	23.1827887346009	0	6.27864446019714	0	0	16.5428986060017	0	0	0	31.57295765892	0	0	0	0	15.055362271795	0	6.52000521442509	0	15.3793448498749	5.63757281004219	10.5337969437751	16.6039943084842	0	9.06749511557154	4.83357843734269	7.76803232256829
Plate_1	3	154	699	39.5	2298855	3030911.4	0.125320358744997	0.148806469155454	0	0	0	284.885388417674	0	375.926067333738	0	0	59.57891455413	48.6024712050321	0	0	0	30.8234693600538	20.8384682529431	23.66856153474	0	6.47248002326945	0	0	16.8797571689018	0	0	0	32.2670220919024	0	0	0	0	15.3684944903934	0	6.64921254834003	0	15.6673879411529	5.75449639283803	10.7357851376058	16.9314862368559	0	9.25874027706957	4.93089714331598	7.92688188967302
Plate_1	3	154	699	39.6666666666667	2343662	3086079.8	0.122657019131857	0.12954165023373	0	0	0	291.272480180959	0	383.814137103859	0	0	60.7462702279726	49.5018309193945	0	0	0	31.4637527691106	21.2559723343851	24.1642398173962	0	6.66848240329939	0	0	17.2067193567982	0	0	0	32.9507551918601	0	0	0	0	15.6725908657411	0	6.78666401427544	0	15.9747361516821	5.86356969325004	10.9280850900594	17.2413522737891	0	9.45513836093232	5.02097448145635	8.07708814610453
Plate_1	3	154	699	39.8333333333333	2389684.8	3129680	0.120823664836173	0.128076135800737	0	0	0	297.735626248421	0	391.873275701383	0	0	61.8370929452351	50.5208969157407	0	0	0	32.1539517304951	21.716161641642	24.6384650204746	0	6.88493745665112	0	0	17.5460236426388	0	0	0	33.6297978651312	0	0	0	0	15.9980677913377	0	6.91944089217059	0	16.2713581739509	5.97809118983491	11.1454091799258	17.5524391945128	0	9.64526357594517	5.11221828494362	8.24299618937976
Plate_1	3	154	699	40	2435159	3166346.4	0.116454108595008	0.115019087276105	0	0	0	305.127706907225	0	400.072301749705	0	0	62.995613895706	51.3580781922584	0	0	0	32.8241648229297	22.1626061980911	25.1750414219969	0	7.10879808694672	0	0	17.8982904721827	0	0	0	34.3291545210289	0	0	0	0	16.3303698005837	0	7.05023738468614	0	16.5702466109186	6.10687108161222	11.3483779269999	17.8885332538001	0	9.85029711757757	5.21008344315148	8.40062871057942
Plate_1	3	154	699	40.1666666666667	2484167.8	3221934.2	0.118089589847695	0.117331927215034	0	0	0	311.714545689173	0	408.381969716017	0	0	64.1474250758778	52.4380855685235	0	0	0	33.4463409053284	22.6126303765744	25.6653036395017	0	7.3203666143813	0	0	18.2364164413768	0	0	0	35.0257702414975	0	0	0	0	16.6553597770157	0	7.1901634171957	0	16.8694396061973	6.2304134999523	11.5671788015084	18.2272860357092	0	10.0610546251285	5.30208066181901	8.5552342201691
Plate_1	3	154	699	40.3333333333333	2533088.2	3264510.6	0.120096392507318	0.126834181567788	0	0	0	318.199969125764	0	416.457127745772	0	0	65.3114489618868	53.3646791596263	0	0	0	34.1212503534927	23.0931894377887	26.1985976324632	0	7.52706882605023	0	0	18.5865026957403	0	0	0	35.7268994336821	0	0	0	0	16.9834554185576	0	7.32819051270772	0	17.1748291917265	6.3586843682068	11.7753891957332	18.5523089065576	0	10.2614232606159	5.41128879060983	8.72068531397448
Plate_1	3	154	699	40.5	2585873	3329112.8	0.119897859620259	0.13524287253259	0	0	0	325.009437502169	0	424.605016336461	0	0	66.4703279207559	54.3780807328389	0	0	0	34.8141209662235	23.5336596424801	26.7156397889184	0	7.7376095229226	0	0	18.9532582594955	0	0	0	36.4456666312179	0	0	0	0	17.3144550856407	0	7.47204254026283	0	17.4701105919341	6.47739890303671	11.993176675502	18.8840304348509	0	10.4726478737986	5.50412553738989	8.88181795666208
Plate_1	3	154	699	40.6666666666667	2640950.2	3397706.8	0.117816619414974	0.130349430274206	0	0	0	331.89680462211	0	432.876539085391	0	0	67.70004634781	55.3296015062041	0	0	0	35.5996152152245	23.9937928232591	27.2294232036522	0	7.95391588730256	0	0	19.3485691764388	0	0	0	37.203401254537	0	0	0	0	17.6454781387562	0	7.60540694468927	0	17.775984481727	6.61065789586528	12.1936260106539	19.2180139582308	0	10.6858666805443	5.61059556684291	9.05085331752849
Plate_1	3	154	699	40.8333333333333	2691076.4	3457911	0.114634556451364	0.135472938159359	0	0	0	338.489609012609	0	441.116373760346	0	0	68.8290316054405	56.3091886125828	0	0	0	36.2722315958208	24.4548884691959	27.7908279401441	0	8.15508629178846	0	0	19.7237638631073	0	0	0	37.9313835501571	0	0	0	0	17.9814252509275	0	7.75316025823022	0	18.0693464375131	6.73788394649069	12.3936743908357	19.55676674014	0	10.8921281041963	5.70653179536803	9.20927073303095
Plate_1	3	154	699	41	2740674	3508521.8	0.112652138140639	0.128131292851826	0	0	0	344.767014272787	0	449.778651127108	0	0	69.9823556598105	57.2955376822096	0	0	0	36.9734645970704	24.9868406753317	28.3699991908587	0	8.41816472107706	0	0	20.0801585129828	0	0	0	38.7245136474498	0	0	0	0	18.3498851844855	0	7.90567006576862	0	18.3835690219079	6.86315230259071	12.6123272981635	19.8986213651079	0	11.1138406072264	5.81114178548412	9.37369313327372
Plate_1	3	154	699	41.1666666666667	2787548	3568108.2	0.107603399644237	0.118373974749988	0	0	0	352.108661042879	0	457.688521876373	0	0	71.1316492325377	58.2925598643909	0	0	0	37.6715299543023	25.4737337135138	28.945158002046	0	8.66207237808211	0	0	20.4497946420053	0	0	0	39.4567174764167	0	0	0	0	18.6962661049586	0	8.05233801098228	0	18.6996056266935	6.99963294392131	12.8315233533129	20.2493922964513	0	11.3365931044939	5.92121250313882	9.53719661927773
Plate_1	3	154	699	41.3333333333333	2840713.6	3621699.8	0.104997032745143	0.109889771126834	0	0	0	359.076837662218	0	466.038076020259	0	0	72.3328136026816	59.382426499312	0	0	0	38.4389839674414	25.9467032276622	29.5069541516497	0	8.92366536123516	0	0	20.8413415213442	0	0	0	40.278626275748	0	0	0	0	19.0562431450111	0	8.20290678460656	0	19.0201387077628	7.13620039842975	13.0609551284079	20.6089123832741	0	11.5673943330364	6.02181867976694	9.70692743494704
Plate_1	3	154	699	41.5	2888878.4	3672904.4	0.101524666653468	0.10893734704022	0	0	0	365.317123580304	0	474.379977734637	0	0	73.4766100141999	60.3595022850897	0	0	0	39.14753226157	26.4183132337905	30.1048404106858	0	9.17484578561706	0	0	21.2328056745818	0	0	0	41.0784224235751	0	0	0	0	19.4016870651172	0	8.34885267618595	0	19.3395646345478	7.26346507518272	13.2807849161652	20.9432957043077	0	11.7781161695845	6.11865486141129	9.86148529919565
Plate_1	3	154	699	41.6666666666667	2937323.4	3717894.4	0.0989343447420801	0.103894216730123	0	0	0	372.119617670385	0	482.416600779804	0	0	74.678715599971	61.2983129858573	0	0	0	39.9088450707625	26.8692333571617	30.6870701452506	0	9.4064786627481	0	0	21.6260558631324	0	0	0	41.8719116573269	0	0	0	0	19.7543697418024	0	8.50664656190455	0	19.6623835186434	7.4021638505722	13.5075363199169	21.2750284897022	0	12.0081750722579	6.21557773980441	10.0274337434911
Plate_1	3	154	699	41.8333333333333	2982910.4	3770650	0.0943674481487697	0.0999561115577954	0	0	0	378.063064129196	0	489.945928812076	0	0	75.7600510946846	62.259762776784	0	0	0	40.6071332652815	27.2989522231994	31.2509125661921	0	9.64617972107587	0	0	22.0462673365367	0	0	0	42.668073135127	0	0	0	0	20.0979339445888	0	8.65170018188269	0	19.9789282591787	7.5282598001383	13.7230028803228	21.603674441506	0	12.2130920681138	6.31022402579502	10.1861690732283
Plate_1	3	154	699	42	3027580.2	3822257.8	0.0916720547967351	0.0889034602111058	0	0	0	384.06870277763	0	497.632151137635	0	0	76.8112965609738	63.1793990797031	0	0	0	41.2984991272989	27.7236695964296	31.7951570236531	0	9.85651542926871	0	0	22.4335973058964	0	0	0	43.4561947347735	0	0	0	0	20.433222610024	0	8.7975005645548	0	20.2834421385829	7.66507889813133	13.9404063672129	21.9271619119796	0	12.4324223016708	6.40340639193711	10.3522164303663
Plate_1	3	154	699	42.1666666666667	3073383.4	3870092	0.0894832988419303	0.0925878209792686	0	0	0	390.316020620771	0	505.297157134863	0	0	77.9678946598874	64.0842464946382	0	0	0	42.020317022464	28.1452792257914	32.3249028112431	0	10.0820188561651	0	0	22.8252332748826	0	0	0	44.2151934288313	0	0	0	0	20.7722883795454	0	8.94415066433641	0	20.5893192597637	7.79203112393154	14.1471172403754	22.2488021944884	0	12.6457287483804	6.49660948356461	10.5056954480617
Plate_1	3	154	699	42.3333333333333	3118433.79999999	3897232	0.0882953081806619	0.0823542435607993	0	0	0	396.569476988652	0	512.937568821293	0	0	79.0553047487103	65.0060081188808	0	0	0	42.7037613783372	28.5671486999582	32.8839317611728	0	10.288547837964	0	0	23.2046279020736	0	0	0	44.9694919898117	0	0	0	0	21.0947069317866	0	9.08999588937619	0	20.8874434734895	7.91983082991698	14.3564435236797	22.5750070609597	0	12.85492288198	6.59113783862424	10.6645204959266
Plate_1	3	154	699	42.5	3164806.2	3955029	0.0879109985961541	0.0763687910736673	0	0	0	402.770366834814	0	520.590621957489	0	0	80.1441006764933	65.9199846492601	0	0	0	43.3561546760972	28.9853845043713	33.406024057033	0	10.498353751471	0	0	23.552356462553	0	0	0	45.7124684192616	0	0	0	0	21.4141585760438	0	9.22809802721774	0	21.1857975196808	8.04231886970529	14.557573146967	22.8946439205844	0	13.065315684278	6.68216621382672	10.8173124176509
Plate_1	3	154	699	42.6666666666667	3210723.2	3984701.4	0.0868048276788045	0.0726747506243332	0	0	0	409.091375794203	0	528.349938626709	0	0	81.2620454170739	66.8532239387684	0	0	0	44.0308820206719	29.4180780737371	33.9154855428023	0	10.7090575731377	0	0	23.9067879584115	0	0	0	46.44412943699	0	0	0	0	21.739817393004	0	9.36816682318351	0	21.4857119223115	8.16518399228361	14.7625993596434	23.220048850624	0	13.2732776307369	6.77770573904692	10.9741728614232
Plate_1	3	154	699	42.8333333333333	3257756.6	4023681.8	0.0857102524971545	0.0832352534204681	0	0	0	415.533368447772	0	535.891466372578	0	0	82.4043116314067	67.7674516012078	0	0	0	44.7118679780866	29.8460549402019	34.424324408645	0	10.9209177041868	0	0	24.2582041939405	0	0	0	47.1644011250978	0	0	0	0	22.0596946630518	0	9.50900754847817	0	21.7865610038967	8.28780932692143	14.9652580974293	23.5447977986773	0	13.478956017998	6.87240340088864	11.1308939913327
Plate_1	3	154	699	43	3303996.8	4064566.2	0.0843716779703811	0.0749552470854919	0	0	0	421.719416320969	0	543.655655131892	0	0	83.5026121047256	68.7084852857667	0	0	0	45.392911441898	30.2828415849369	34.9341390764779	0	11.1351265435571	0	0	24.60914210291	0	0	0	47.894287366603	0	0	0	0	22.382726449033	0	9.65183781065605	0	22.0886347815016	8.41280921231294	15.1731628131127	23.8700502461647	0	13.6868690705824	6.96777070024432	11.2868369140049
Plate_1	3	154	699	43.1666666666667	3349436.4	4123170.2	0.0829640124859807	0.0840756931307776	0	0	0	427.964169240627	0	551.286205707971	0	0	84.6050469976092	69.6490725133297	0	0	0	46.0466273867818	30.7100950434644	35.4290108660712	0	11.3452947962089	0	0	24.9547017547105	0	0	0	48.6050990569206	0	0	0	0	22.7024576863003	0	9.79153642830109	0	22.3837243180517	8.53450484283055	15.3714229557821	24.1833872226254	0	13.8940447174361	7.05999356398521	11.4392643906642
Plate_1	3	154	699	43.3333333333333	3395447	4161372.8	0.0814676659367635	0.0908387564189095	0	0	0	434.33468986905	0	558.905712879834	0	0	85.6991726310603	70.5533432546454	0	0	0	46.7175832701736	31.1512283720982	35.9440103922407	0	11.560667162873	0	0	25.3064764700114	0	0	0	49.33328145352	0	0	0	0	23.0273671108427	0	9.93240415053135	0	22.6831192750751	8.65680242903934	15.5780306128136	24.5063974602342	0	14.1002347990824	7.15591490518984	11.5923441348289
Plate_1	3	154	699	43.5	3440700.6	4219375.4	0.0801374885194832	0.0906214131930162	0	0	0	440.610423606059	0	566.464819126765	0	0	86.7775747666415	71.4515031158318	0	0	0	47.3666891189228	31.5822256745768	36.440821042132	0	11.7746291496785	0	0	25.6555275875189	0	0	0	50.0490434031389	0	0	0	0	23.3422189823609	0	10.0718332563953	0	22.9805111755147	8.77837147294084	15.7789956677245	24.8223610936347	0	14.3067376170208	7.25020564693807	11.7454957649468
Plate_1	3	154	699	43.6666666666667	3486701.8	4280699.2	0.0795540584054706	0.0812647240960721	0	0	0	446.873246267558	0	574.27125865138	0	0	87.8837976193498	72.3827054452969	0	0	0	48.029816944065	32.0220473066348	36.9649523272257	0	11.9905125444591	0	0	26.0035997794956	0	0	0	50.7798188993693	0	0	0	0	23.6641256403362	0	10.2123088366962	0	23.2809789533258	8.90140907456406	15.9864896842577	25.1410799878277	0	14.5144191155955	7.3441139888854	11.9003578906717
Plate_1	3	154	699	43.8333333333333	3532257.2	4324416.2	0.0786011499229815	0.0854859345332792	0	0	0	453.292500442158	0	581.898171400187	0	0	88.994686129891	73.3036299626726	0	0	0	48.6838204209323	32.4573642691524	37.479986443391	0	12.2047286017407	0	0	26.3506410769804	0	0	0	51.503367614336	0	0	0	0	23.9872821518238	0	10.351229576535	0	23.5807152256977	9.02153441914279	16.1931377615922	25.4588457807882	0	14.7214899020012	7.43616141577108	12.057221399349
Plate_1	3	154	699	44	3579070.6	4359300.8	0.0780796554159373	0.0811892173382869	0	0	0	459.543939454492	0	589.522836491431	0	0	90.1075379122926	74.2125792012561	0	0	0	49.3664237457538	32.8954771617724	37.9914650720806	0	12.4169048773026	0	0	26.7003614274348	0	0	0	52.2297968874301	0	0	0	0	24.3061855235423	0	10.4920455927699	0	23.8813607298442	9.14534989743424	16.3997190732477	25.7805467834185	0	14.9285477730439	7.53042909676797	12.214047571911
Plate_1	3	154	699	44.1666666666667	3625340.6	4413044.4	0.0770324001402436	0.0731021380179781	0	0	0	466.033224685989	0	597.224220761366	0	0	91.2094357925791	75.162286243076	0	0	0	50.0424090427563	33.3342781234362	38.4923901109609	0	12.6285860041527	0	0	27.0543856563336	0	0	0	52.9551345648834	0	0	0	0	24.6294568864337	0	10.6334052083189	0	24.1833137343258	9.26958758607069	16.6086920397962	26.1063463942476	0	15.1361413241461	7.62324073943894	12.3743292855249
Plate_1	3	154	699	44.3333333333333	3672070.2	4461528.2	0.0761974428444709	0.0713319186161503	0	0	0	472.571329921759	0	604.951381635961	0	0	92.3209537049813	76.1068915836008	0	0	0	50.7328691790258	33.7788705061149	39.0150995651693	0	12.842483029757	0	0	27.4034049561099	0	0	0	53.6930375385334	0	0	0	0	24.9609060850296	0	10.7772709631294	0	24.4879011278051	9.39474885983682	16.8205276299471	26.4315725751656	0	15.3451481849809	7.71850645472537	12.5342153477685
Plate_1	3	154	699	44.5	3717937.8	4501549	0.0749654774016904	0.0778591262713452	0	0	0	478.789194373893	0	612.418294946061	0	0	93.3931195652413	77.03110872132	0	0	0	51.4012971770631	34.1971250193539	39.5136124069653	0	13.0522225384804	0	0	27.7521877440841	0	0	0	54.4089077517419	0	0	0	0	25.2801779166816	0	10.9198362892779	0	24.7845138598337	9.51704568117178	17.0221170341812	26.7489092337846	0	15.551829665442	7.80960576363138	12.6878417595307
Plate_1	3	154	699	44.6666666666667	3763926.2	4542672.2	0.073861722755268	0.0718730707086665	0	0	0	485.136918884617	0	620.027395333482	0	0	94.4897281601629	77.9733887649919	0	0	0	52.0785715757913	34.6387634862887	40.0212205971635	0	13.2679702365295	0	0	28.1051619878523	0	0	0	55.1424174635926	0	0	0	0	25.6038312514364	0	11.0619454129719	0	25.0839750603093	9.64186199684808	17.2292552076897	27.0716554412023	0	15.7620951591609	7.90390876552592	12.8446024545773
Plate_1	3	154	699	44.8333333333333	3809883.2	4600523.4	0.0727930476596512	0.0604300633039181	0	0	0	491.77107906386	0	627.710486529141	0	0	95.5896223482859	78.9123761883203	0	0	0	52.7522206754281	35.0836053199803	40.5432309693491	0	13.4862961724776	0	0	28.4578148725351	0	0	0	55.8782402830323	0	0	0	0	25.9377422197152	0	11.204143763826	0	25.389820675458	9.76655134347134	17.4400387872757	27.3998330293726	0	15.9739532401524	7.99882506664311	13.0059412817818
Plate_1	3	154	699	45	3855592.8	4638479.2	0.0721001821910896	0.0575644806052576	0	0	0	497.955167220239	0	635.43781630286	0	0	96.6940320616881	79.8190373348007	0	0	0	53.4346371044604	35.5145153146043	41.056153275237	0	13.7045225012504	0	0	28.8070197757436	0	0	0	56.6105419225527	0	0	0	0	26.2634987383221	0	11.3463379965035	0	25.6892439071256	9.88833837640967	17.6460758684228	27.71754833594	0	16.1835065438494	8.09408027323273	13.1620533314833
Plate_1	3	154	699	45.1666666666667	3901781.2	4653384.8	0.0714335565613311	0.0568935993865226	0	0	0	504.193406963411	0	643.097742334148	0	0	97.8203091590171	80.7383248431919	0	0	0	54.1096328122198	35.9446873499821	41.5656001967974	0	13.9268500471962	0	0	29.1594849358121	0	0	0	57.3351837264511	0	0	0	0	26.5879087411492	0	11.4899681000963	0	25.9917102983622	10.0132705704687	17.8504968592407	28.0397183844524	0	16.3950961697938	8.18815471097144	13.3219285272457
Plate_1	3	154	699	45.3333333333333	3948226.2	4686517.2	0.0710604634727474	0.0520718773385477	0	0	0	510.803416514802	0	650.830502864293	0	0	98.9570551148251	81.6323782301363	0	0	0	54.7869719056442	36.37975070397	42.0785061179505	0	14.1483893972334	0	0	29.5090801365237	0	0	0	58.0813879041604	0	0	0	0	26.9149660428502	0	11.6335286522616	0	26.2946084838089	10.1388815900371	18.0581002271294	28.3678362758741	0	16.6091981413681	8.28446574968309	13.482406673406
Plate_1	3	154	699	45.5	3994830.8	4727674.19999999	0.0703063222053082	0.0461856357792333	0	0	0	517.159902112481	0	658.553921973695	0	0	100.067758846838	82.5332354356719	0	0	0	55.4455327644494	36.8123299416218	42.5782805843346	0	14.3664713677812	0	0	29.8576253521047	0	0	0	58.8056504121727	0	0	0	0	27.240073469134	0	11.77728733448	0	26.5934221949311	10.2615405791227	18.2610299974828	28.6911173661595	0	16.8194012108321	8.37802000692927	13.6404911287765
Plate_1	3	154	699	45.6666666666667	4042325.6	4771863.8	0.0695338890149806	0.0537533015148545	0	0	0	523.566302850301	0	666.34797989335	0	0	101.197327311698	83.477519885231	0	0	0	56.1365967178841	37.2515071585632	43.0788560822035	0	14.5906510297541	0	0	30.205972237161	0	0	0	59.5524250270021	0	0	0	0	27.5650249885348	0	11.9242197581478	0	26.8964290357964	10.386028763933	18.4683857910156	29.0169217527285	0	17.0312642119619	8.47371745451002	13.8007026282035
Plate_1	3	154	699	45.8333333333333	4088293.6	4792242.4	0.0686257442776181	0.0526751621429355	0	0	0	530.028123226974	0	673.919233884916	0	0	102.302493462199	84.4350166715078	0	0	0	56.8054823709951	37.6927672914619	43.5825465002315	0	14.8073341691014	0	0	30.5581987642453	0	0	0	60.2889885187234	0	0	0	0	27.8920947627864	0	12.0671991898344	0	27.1975342048739	10.5124685242783	18.6739436028556	29.3375969946552	0	17.2414515984849	8.56720136186917	13.960104714088
Plate_1	3	154	699	46	4134623	4834428.6	0.0674812666708107	0.0486058564741148	0	0	0	536.399076145872	0	681.741796779685	0	0	103.400193405302	85.3525974120091	0	0	0	57.482483614339	38.130318919303	44.0829035349682	0	15.0264136549841	0	0	30.9070759448221	0	0	0	61.0277001093906	0	0	0	0	28.2129687975064	0	12.209264386311	0	27.4938637865364	10.6374259591731	18.8822398902243	29.6621184128151	0	17.4511306732178	8.6620607408786	14.1190395412767
Plate_1	3	154	699	46.1666666666667	4180688	4865970.6	0.0659648796767165	0.0446175637190461	0	0	0	542.727952791901	0	689.45713471565	0	0	104.518449959648	86.3078526121199	0	0	0	58.1626908392984	38.5999665774637	44.5865502603699	0	15.2505427915782	0	0	31.2579767331052	0	0	0	61.7600159351743	0	0	0	0	28.5416724758921	0	12.3516805429509	0	27.7967631837536	10.7606199774912	19.0886017773778	29.9857764454276	0	17.6605944918991	8.75760902334615	14.2795210309698
Plate_1	3	154	699	46.3333333333333	4226023.2	4895137.2	0.0650358567265954	0.0508739746101524	0	0	0	549.147235785866	0	697.004002272263	0	0	105.611172431152	87.2613312854351	0	0	0	58.8508531158002	39.0384058351588	45.0995599515106	0	15.4718208532281	0	0	31.6045216739828	0	0	0	62.5044923753236	0	0	0	0	28.8666187983968	0	12.4935572184534	0	28.0940363306873	10.8854194659436	19.2937550252922	30.3083561841978	0	17.870756047696	8.85202586945622	14.4391780612231
Plate_1	3	154	699	46.5	4270850	4927285.2	0.0642659234437062	0.0552662058065258	0	0	0	555.356540886601	0	704.489156687677	0	0	106.687674812492	88.153794169332	0	0	0	59.5086615992485	39.4701618844681	45.5911748199087	0	15.6903330112865	0	0	31.9453903316089	0	0	0	63.2249514714382	0	0	0	0	29.1848756762403	0	12.6341380410457	0	28.3902919943512	11.0078069248255	19.4959630045205	30.6272848698216	0	18.0778428245512	8.94656298176322	14.5965219240991
Plate_1	3	154	699	46.6666666666667	4316072.59999999	4971388.8	0.0632576540107159	0.060588538807868	0	0	0	561.671555418076	0	712.045742439998	0	0	107.793978505806	89.0438526962832	0	0	0	60.1731743701111	39.9040756850386	46.0884460629036	0	15.9159115044599	0	0	32.2872718536792	0	0	0	63.945085776784	0	0	0	0	29.501334428033	0	12.7763423403772	0	28.6902019538236	11.1289223985556	19.6985892617058	30.9528521750175	0	18.2875329695953	9.04116489770058	14.7539460317601
Plate_1	3	154	699	46.8333333333333	4362143.8	5031137.4	0.0627323276393845	0.0622713754468545	0	0	0	568.25049769402	0	719.484124790503	0	0	108.859024618408	89.9626286393668	0	0	0	60.8518696560575	40.342851701601	46.5942100601612	0	16.1357690811755	0	0	32.6271276468611	0	0	0	64.6708617351136	0	0	0	0	29.8274651231591	0	12.9199934924282	0	28.9896490169771	11.2508543750816	19.9011050848489	31.2727844482669	0	18.4977461868445	9.13539346299265	14.9118318255623
Plate_1	3	154	699	47	4407031.8	5083908.8	0.0625568103568419	0.0614473297167392	0	0	0	574.486835359105	0	726.853258500463	0	0	109.926559466809	90.8508362300231	0	0	0	61.5239828556828	40.758996275023	47.0927411072183	0	16.3473419393568	0	0	32.9679517596635	0	0	0	65.3893541671256	0	0	0	0	30.1436411638038	0	13.0637942715631	0	29.2864835030013	11.3724417759546	20.1083255425457	31.5926863614556	0	18.7068852763967	9.22918942026567	15.071822373203
Plate_1	3	154	699	47.1666666666667	4452856.4	5121482.8	0.0618052453836633	0.0608006405833209	0	0	0	580.912689168285	0	734.501972228414	0	0	111.029641084541	91.739160085522	0	0	0	62.1995775884076	41.192662703339	47.5816270069905	0	16.5716601852257	0	0	33.3079475508629	0	0	0	66.1155878191131	0	0	0	0	30.4603545635054	0	13.2057844257103	0	29.586416890036	11.4956063466309	20.3127678262018	31.9131982048532	0	18.9189410854469	9.3244434592223	15.2293417715461
Plate_1	3	154	699	47.3333333333333	4499422.59999999	5152976.40000001	0.0606059413717226	0.0534051247480422	0	0	0	587.166808381561	0	742.006550043005	0	0	112.103897251899	92.6671163005806	0	0	0	62.8619961679907	41.6254456593179	48.0852755529183	0	16.7875161519436	0	0	33.6485839390511	0	0	0	66.8368361194631	0	0	0	0	30.7797703491795	0	13.3477507859481	0	29.880332624926	11.6194562442439	20.5160209589793	32.2323939907867	0	19.1273206286459	9.41659538925965	15.385603722964
Plate_1	3	154	699	47.5	4544251.6	5197017	0.0541523519167271	0.0403793679157439	0	0	0	593.424097724984	0	749.350024078466	0	0	113.159196297147	93.5515336573668	0	0	0	63.5261806731721	42.0465002601761	48.580083624098	0	16.9928859371955	0	0	33.9775421592866	0	0	0	67.5506187120071	0	0	0	0	31.0912156553035	0	13.4884052781444	0	30.1677387288613	11.7388660493702	20.712382430094	32.5432854472992	0	19.3300647684161	9.50563324213971	15.5385026377349
Plate_1	3	154	699	47.6666666666667	4588189.19999999	5231333.2	0.0474830766831396	0.0384018879113091	0	0	0	599.443195016863	0	756.763318413044	0	0	114.267480585309	94.4433873134883	0	0	0	64.1804045912268	42.4633931866366	49.057407362601	0	17.2057753423891	0	0	34.3094838221205	0	0	0	68.2594211794316	0	0	0	0	31.3989290703375	0	13.6253190932431	0	30.4579573520531	11.8591566066926	20.9070206248974	32.8559446098198	0	19.5314475674147	9.59568489235452	15.6910850314096
Plate_1	3	154	699	47.8333333333333	4610947.5	5236648.25	0.0247920208293237	0.0209607710576052	0	0	0	602.613534104857	0	760.56608542178	0	0	114.804884393198	94.8973817589799	0	0	0	64.4997406071765	42.6730650779676	49.2952454437915	0	17.316474642773	0	0	34.4727551841903	0	0	0	68.6197972566575	0	0	0	0	31.5548385518143	0	13.6930871213588	0	30.6013521094175	11.9202204031945	21.0014610388444	33.0113711498354	0	19.6324366352824	9.64015083744808	15.7638480350156
Plate_1	3	154	699	48	4633179	5267896.33333334	0.0216798465563137	0.0157052643759443	0	0	0	605.531458784689	0	764.089218278191	0	0	115.338122022712	95.3390157015009	0	0	0	64.8164980203246	42.878675075306	49.5412880292787	0	17.4125805295919	0	0	34.6328156068835	0	0	0	68.9583739001436	0	0	0	0	31.7088554969611	0	13.7613889871847	0	30.7442035223681	11.9796404221319	21.0948057738633	33.1645753220347	0	19.7257365519841	9.68341966682902	15.837629933776
Plate_1	4	183	731	22.6666666666667	6610	5941.6	2.70081847180133	2.06194255351243	0	0	0	10.9037779201223	0	0	5.65253786969379	0	0.789882012713888	0	0	0	0.911065608359546	0	0.648493640579054	0	0	1.04918258725353	0	0	0.355355270655306	0.580226262031797	0.26158013666992	0	0	0	0	0	0.234918625097838	0.26248534795689	0.633179779229296	0.225279818735721	0	0.098307302767351	0.390661212377659	0.230441921774562	0.460360857982331	0.491917063829052	0	0.383726231972805	0
Plate_1	4	183	731	22.8333333333333	12189	10825.8	1.93229070102513	1.61427795682621	0	0	0	12.9221133270029	0	0	6.04159170202765	0	0.915571832080103	0	0	0	0.977808181620832	0	0.697585599907161	0	0	1.10470997851004	0	0	0.376223459978263	0.625576830412343	0.282003661946838	0	0	0	0	0	0.250429001786398	0.285622968777584	0.68525139404645	0.235884123535308	0	0.110978786552505	0.416799627639822	0.246070865007073	0.484850511016261	0.524459610453172	0	0.407635852501618	0
Plate_1	4	183	731	23	15909	14955	1.60600861545148	1.40796140708724	0	0	0	14.4211237769769	0	0	6.54829332275293	0	1.05017721542396	0	0	0	1.06161527293212	0	0.747635866876286	0	0	1.21697015220202	0	0	0.414030348817225	0.652772135227482	0.316694936828069	0	0	0	0	0	0.268945719002184	0.298955605724596	0.729639985070075	0.256864403119598	0	0.119941040934737	0.44822293851566	0.258915138078821	0.513567717226069	0.552940096740891	0	0.428065342933927	0
Plate_1	4	183	731	23.1666666666667	17705.2	17055.2	1.25195123797112	1.17985699738303	0	0	0	15.5442720689058	0	0	7.21503986662072	0	1.15686949237667	0	0	0	1.13423247117041	0	0.819419553339624	0	0	1.30632933707577	0	0	0.442194343911304	0.690818573893723	0.344390166009676	0	0	0	0	0	0.293886921841395	0.315162645905049	0.784906746740851	0.266705472518724	0	0.135403232107977	0.468565140019891	0.27386740213152	0.543085200991805	0.588497560212682	0	0.451858200164753	0
Plate_1	4	183	731	23.3333333333333	21714.4	21418.6	0.95826271123784	0.991878083518913	0	0	0	17.1044660307286	0.196871447441735	0	7.91688381525005	0	1.27146105140283	0	0	0	1.22177320077619	0	0.872895614218501	0	0	1.38566717396818	0	0	0.4757609897683	0.734725280264237	0.372905278920176	0	0	0	0	0	0.313804554735669	0.342211970420935	0.836924437078646	0.286080578371106	0	0.145483950632285	0.498901182769984	0.287171095254414	0.57682205095075	0.617321904027679	0	0.478702082371982	0
Plate_1	4	183	731	23.5	23809.4	23900.4	1.00690014475185	1.01661626651683	0	0	0	18.2829475034155	0.403829646924846	0	8.53024102395453	0	1.38611612804801	0	0	0	1.3258631787928	0	0.929005462041344	0	0	1.48957333717787	0	0	0.511059580795268	0.765982290359936	0.402281934516604	0	0	0	0	0	0.331739507445353	0.357039754376194	0.892957315001234	0.301161798733117	0	0.151707199833071	0.529825031045672	0.30274157340579	0.604368177514565	0.652605579053222	0	0.503912154132126	0
Plate_1	4	183	731	23.6666666666667	28004.2	28537.8	0.858750263023968	0.902737009123365	0	0	0	19.3177932610513	0.722801890184525	0	9.10486516471201	0	1.50466310243991	0	0	0	1.39035730271954	0	0.995272123603903	0	0	1.55008108719779	0	0	0.552717475704146	0.811304906805708	0.418503223297651	0	0	0	0	0	0.349991532955776	0.381833625984263	0.943660413977327	0.319123912429248	0	0.161858604968021	0.561793696950463	0.320526145833513	0.628703301250611	0.688650930941077	0	0.523477304251086	0
Plate_1	4	183	731	23.8333333333333	35486	36425.8	0.780201469381364	0.858131138799011	0	0	0	21.7131147812112	0.85849046830211	0	9.65983400137321	0	1.65597361958385	0	0	0	1.50066909274276	0	1.08499133789087	0	0	1.65412294713901	0	0	0.586105942266252	0.869708064865738	0.435325464692957	0	0	0	0	0	0.371510132733223	0.403112836759253	0.999057371688362	0.344675825638248	0	0.176740762010519	0.588202877542569	0.341191025746079	0.669693135606032	0.719233489659707	0	0.547767573131337	0
Plate_1	4	183	731	24	37204	39054.6	0.750507043684649	0.831703504300226	0	0	0	23.9229548683716	1.00297893328506	0	10.3272527642154	0	1.84654379960605	0	0	0	1.58645735448485	0	1.14860966120038	0	0	1.75859643817306	0	0	0.630162894109899	0.914244171698569	0.474545156840039	0	0	0	0	0	0.394031217516875	0.419838527170583	1.0631172241377	0.366535564718754	0	0.191999779668603	0.619813200065783	0.358539997229783	0.696245567148357	0.751351080283135	0	0.580380437983862	0
Plate_1	4	183	731	24.1666666666667	42019.2	45235	0.694491497663087	0.766653262119314	0	0	0	25.9026435068165	1.64423520518386	0	10.9515169624762	0	2.03966045871772	0	0	0	1.67314113832709	0	1.22365907717356	0	0	1.8806311072816	0	0	0.654101494496586	0.9549845985611	0.515696229144157	0	0	0	0	0	0.413730410098513	0.442324457220216	1.12352430036803	0.383910609458773	0	0.203273688180523	0.65378315830333	0.374184458971485	0.730260092269504	0.785587611819945	0	0.609838942341266	0
Plate_1	4	183	731	24.3333333333333	45997.6	50059	0.51196245040904	0.623074782807677	0	0	0	27.2203513317129	1.82948701706573	0	11.7621751741011	0	2.2128268111307	0	0	0	1.79046004435243	0	1.2871963289039	0	0	2.02036986910741	0	0	0.695118792416692	1.00561133559513	0.553002268349965	0	0	0	0	0	0.442605210302262	0.462790353755406	1.17364151716296	0.403992211389281	0	0.215611127239965	0.683320290355328	0.39412069074323	0.765428640822749	0.825675560410583	0	0.636515853032373	0
Plate_1	4	183	731	24.5	51161.6	55609.4	0.555399248750632	0.653712011909033	0	0	0	29.4468490118307	2.12275980578096	0	12.4170016660145	0	2.33040947257942	0	0	0	1.92637550008219	0	1.37622331663022	0	0	2.12930547287703	0	0	0.764506900683875	1.04860912215559	0.577532303157652	0	0	0	0	0	0.4639638805651	0.486608248275715	1.24353201466889	0.427609954311858	0	0.23024971841837	0.713837225762289	0.418128185356289	0.804839069771544	0.864394891163871	0	0.671578703784912	0
Plate_1	4	183	731	24.6666666666667	54357.8	60387.2	0.568570021740339	0.670599903693428	0	0	0	30.9869846956286	2.51775171686468	0	13.1747155325014	0	2.53681863705154	0	0	0	2.02120715730952	0	1.47006263014604	0	0	2.2328839429159	0	0	0.803204685997288	1.09152787221083	0.616428473617117	0	0	0	0	0	0.488791405282429	0.514923536681794	1.31365084105138	0.444189733388807	0	0.245232048486234	0.750930163779941	0.433654273353469	0.840916714525363	0.912857716907113	0	0.701951464765555	0
Plate_1	4	183	731	24.8333333333333	59582.6	66632.4	0.555621198793915	0.670428042075693	0	0	0	33.1687547213003	2.74658662433997	0	14.3295214553962	0	2.72057510885248	0	0	0	2.16315705426801	0	1.53169366038654	0	0	2.36790652153009	0	0	0.848402833801064	1.15106260169928	0.65172336019497	0	0	0	0	0	0.523131671267647	0.536646042694197	1.3930223308023	0.470234912641991	0	0.266694927017614	0.796387761820915	0.449381380178999	0.880618122483197	0.952804229760116	0	0.737019277958258	0
Plate_1	4	183	731	25	67178.4	76337.2	0.525397085879945	0.672472313737825	0	0	0	34.858347631875	3.0745858483196	0	15.1189148245354	0	2.88380384105463	0	0	0	2.26758595295637	0	1.6386977511053	0	0	2.47644658376314	0	0	0.889138014504262	1.20308982705145	0.688143924973573	0	0	0	0	0	0.549931845747047	0.569136517427787	1.46225164617841	0.490661068683139	0	0.280975641984435	0.835819301523032	0.471380130090812	0.91616361336351	0.991084655575284	0	0.771652147865959	0
Plate_1	4	183	731	25.1666666666667	72998	84170.2	0.516629681060746	0.647201874118203	0	0	0	37.4663848849387	3.6084078025094	0	15.8504216188938	0	3.10478163759644	0	0	0	2.35967869028354	0	1.7177217532165	0	0	2.62277529856142	0	0	0.925477045342463	1.25656862529222	0.726043825907335	0	0	0	0	0	0.573511140106455	0.595013941872907	1.53367777683079	0.51185457830137	0	0.295345624042407	0.879619418010373	0.500801058142371	0.960727406778374	1.03701039667622	0	0.804502042213398	0
Plate_1	4	183	731	25.3333333333333	79099	92955.8	0.497386447142521	0.6194573009611	0	0	0	39.5616391769459	4.08038453029916	0	16.7086464238616	0	3.3687781851962	0	0	0	2.49077761484078	0	1.79858545654743	0	0	2.75110831702787	0	0	0.973846360358866	1.32531689079797	0.756966294718022	0	0	0	0	0	0.603518263563461	0.624346782535555	1.61100742345783	0.544519040110362	0	0.309893332435703	0.917041251767786	0.522872708957823	0.997973402183963	1.08073188126973	0	0.841577892223234	0
Plate_1	4	183	731	25.5	84320.8	99562.2	0.429219503631838	0.541837647653959	0	0	0	42.3141767260101	4.45949879604945	0	17.483184700454	0	3.54566320548587	0	0	0	2.61411994028438	0	1.9409118106852	0	0	2.8809570968571	0	0	1.02852088911409	1.38483041537038	0.804610846154972	0	0	0	0	0	0.633978427770909	0.652168885501653	1.68986152969055	0.571533363595068	0	0.331181716019674	0.961203153568864	0.546326228882342	1.04487355577809	1.12168433958697	0	0.876296291246711	0
Plate_1	4	183	731	25.6666666666667	90972.4	107368.8	0.41267959595093	0.526428748896489	0	0	0	44.6830132497551	4.93957520465292	0	18.4618313805667	0	3.87991601404161	0	0	0	2.78359956432789	0	2.01687588037215	0	0	3.01498649088311	0	0	1.09634038323161	1.44562683736293	0.854614003648769	0	0	0	0	0	0.662175059963234	0.684906212800039	1.76750112062238	0.606242728884075	0	0.342441891132955	0.999759677628453	0.572176817133429	1.09248461236734	1.16808856168105	0	0.907586811749533	0
Plate_1	4	183	731	25.8333333333333	96438.6	114611.6	0.410660857623196	0.520176383690061	0	0	0	47.358026707028	5.43923845821479	0	19.3520670637375	0	4.04411483351593	0	0	0	2.91452489537033	0	2.10240223888487	0	0	3.20320940616637	0	0	1.1594031265302	1.49812442630716	0.89580762127071	0	0	0	0	0	0.688611353003473	0.705882444532344	1.84434496112904	0.627503959628967	0	0.358167036497777	1.03743812655026	0.593105511702232	1.1371285699875	1.21531739305281	0	0.945209989718683	0
Plate_1	4	183	731	26	103174.8	124003.8	0.433045023217034	0.538775941367906	0	0	0	50.1145125090941	5.87005442486009	0	20.3446977920921	0	4.21459612294342	0	0	0	3.03912095175415	0	2.2332018774707	0	0	3.33185135123438	0	0	1.21362266172883	1.57265681459141	0.929388286084586	0	0	0	0	0	0.727258570969214	0.737761764284462	1.93535345068712	0.655725366438865	0	0.382129797504894	1.09607335308537	0.618297465551635	1.17901010320533	1.27436389397059	0	0.985135156107648	0
Plate_1	4	183	731	26.1666666666667	111260.8	135104.6	0.436885027914805	0.54653784138776	0	0	0	52.4578727141984	6.20865136205393	0	21.3550807820943	0	4.47863886517519	0	0	0	3.20035901702363	0	2.32549459470687	0	0	3.47551232603417	0	0	1.27562269280432	1.63522770251218	0.967179164641425	0	0	0	0	0	0.756264323911405	0.770609785469799	2.01666913653172	0.685559268183552	0	0.405436990688757	1.13768248853423	0.647801760478147	1.22497421178093	1.31664506967626	0	1.02644717856846	0
Plate_1	4	183	731	26.3333333333333	120706.8	146485.4	0.402980367507624	0.508181131522994	0	0	0	55.7194755262368	6.67006822560525	0	22.3921915772333	0	4.75390690298503	0	0	0	3.38963105720685	0	2.43304124137857	0	0	3.62628438699876	0	0	1.32933632607638	1.6956183395206	1.01654680145023	0	0	0	0	0	0.797852127412303	0.809486206132249	2.11449785821356	0.713708378114989	0	0.427024277654865	1.1868049794521	0.669063561651199	1.27438162881753	1.37476218208869	0	1.06952699736079	0
Plate_1	4	183	731	26.5	130441.2	158563.2	0.418899741179128	0.51429661924193	0	0	0	58.01142198422	7.63612548303154	0	23.2325789096975	0	4.97534087151793	0	0	0	3.55345924793523	0	2.5533701737002	0	0	3.81089690307411	0	0	1.3942954061563	1.77136037187868	1.07759667344478	0	0	0	0	0	0.83500871314258	0.845013227257631	2.21636897262293	0.737505948083359	0	0.447685771983327	1.23386957737502	0.694570577326722	1.32335581802123	1.4204180274701	0	1.12006273654608	0
Plate_1	4	183	731	26.6666666666667	135482.4	165520	0.376741651841371	0.463177355369636	0	0	0	61.459716642587	8.15547020399121	0	24.2755408502755	0	5.2020294794418	0	0	0	3.66519009605562	0	2.68720895712588	0	0	3.98734451794195	0	0	1.44498741555252	1.85372894049776	1.14138983207816	0	0	0	0	0	0.869374055184095	0.878598687999694	2.31088643978838	0.768986205326166	0	0.46637894714807	1.27734424005476	0.727791013860983	1.38441979275758	1.47727292324231	0	1.16273271616248	0
Plate_1	4	183	731	26.8333333333333	146638.8	179250.4	0.355319230969037	0.455810872164356	0	0	0	64.05536156871	8.87666351270573	0	25.3949937358411	0	5.61120998111537	0	0	0	3.83977832924893	0	2.81203008643717	0	0	4.18021143732432	0	0	1.52228223003045	1.9166786253277	1.18621664257008	0	0	0	0	0	0.910831463192245	0.917057797905238	2.4082827940231	0.803876770386506	0	0.48764834632804	1.34546619649745	0.761481336417705	1.43794185083409	1.53258175771734	0	1.20247835898079	0
Plate_1	4	183	731	27	153028.6	188084.2	0.327851368189691	0.427699978961422	0	0	0	67.132866277268	9.32630934479412	0	26.6118142260917	0	5.85257115903095	0	0	0	3.99734062072886	0	2.95093896169895	0	0	4.33891020842513	0	0	1.59174139789738	2.01949740774309	1.23443555579765	0	0	0	0	0	0.952147888039433	0.951717457071369	2.52208093449349	0.840992523547834	0	0.513510355582194	1.39714719032114	0.786703966389926	1.48837809869281	1.59686430047267	0	1.25543606087458	0
Plate_1	4	183	731	27.1666666666667	162576.8	201803.2	0.323367419143548	0.429141168165055	0	0	0	70.6529787931605	9.97892030942242	0	27.6168289321717	0	6.25165813361066	0	0	0	4.18940393441193	0	3.08304613934379	0	0	4.53047501661776	0	0	1.68896683921801	2.09021676658029	1.29073364760777	0	0	0	0	0	0.986517130800817	0.996903429289995	2.63403398331874	0.884587998835029	0	0.538212700498355	1.45576597206925	0.81853134605268	1.54705079224117	1.65762619630011	0	1.30168308412481	0
Plate_1	4	183	731	27.3333333333333	171336.8	213384.6	0.312755289787415	0.413471971595607	0	0	0	74.798615625904	10.6529916433095	0	28.6799385062358	0	6.50707980264383	0	0	0	4.34518895895463	0	3.21676227602149	0	0	4.72105097096896	0	0	1.74607966677652	2.17246196114243	1.34784098681732	0	0	0	0	0	1.02646774644833	1.0384333851016	2.72710229082715	0.91732018177068	0	0.561294504375147	1.50848489965772	0.854383072133614	1.60667010566066	1.70816189902384	0	1.34221541966331	0
Plate_1	4	183	731	27.5	178068	223572	0.330739192311018	0.442560736306316	0	0	0	77.8675321636985	11.2431139489497	0	29.942867537406	0	6.85653064513038	0	0	0	4.5846901448723	0	3.3358709771386	0	0	4.91131366797185	0	0	1.80295280075975	2.24647964828293	1.40437662331862	0	0	0	0	0	1.06165781211919	1.07175172538407	2.82412408854307	0.949914634577112	0	0.582508969960562	1.5641673308362	0.884986294048141	1.65726088281727	1.76821337222417	0	1.39154411825567	0
Plate_1	4	183	731	27.6666666666667	190068.8	238175.6	0.320310852292192	0.424567760715959	0	0	0	81.0923614660247	12.0662534738873	0	31.0769104150776	0	7.1008194078495	0	0	0	4.77432314934819	0	3.45511271879591	0	0	5.0970261937219	0	0.00593829786378351	1.89560709469362	2.33276823478906	1.46055151097921	0	0	0	0	0	1.11398541190947	1.11141599549542	2.93512155672957	0.992806359237261	0	0.610505714856058	1.62264690555028	0.918560047338155	1.71189978177958	1.83658652197854	0	1.44552203946562	0
Plate_1	4	183	731	27.8333333333333	201486.6	254729.2	0.323378223231551	0.425703606583974	0	0	0	84.8110105872518	12.6931271349954	0	32.3616060859961	0	7.55503967573138	0	0	0	5.02072123316334	0	3.61957161404844	0	0	5.32423449125587	0	0.018577115868495	1.97873834167024	2.40533338518114	1.51675476218501	0	0	0	0	0	1.16022008726514	1.15454711499573	3.05518853937711	1.02366431423509	0	0.637288265742495	1.68634138992411	0.94602600412729	1.77421772936146	1.89738929143658	0	1.50070758508501	0
Plate_1	4	183	731	28	212123	269244.6	0.327488407784418	0.42442969305111	0	0	0	88.0909713347813	13.8157845296495	0	33.5222158149656	0	7.8090062138563	0	0	0	5.19169706797727	0	3.7439894642223	0	0	5.54957479335799	0	0.0312088979752635	2.07026946969168	2.494083669667	1.58880348519775	0	0	0	0	0	1.21603827409204	1.19924769711853	3.17492080160773	1.05795454065909	0	0.669733016102978	1.74982476912544	0.983087091238385	1.85005033858474	1.96302261036511	0	1.55808448589937	0
Plate_1	4	183	731	28.1666666666667	224114	284751	0.303280493769947	0.406552928636441	0	0	0	92.0372358006059	14.692082941049	0	34.6701954015148	0	8.1604491998482	0	0	0	5.37821916644985	0	3.91069757610733	0	0	5.77436220345825	0	0.051017295983761	2.15747020449266	2.59052941095399	1.66212059049811	0	0	0	0	0	1.25872608059585	1.24181339432305	3.29955436178668	1.09840418658287	0	0.701888961168559	1.81059514091065	1.02266903385401	1.91216190597849	2.03340375832124	0	1.61270548097299	0
Plate_1	4	183	731	28.3333333333333	234495.2	298716.4	0.284999666011149	0.378595744506531	0	0	0	95.7629168468876	15.4029434793797	0	36.0799806089074	0	8.46365344136521	0	0	0	5.56956055154758	0	4.07915600259917	0	0	5.98675934710448	0	0.0596597239569214	2.22591014436918	2.6821327205064	1.73004330404275	0	0	0	0	0	1.31056051794561	1.28061134185437	3.42837217008031	1.14098887829715	0	0.732914728310871	1.87948464822508	1.06231449408864	1.98189725985879	2.10626522198828	0	1.66206132703212	0
Plate_1	4	183	731	28.5	245144.2	313886.8	0.269046844607018	0.359621410946492	0	0	0	99.8958443396758	16.1984532520088	0	37.4767664268374	0	8.91688629898791	0	0	0	5.8295237285906	0	4.22862497073809	0	0	6.20024928251416	0	0.0875089806644638	2.3132954220113	2.77810231504242	1.79448173332979	0	0	0	0	0	1.35583840244211	1.3336830842166	3.56369346490723	1.1857255460836	0	0.755271489524237	1.95084775745203	1.09864765485004	2.04644957146084	2.16931214840266	0	1.72218391679865	0
Plate_1	4	183	731	28.6666666666667	255842	328663.8	0.263435527159373	0.352093483991831	0	0	0	104.223216087972	16.9559626529698	0	38.7637438551197	0	9.38311139686302	0	0	0	6.02902676433648	0	4.37828102713665	0	0	6.40965099299109	0	0.104005816041183	2.41239917006556	2.88553123897582	1.85807368806429	0	0	0	0	0	1.39906673727056	1.39250934963141	3.68847568175901	1.22169964917049	0	0.785138804099023	2.02113048241756	1.13101493427439	2.10998328596911	2.24271924259884	0	1.78043654234791	0
Plate_1	4	183	731	28.8333333333333	265860	342694.6	0.271178125045893	0.358664812064806	0	0	0	109.062967326214	17.9999698759842	0	40.1025010801758	0	9.75134613159003	0	0	0	6.23458628493202	0	4.58182473858529	0	0	6.66220570767524	0	0.128073277604432	2.49736205777001	2.97568972265837	1.94232228096296	0	0	0	0	0	1.44799012310703	1.44570217967279	3.81454382741139	1.27762677556228	0	0.822112748545858	2.08578679561174	1.17677035638328	2.18113942246681	2.31384195499587	0	1.8476554215496	0
Plate_1	4	183	731	29	279117.4	359891.2	0.265348217774022	0.349443257420796	0	0	0	113.075573970218	18.79086207357	0	41.582518968583	0	10.178883225158	0	0	0	6.42791435136578	0	4.7599286042405	0	0	6.92693703864038	0	0.152731754594882	2.6042091810147	3.08678324162659	2.00462458075094	0	0	0	0	0	1.49495144684964	1.48648014461858	3.93962384341495	1.32087037553595	0	0.850125246457439	2.16249675523126	1.2182892254832	2.26459308918241	2.38864588929814	0	1.90216899438907	0
Plate_1	4	183	731	29.1666666666667	293695	378797.8	0.272201093913981	0.359563134963766	0	0	0	117.995932972305	19.7124467844724	0	43.1774673658655	0	10.5337792598925	0	0	0	6.72557487564633	0	4.9221569916865	0	0	7.18689299952164	0	0.178698908602707	2.72026965863267	3.20147099386277	2.08755160971471	0	0	0	0	0	1.55757471810998	1.53592237474389	4.06810304484269	1.37050675835127	0	0.878383733774049	2.23647573290004	1.25690577246896	2.3380620482842	2.47193986058528	0	1.96526583726357	0
Plate_1	4	183	731	29.3333333333333	305719.8	395437.2	0.273550395496905	0.368033899472187	0	0	0	122.146411458365	20.6683794408815	0	44.5998827156783	0	10.9540406989192	0	0	0	6.99432519108133	0	5.11952886932564	0	0	7.45230137056216	0	0.199242557946234	2.8388426764268	3.30924305189201	2.18019049383251	0	0	0	0	0	1.62211714354563	1.58854926279987	4.21995097807821	1.42062359510572	0	0.910451219595456	2.31492386826051	1.29893025625203	2.41077848722897	2.55074065205133	0	2.03725829199522	0
Plate_1	4	183	731	29.5	320829.2	416470.4	0.271932941192429	0.364291699482274	0	0	0	126.933394439332	21.8951215188893	0	46.122496564167	0	11.3719462117134	0	0	0	7.27618870551518	0	5.30519733694541	0	0	7.7313544810322	0	0.232444960338645	2.93568312319954	3.41274617477944	2.25273291980417	0	0	0	0	0	1.67558152455473	1.6448643880187	4.36142549322564	1.46127686198466	0	0.960075643805998	2.39178412558436	1.34321286357009	2.48387527974358	2.63614869834344	0	2.09878058179636	0
Plate_1	4	183	731	29.6666666666667	334208.2	436762.2	0.255360521980059	0.345970175388514	0	0	0	131.977042684795	22.8793652091707	0	47.4459158351596	0	11.8043395159712	0	0	0	7.5092531541222	0	5.47350193531266	0	0	7.98606879476275	0	0.248355470886791	3.02276401121289	3.50214995622311	2.32480734727976	0	0	0	0	0	1.73583928783768	1.69942452142424	4.50602908559433	1.50271258242162	0	0.992337820749284	2.47219722177144	1.38656544302341	2.5611436810525	2.71905015301924	0	2.1683691721307	0
Plate_1	4	183	731	29.8333333333333	350221.2	457319.4	0.253583251661933	0.344833579679673	0	0	0	136.60283895744	24.206709864762	0	48.9380715365974	0	12.274271733065	0	0	0	7.75354331668623	0	5.70438547776922	0	0	8.25416511595327	0	0.283591247784691	3.1162805656631	3.63164548687059	2.41514967059587	0	0	0	0	0	1.80261571126659	1.76060238232474	4.65027172401558	1.55762434948869	0	1.03372826462893	2.5521636316515	1.43311339178769	2.64158385589722	2.79518669743667	0	2.2424639500426	0
Plate_1	4	183	731	30	363464.2	475349	0.2474352259268	0.336148414238479	0	0	0	141.329647104333	25.1614502784345	0	50.5899881249913	0	12.7483672413686	0	0	0	8.01811912140819	0	5.8890353537532	0	0	8.52188033142971	0	0.325739794411463	3.20257979807922	3.73469270406327	2.4920193099345	0	0	0	0	0	1.86003040701109	1.814592416228	4.81501343749164	1.61055207057471	0	1.0642996178457	2.63212506985177	1.47756381554234	2.72210726506576	2.87687297258682	0	2.31454660442194	0
Plate_1	4	183	731	30.1666666666667	378005	495825.6	0.238033235380126	0.311670159398458	0	0	0	146.68483268521	26.0961875084153	0	52.2904654333803	0	13.395167155765	0	0	0	8.31859847371477	0	6.08164479580541	0	0	8.81915578064487	0	0.351825386034659	3.33861226559049	3.86421329506607	2.57166503126113	0	0	0	0	0	1.91868887514795	1.88214427019633	4.9686753707806	1.65467604519496	0	1.10093426656146	2.71780470468101	1.52646985591243	2.80483536044229	2.95718998111184	0	2.38684001655415	0
Plate_1	4	183	731	30.3333333333333	394368.8	518450.4	0.235532267401513	0.310432963714437	0	0	0	152.908288094149	27.3896194817211	0	53.9095379707578	0	13.9369320256321	0	0	0	8.55687899412361	0	6.31634701751697	0	0	9.13909835835371	0	0.373158228597445	3.45926298123395	3.99619462018877	2.68010861458962	0	0	0	0	0	1.98303180662461	1.9499814337606	5.12261275613981	1.714655457382	0	1.14505725284673	2.8125243831108	1.57418241465712	2.89508115265494	3.04469101680584	0	2.45767067647083	0
Plate_1	4	183	731	30.5	407873.8	535142.6	0.240591226023078	0.32364359611149	0	0	0	158.195834625422	28.4209094488784	0	55.3581698605719	0	14.3799674182389	0	0	0	8.83622953577181	0	6.56733423285048	0	0	9.44679214066904	0	0.405951376259512	3.59279139329739	4.12584436840742	2.78083110909391	0	0	0	0	0	2.04377660264542	2.00031077405034	5.28285056107399	1.77584835894676	0	1.18515554548387	2.8921045317151	1.62908690017264	2.98281524680949	3.14675993347629	0	2.52297989193394	0
Plate_1	4	183	731	30.6666666666667	426046.8	559232.4	0.237387776319014	0.324625143348019	0	0	0	163.974347858463	29.6787255359893	0	57.3091954889515	0	14.8545652931656	0	0	0	9.19283194695816	0	6.75961938858599	0	0	9.73033046119066	0	0.441432236935756	3.70651432826097	4.26598283918493	2.86486786176425	0	0	0	0	0	2.10269976248764	2.06449088182837	5.45310568821004	1.83711859071696	0	1.22523283409956	2.98227206364445	1.6756774346133	3.06909444591884	3.23428854265125	0	2.60118065121955	0
Plate_1	4	183	731	30.8333333333333	444053.6	585946	0.230990938078435	0.312518269432724	0	0	0	169.541269313835	30.9460038670414	0	59.1342984080437	0	15.3693755952557	0	0	0	9.52086582542331	0	6.96951370707001	0	0	10.0399239977473	0	0.49573412460918	3.84646143730461	4.38280650478175	2.95870865111057	0	0	0	0	0	2.1738667247514	2.12981846426548	5.60974172656786	1.89563010172614	0	1.25658497142129	3.07620774641551	1.72773878488692	3.15840794548002	3.33262757833241	0	2.68809574734219	0
Plate_1	4	183	731	31	460752.4	611235	0.229725537336613	0.314980853890437	0	0	0	175.904729197838	32.2330015144672	0	60.7063913601968	0	15.9630459085133	0	0	0	9.79402210959105	0	7.19346666888632	0	0	10.3823041743721	0	0.522356789775349	3.96844107352247	4.50465477161908	3.06003032550754	0	0	0	0	0	2.24255951612714	2.20400155765863	5.76763114471621	1.94928902795001	0	1.30316987137429	3.17143262399905	1.78133285861476	3.25253300298083	3.42428507298586	0	2.76788507129693	0
Plate_1	4	183	731	31.1666666666667	478091	633916.4	0.218856685812668	0.307914076222274	0	0	0	181.004431108183	33.4245440450136	0	62.3953557351653	0	16.5176297887628	0	0	0	10.1063554190511	0	7.45260677482303	0	0	10.709567157672	0	0.566387439101838	4.0872962085335	4.63619464894433	3.15496842950939	0	0	0	0	0	2.31549461898272	2.25689400710537	5.93963857452841	2.00795748724597	0	1.35443745633961	3.26528378821373	1.83063516231255	3.33994678143844	3.52149586670487	0	2.84409647589309	0
Plate_1	4	183	731	31.3333333333333	494396.2	656060.6	0.217437891789611	0.301535564814706	0	0	0	186.534319679558	34.6778750284963	0	64.0562099955567	0	17.0716939794021	0	0	0	10.4252191512106	0	7.67584880125274	0	0	11.0459146040729	0	0.607493500183408	4.21373775126089	4.76036196250806	3.25645673973451	0	0	0	0	0	2.38431669135982	2.3224180322151	6.10628561960853	2.06056170267963	0	1.40062651127302	3.35973155400286	1.88265825765653	3.43102287014347	3.61399808305742	0	2.92428571414343	0
Plate_1	4	183	731	31.5	511614.8	681828.8	0.210369357014947	0.288725364353847	0	0	0	192.740742843795	35.6803051516328	0	65.8902600545192	0	17.6745801217454	0	0	0	10.7705104294089	0	7.9524005878861	0	0	11.3733912375459	0	0.636402832181009	4.34989642910604	4.89536498816577	3.35873213833937	0	0	0	0	0	2.46985613460192	2.3970922322898	6.29432902364777	2.12715948227212	0	1.44880973647348	3.45759180431046	1.94095732683355	3.53966106004706	3.71809381277545	0	3.01185351710182	0
Plate_1	4	183	731	31.6666666666667	532214.6	710433.4	0.203375132842115	0.286307997668646	0	0	0	199.409428622281	37.1119426599446	0	67.8775381681515	0	18.2981094902676	0	0	0	11.0957392571111	0	8.16596807253427	0	0	11.7483083145094	0	0.678570141202295	4.47785249584	5.04955171581661	3.48235642288381	0	0	0	0	0	2.53776153780992	2.46527654851361	6.47989627389153	2.18806273874786	0	1.49521206300928	3.56488218386345	1.99646053808736	3.63742864258716	3.82522716691372	0	3.10577849781911	0
Plate_1	4	183	731	31.8333333333333	549142.8	734687.2	0.21265260375699	0.300996430388799	0	0	0	205.463022694039	38.5930298550933	0	69.764153857337	0	18.8937257523986	0	0	0	11.4016881828602	0	8.44371514527084	0	0	12.10100144273	0	0.733568582772064	4.62750507349995	5.20837075376131	3.59149314034851	0	0	0	0	0	2.62331937015998	2.54225089480259	6.689271910482	2.24819589619543	0	1.54650307553698	3.66881973905541	2.05862118978384	3.73018783847929	3.92201754614655	0	3.18331049531551	0
Plate_1	4	183	731	32	566540	760555.6	0.211144187201061	0.28826558467873	0	0	0	212.386500478297	39.9270927038829	0	71.5405445704679	0	19.5790346669032	0	0	0	11.7868260613363	0	8.70744722860236	0	0	12.4247882799713	0	0.785378589924055	4.75755686813095	5.3576099889572	3.69611207687681	0	0	0	0	0	2.68815546407715	2.63146860861581	6.86976054354348	2.32554852282177	0	1.59672409474132	3.77673616782467	2.12744108640081	3.83749939606617	4.02363587969871	0	3.27263003965195	0
Plate_1	4	183	731	32.1666666666667	590143	794000	0.202829451028364	0.278042944845247	0	0	0	219.0276061245	41.4405407733107	0	73.8042940400327	0	20.1774803502447	0	0	0	12.1261132082846	0	8.95726202417549	0	0	12.8166674483754	0	0.844504758286976	4.89346630708146	5.51288009504546	3.80714472006703	0	0	0	0	0	2.76408241907188	2.70492881376132	7.05761156835906	2.39130436408282	0	1.64064956244029	3.87979067619906	2.18034729318639	3.93573704786121	4.13922585825078	0	3.36725793542312	0
Plate_1	4	183	731	32.3333333333333	610099.8	818665.6	0.210603202133118	0.286194528779752	0	0	0	225.596663358257	42.7310394509947	0	75.7692847809085	0	20.8332939922118	0	0	0	12.5379266235349	0	9.25648682911812	0	0	13.1835076826487	0	0.891769575367872	5.05947001682069	5.66829188852723	3.91985701695049	0	0	0	0	0	2.83929331334788	2.78403492683091	7.23187265276362	2.45569708888225	0	1.685610689966	3.99416111020577	2.2439490008642	4.04315674184418	4.25056789876538	0	3.45422032068145	0
Plate_1	4	183	731	32.5	630141.6	846955.599999999	0.205903705145026	0.279789154758906	0	0	0	232.218373571829	44.1401757432142	0	77.8324384277912	0	21.4987449892817	0	0	0	12.8688041290996	0	9.52827618016455	0	0	13.5687723571821	0	0.947140919528614	5.22145408651448	5.81167663917777	4.05507667332344	0	0	0	0	0	2.93547447763696	2.85260381336619	7.42254912597523	2.52348547909345	0	1.73558773938277	4.1037143689357	2.31182262931611	4.14963425057162	4.35726364554109	0	3.55383371736842	0
Plate_1	4	183	731	32.6666666666667	654387.6	880232	0.200248421025851	0.263064696101649	0	0	0	239.754176403779	45.7812505589216	0	79.7468044523843	0	22.2490439766933	0	0	0	13.3041546205946	0	9.80467205991489	0	0	13.9814145690918	0	0.998117172774375	5.39679523977879	5.97537280781057	4.18933994640615	0	0	0	0	0	3.01306982624402	2.92474244783323	7.63939403166627	2.59566521830839	0	1.78689450492655	4.22216463986308	2.3726912748986	4.25973654587591	4.47715216757804	0	3.64853371447611	0
Plate_1	4	183	731	32.8333333333333	673070.2	907810.6	0.19917170193283	0.269910288376312	0	0	0	246.695406916864	47.3191679911816	0	81.8816867041964	0	22.8070866800144	0	0	0	13.6542624299653	0	10.0985544556657	0	0	14.3664482704652	0	1.04993890642294	5.54034623717979	6.13292051465298	4.29312127198981	0	0	0	0	0	3.1091640602046	2.99670698628088	7.83690239634852	2.66806733906087	0	1.847451118377	4.33870693306293	2.42842221125239	4.36718625879533	4.59828019868267	0	3.74773873152837	0
Plate_1	4	183	731	33	697313.6	937151.6	0.19535295539395	0.261023292672004	0	0	0	253.920911646093	48.6238221858017	0	84.0202424906855	0	23.4456177552813	0	0	0	14.0256395780779	0	10.3868221248691	0	0	14.7949857665326	0	1.11579960176684	5.7050252687088	6.29384173086462	4.41429654167702	0	0	0	0	0	3.18983206157664	3.09653208472578	8.03592356128959	2.7470141576148	0	1.9136889157055	4.44683064263562	2.49484143058716	4.4788300947114	4.7123935362308	0	3.84872088597601	0
Plate_1	4	183	731	33.1666666666667	720301.8	970499.799999999	0.183472287219423	0.24689696407599	0	0	0	261.372360196752	50.5443927630459	0	86.2882525030458	0	24.1241995764997	0	0	0	14.40651752681	0	10.6781081513279	0	0	15.1962583246392	0	1.15954881517562	5.85345922726262	6.45823477014712	4.5553972018783	0	0	0	0	0	3.28363434399163	3.18073167566392	8.25300311133676	2.81964415080699	0	1.96877600118633	4.57753992860724	2.57092435040078	4.61263541046481	4.83200762103371	0	3.95051337771167	0
Plate_1	4	183	731	33.3333333333333	741843.2	998650	0.185091075823046	0.242887619728598	0	0	0	268.466535079776	52.339361514214	0	88.4507241364266	0	24.9426010001498	0	0	0	14.8115883495092	0	10.9616549601131	0	0	15.6308992864607	0	1.22722125423981	6.0106430619048	6.63902692040339	4.6923479208702	0	0	0	0	0	3.38301521306427	3.27561972281291	8.48586212997942	2.8878146162936	0	2.02557370264467	4.69497597685806	2.63495732827585	4.72173411814355	4.95457952935901	0	4.05333922463452	0
Plate_1	4	183	731	33.5	762660	1028172.2	0.180777546510161	0.246854828693501	0	0	0	276.192776275501	53.854380316136	0	90.6389673197835	0	25.7962835739965	0	0	0	15.2698366522419	0	11.2990998177407	0	0	16.0507449737993	0	1.30435814868683	6.16115790008109	6.80903733471558	4.81958944379043	0	0	0	0	0	3.4765516892825	3.36791607787634	8.69280873596808	2.96827509354341	0	2.0812921205394	4.81883964219975	2.70832270450334	4.84041603016103	5.06890307415023	0	4.14925122477531	0
Plate_1	4	183	731	33.6666666666667	785704.8	1057908	0.178983500022131	0.240804648151605	0	0	0	283.731518682678	55.3691530997156	0	92.941478260914	0	26.4830880397123	0	0	0	15.7137373132039	0	11.6361185298879	0	0	16.4394352690126	0	1.36508263853244	6.36236050528943	6.99204636255733	4.96062362693261	0	0	0	0	0	3.56356950535478	3.4548549527493	8.92176721727036	3.05804814085929	0	2.1410562361037	4.94749141761333	2.78471527270964	4.96570244932271	5.20195841993692	0	4.25611824944149	0
Plate_1	4	183	731	33.8333333333333	810728.8	1094366.8	0.184812979885823	0.251211214307829	0	0	0	291.933077664989	56.9688779093999	0	95.325640137751	0	27.2406857789813	0	0	0	16.106378289153	0	11.9328571397358	0	0	16.8612038079084	0	1.43940165585333	6.55274190010633	7.18312868024959	5.09936124927311	0	0	0	0	0	3.65071214446284	3.5447300739193	9.15136987748823	3.13444855353578	0	2.19767217199181	5.07890553480399	2.85438796554094	5.08359841100393	5.31752569091644	0	4.35891548935633	0
Plate_1	4	183	731	34	836008.800000001	1128505.6	0.184424606427044	0.251653743695294	0	0	0	299.581535394638	58.8072026623067	0	97.6732938967674	0	28.0501254440218	0	0	0	16.4816296036435	0	12.3041379484975	0	0	17.3807346239569	0	1.51629932977029	6.72730564013757	7.367845667692	5.25685249316594	0	0	0	0	0	3.74854832846755	3.62909856398072	9.38460102361909	3.22324101724063	0	2.25873651726841	5.20797034207681	2.92687420017802	5.20589999273409	5.45068549153688	0	4.46599881803203	0
Plate_1	4	183	731	34.1666666666667	864996.6	1168640.4	0.186893305552765	0.258347889313768	0	0	0	308.117831301169	60.8552107409518	0	100.222802705559	0	28.7743186900195	0	0	0	16.9573777859395	0	12.6198098902204	0	0	17.8543364271309	0	1.58415587483065	6.91887383632935	7.55162289181014	5.39865781019368	0	0	0	0	0	3.85726640641401	3.72248574753575	9.62454601033336	3.31217990500313	0	2.31915377711502	5.34239079579103	3.00437940940371	5.33069075832	5.5955990561063	0	4.58289172327987	0
Plate_1	4	183	731	34.3333333333333	889394.8	1203777.6	0.183811489421878	0.255627715736589	0	0	0	316.47622526769	62.6079211106782	0	102.492857778461	0	29.4825054960263	0	0	0	17.4045905009457	0	12.9202715564351	0	0	18.2819904508611	0	1.64889551710233	7.09722918933221	7.72831092695376	5.52434997445649	0	0	0	0	0	3.96110245482218	3.82277440911286	9.84838069448417	3.38904109588601	0	2.38199053866299	5.47816775321332	3.07751850411347	5.44851099041153	5.72343912126462	0	4.70120388641475	0
Plate_1	4	183	731	34.5	918172.4	1243888.4	0.177329845557175	0.246737369368231	0	0	0	324.874072944866	64.4540995260563	0	105.022342036114	0	30.2891561601593	0	0	0	17.8460443199847	0	13.276949087153	0	0	18.8033445112917	0	1.71642841085732	7.28340428008046	7.91164188397533	5.67942411248047	0	0	0	0	0	4.06326732338954	3.93372450304108	10.0967165245093	3.47107654690584	0	2.44328108109363	5.62195638139404	3.15326434747165	5.59112754626281	5.85014640294629	0	4.82371514965348	0
Plate_1	4	183	731	34.6666666666667	945099.4	1284113.8	0.170445380955673	0.229973423576688	0	0	0	333.495241881258	66.3592655701642	0	107.532786401408	0	31.1031633194396	0	0	0	18.3309323386075	0	13.6142463529313	0	0	19.2783971146272	0	1.7851574072626	7.450450550813	8.10477143992481	5.83412952441666	0	0	0	0	0	4.16268831415226	4.01873532946057	10.329244709184	3.55989280452007	0	2.51373664749818	5.75441416890309	3.2399799723496	5.73632129603354	5.98875796734358	0	4.93822549980589	0
Plate_1	4	183	731	34.8333333333333	969601.4	1317147.2	0.174603894449795	0.233391804524696	0	0	0	341.737263251998	68.15362873772	0	109.823490905059	0	32.0592478437912	0	0	0	18.8571190810368	0	13.9730504535338	0	0	19.8050231374357	0	1.87338639481656	7.67179908284539	8.328906438557	5.99813197465808	0	0	0	0	0	4.27701729900671	4.12592079185326	10.5787863099999	3.64581215366886	0	2.57833249584237	5.89141913123278	3.32709763488425	5.88069259517028	6.13640487486096	0	5.06079572851011	0
Plate_1	4	183	731	35	997178.200000001	1349531.6	0.16978596336002	0.229838242095309	0	0	0	349.802564276691	70.0611603428132	0	112.220453346028	0	32.9382162043336	0	0	0	19.352290448822	0	14.3493992753731	0	0	20.2902977466853	0	1.97078198474041	7.86619375416148	8.5364794339059	6.16604416233533	0	0	0	0	0	4.39381934025778	4.23538613256544	10.8348571450735	3.7385113942617	0	2.6512705760126	6.05253521078223	3.41017254532703	6.01652828262568	6.28078935298981	0	5.17694601918275	0
Plate_1	4	183	731	35.1666666666667	1028751.6	1392778.4	0.165997791261006	0.216215492476209	0	0	0	358.517367329897	71.9577346694224	0	114.886445394846	0	33.8245410600233	0	0	0	19.8016413950581	0	14.740841962248	0	0	20.778687606431	0	2.07055219021999	8.06568032306546	8.74869726972632	6.32771814278671	0	0	0	0	0	4.49153515919227	4.33836886508128	11.1094663417001	3.83429606429417	0	2.7319530812446	6.20694258211436	3.49462282875875	6.14999315634976	6.4261898327936	0	5.30513139488717	0
Plate_1	4	183	731	35.3333333333333	1057629	1435353.6	0.165090942985557	0.219352009285579	0	0	0	368.310302826936	73.93895823033	0	117.731588534277	0	34.6671369221879	0	0	0	20.2502566354458	0	15.0933598973268	0	0	21.2821961030837	0	2.16358669606892	8.27957714244368	8.95741918598041	6.4924908405529	0	0	0	0	0	4.59960738937764	4.45106979330591	11.3614904117911	3.93177147461724	0	2.80113709650459	6.35442096157092	3.57774862547586	6.29712858551024	6.56571099766871	0	5.42688749149617	0
Plate_1	4	183	731	35.5	1085313.4	1469283.4	0.164361466783074	0.230642047562733	0	0	0	378.345724460902	76.293505163696	0	120.762974201106	0	35.6672911254756	0	0	0	20.829444508941	0	15.4580884594843	0	0	21.8118637536936	0	2.24491698568988	8.47836690303372	9.17886405185559	6.66518849012453	0	0	0	0	0	4.71992397923024	4.5555424759339	11.6353611831147	4.03377093074628	0	2.87201112764413	6.50723777780809	3.66370961773249	6.44082275295537	6.7286190159133	0	5.56608072711832	0
Plate_1	4	183	731	35.6666666666667	1112950.4	1510243.6	0.162800573079505	0.227260350331774	0	0	0	387.318287914473	78.4428160259761	0	123.267756778418	0	36.6057235260709	0	0	0	21.3394594999679	0	15.8481654020639	0	0	22.3657489401339	0	2.34548107498735	8.68537518360056	9.39124285226592	6.8293425080607	0	0	0	0	0	4.83791406830412	4.65665900305989	11.9016494925117	4.13674181898274	0	2.94486236426414	6.66929732920637	3.74824507251698	6.57790695526784	6.87337070792977	0	5.69267666242889	0
Plate_1	4	183	731	35.8333333333333	1143866.2	1558205.4	0.161118007645889	0.220355319179683	0	0	0	397.3378588977	80.2557819651204	0	126.020360928332	0	37.450351952044	0	0	0	21.8392958490317	0	16.2688271175769	0	0	22.8766976597045	0	2.42507701576539	8.92373453533973	9.62425114439903	7.00284320050625	0	0	0	0	0	4.97055749018689	4.7788712905285	12.1720146868709	4.23587822720969	0	3.01147944574916	6.83229805783203	3.83782837353509	6.72678655286116	7.0262286789549	0	5.82963709188528	0
Plate_1	4	183	731	36	1178062.2	1604048	0.162467808706648	0.227271544368529	0	0	0	407.019234632909	82.4729371164594	0	128.974195248411	0	38.4947259668219	0	0	0	22.4088589265398	0	16.6944300419027	0	0	23.5155968484452	0	2.525541429842	9.14200629276213	9.85485557014162	7.20571434402271	0	0	0	0	0	5.09694805812044	4.89070173865623	12.4493560571184	4.3376251018393	0	3.08890471196285	6.99012862191602	3.93240322107905	6.89363828303507	7.18893362662205	0	5.96585724203243	0
Plate_1	4	183	731	36.1666666666667	1209439.4	1645779.4	0.165132249443811	0.22313928306993	0	0	0	417.302704541241	84.8939657757565	0	131.866384248176	0	39.4928245089852	0	0	0	22.9069703622661	0	17.085039146643	0	0	24.1073731817905	0	2.63551134203942	9.37958292831302	10.0801269595013	7.38345981828196	0	0	0	0	0	5.22169252226948	4.9974132441245	12.7403587812766	4.43379688047416	0	3.16150430424899	7.14031503710892	4.0261790458475	7.05723364085225	7.35456201205887	0	6.10484876905731	0
Plate_1	4	183	731	36.3333333333333	1242579.8	1692270.8	0.161917228504684	0.20698844674392	0	0	0	427.447610942758	86.8365833813839	0	134.604095434051	0	40.499070629369	0	0	0	23.4832815432304	0	17.4972756541971	0	0	24.694310627433	0	2.71997612419393	9.60298264341872	10.3018523085841	7.55818014317179	0	0	0	0	0	5.33877095738553	5.12251708458369	13.0214996411915	4.5520343070206	0	3.24719626859621	7.31143566613762	4.11938212935815	7.20856012289087	7.51768542784885	0	6.24766604554073	0
Plate_1	4	183	731	36.5	1277220	1735285.8	0.15803943230085	0.203167681392363	0	0	0	437.640789780614	89.1261436233612	0	137.405733697604	0	41.3853954850587	0	0	0	24.0590443891242	0	17.9038641750687	0	0	25.257862040621	0	2.8414321397831	9.82505237735899	10.5559411788356	7.74019078554284	0	0	0	0	0	5.46589486065436	5.25266399301925	13.3007142798391	4.65829470322704	0	3.32844709417776	7.48341869039092	4.21330556041168	7.36752744762993	7.67109519288709	0	6.38127040590472	0
Plate_1	4	183	731	36.6666666666667	1309387.6	1772669.2	0.155452393810602	0.197649582272909	0	0	0	447.253690704634	91.6334300984269	0	140.444314947821	0	42.2735565773708	0	0	0	24.6131879537939	0	18.319528555291	0	0	25.8510083335218	0	2.94639014734588	10.0580695320246	10.7997880746422	7.93826139903154	0	0	0	0	0	5.58948526896802	5.36975370000114	13.6013689999967	4.76057968626848	0	3.42215047701323	7.66159222085296	4.32237253016608	7.53324937419546	7.83525407398563	0	6.52795780189992	0
Plate_1	4	183	731	36.8333333333333	1343984.8	1820171.4	0.152650538839048	0.18708677527892	0	0	0	457.640564494508	93.8224066873088	0	143.620312905	0	43.4885562398012	0	0	0	25.2359147340723	0	18.7305489891574	0	0	26.4435497654598	0	3.06200754029212	10.2851155591293	11.0436532837853	8.12429966482325	0	0	0	0	0	5.70855585744547	5.48540646521113	13.9177463494337	4.86167268596568	0	3.50417320038298	7.83580064546635	4.41647496541864	7.70330289684164	8.00482416962429	0	6.66989234785056	0
Plate_1	4	183	731	37	1376965.6	1861551.4	0.149271543342884	0.185805161098652	0	0	0	468.255370641995	96.0358526390227	0	146.549729580924	0	44.607892593671	0	0	0	25.8151384284516	0	19.1595756286345	0	0	27.0289209243607	0	3.18556025346825	10.5206601022456	11.2995802347132	8.32682867307555	0	0	0	0	0	5.85066131123784	5.61044014757295	14.2178044996755	4.98236683365425	0	3.57746067437151	8.00576975696897	4.52246674408441	7.86149996296122	8.18238960156	0	6.80656262051146	0
Plate_1	4	183	731	37.1666666666667	1411364.8	1901774.4	0.148140021976126	0.187762305925695	0	0	0	479.527546504633	98.6154117333116	0	149.554822964768	0	45.7761663858247	0	0	0	26.408406664814	0	19.6595897900923	0	0	27.6317810822235	0	3.31693219455824	10.7521287939913	11.5708797859068	8.53848187927944	0	0	0	0	0	5.98876351195373	5.73248093747023	14.5143279245855	5.10937368852793	0	3.65627664915912	8.19745325359707	4.61884390406783	8.02233494312172	8.34476366745562	0	6.95690850254084	0
Plate_1	4	183	731	37.3333333333333	1446474	1948595.6	0.148279647715203	0.180925041896379	0	0	0	490.152986997796	100.862770367311	0	152.725537848881	0	46.768582988251	0	0	0	26.9724919025217	0	20.1373612362379	0	0	28.3051385792781	0	3.40481994106196	11.0511581956405	11.8181763360084	8.74242729207095	0	0	0	0	0	6.1285023432773	5.86383092735315	14.8263495363473	5.20921384738192	0	3.74246907470968	8.37851380026777	4.72140392682915	8.19910486167526	8.51359511819842	0	7.12223657524318	0
Plate_1	4	183	731	37.5	1481573.6	1993614.2	0.15081140086717	0.184374479112698	0	0	0	500.861744275111	103.088971423858	0	155.748904227381	0	47.7538740686899	0	0	0	27.5641481991037	0	20.6084598677899	0	0	28.9012788617659	0	3.53257191266033	11.334677513906	12.0638054086217	8.95433842926414	0	0	0	0	0	6.27659763105059	6.00096870042373	15.1446686528474	5.3205615644411	0	3.83185411152025	8.55146783182718	4.82329701459084	8.38307011462228	8.69916496946016	0	7.2768559939789	0
Plate_1	4	183	731	37.6666666666667	1520643.4	2038397.8	0.148072242613566	0.182736382452419	0	0	0	512.531137445244	105.922440372066	0	159.145929676915	0	48.8842047449777	0	0	0	28.1961057456453	0	21.0809803701152	0	0	29.5751589355952	0	3.64870292615639	11.5695719147142	12.3165101761721	9.15703761878773	0	0	0	0	0	6.41754289930493	6.13550126947889	15.460955642346	5.45107847852158	0	3.92438975154793	8.73883438065246	4.92583141376722	8.56199764423346	8.87620910040874	0	7.42800520749843	0
Plate_1	4	183	731	37.8333333333333	1561175.2	2089599	0.147181661260092	0.176261636628702	0	0	0	523.97640241394	108.752692157335	0	162.246052100843	0	50.0270541665398	0	0	0	28.9461482140394	0	21.5211533123496	0	0	30.2818198751634	0	3.78473732228319	11.8309535161806	12.589278649731	9.36351625071133	0	0	0	0	0	6.56813799126824	6.27978737313632	15.778709280522	5.57005580413428	0	4.01213526291513	8.92552019178381	5.0418564499679	8.73973499123908	9.06631884421224	0	7.59627104477813	0
Plate_1	4	183	731	38	1596789.8	2133443.2	0.148492278110947	0.172459752313071	0	0	0	535.117911275768	111.039716517936	0	165.482616040828	0	51.186781951772	0	0	0	29.5814729236775	0	22.019853698473	0	0	31.0236219374499	0	3.92318034080576	12.1006756055935	12.8868028989012	9.58009673653566	0	0	0	0	0	6.71551777556852	6.43043863513822	16.1036606221772	5.70559643611744	0	4.10770679188894	9.13378653512329	5.16432166748258	8.93327833166069	9.26278573514979	0	7.75688859413144	0
Plate_1	4	183	731	38.1666666666667	1635374.8	2177605.2	0.143026171743795	0.168871533995704	0	0	0	546.402623562171	113.570317962073	0	168.612145677917	0	52.2605819471393	0	0	0	30.2100467744068	0	22.512448771057	0	0	31.6592355329891	0	4.05703595386957	12.3691589246706	13.1627347603886	9.80736850618477	0	0	0	0	0	6.86387106809882	6.56437667927943	16.4354642591602	5.81522092504824	0	4.19888080583395	9.31748321939188	5.28096275240856	9.11021949460171	9.45012742585869	0	7.91668150269272	0
Plate_1	4	183	731	38.3333333333333	1676910.8	2223298.8	0.138935520648381	0.15793177774511	0	0	0	557.947862907978	116.093027894763	0	172.265267620948	0	53.6352244834622	0	0	0	30.8416791775396	0	23.0508908610437	0	0	32.3630266310438	0	4.21444775324612	12.6607960067639	13.4510175216068	10.0406728473569	0	0	0	0	0	7.00887141327932	6.69281276951854	16.789785009822	5.93041593422196	0	4.29607408761761	9.52079126823601	5.39633781570106	9.29712012196	9.63558406365154	0	8.08615992682201	0
Plate_1	4	183	731	38.5	1713416.4	2268729.2	0.141143539810322	0.158401801720818	0	0	0	569.234563730565	118.869647681372	0	175.569261751575	0	54.9808163705808	0	0	0	31.5451131649365	0	23.5152563940073	0	0	33.0423374612986	0	4.35788508665847	12.9267392102978	13.7258978120308	10.2675838681653	0	0	0	0	0	7.15084591433324	6.84164511788511	17.1162578962462	6.07099767196466	0	4.39338167974876	9.71033503037111	5.50145189635866	9.47475069706664	9.82793569365413	0	8.24459662967716	0
Plate_1	4	183	731	38.6666666666667	1752886.6	2310055.4	0.140145969824047	0.158236758376276	0	0	0	580.840842491395	121.445365104621	0	178.760247351521	0	56.227401612647	0	0	0	32.1771588859618	0	24.0200038884339	0	0	33.7038272686737	0	4.48385111282901	13.2188450736313	14.0200977086826	10.4902997433642	0	0	0	0	0	7.30699730312639	6.97674414861528	17.4500800576593	6.20407975250497	0	4.49074501332145	9.90875132874164	5.6231924355837	9.6638901230607	10.010018310559	0	8.39932960072017	0
Plate_1	4	183	731	38.8333333333333	1796147.2	2359818.8	0.138633104052627	0.164238914000552	0	0	0	593.849586829522	124.684423677128	0	182.212697728887	0	57.3703318748151	0	0	0	32.8676257133485	0	24.5621108295509	0	0	34.3830500404112	0	4.61434825727476	13.4817730168355	14.3216499280397	10.7273312316499	0	0	0	0	0	7.46124179714953	7.13248213252079	17.797288606719	6.33571543790088	0	4.5876531251216	10.1066039151117	5.7405044253605	9.84401329326588	10.1970553954018	0	8.58995940437158	0
Plate_1	4	183	731	39	1838018	2409089.2	0.143352866049344	0.164509472254147	0	0	0	606.191825713799	127.534565099161	0	185.806323558747	0	58.5398529220331	0	0	0	33.5491924287859	0	25.0730758904726	0	0	35.1346684619995	0	4.76159670207283	13.8004138074241	14.6135992120123	10.9706576542519	0	0	0	0	0	7.6127084213806	7.28228162325172	18.1421001883808	6.46914481800292	0	4.69953750813728	10.3200870802955	5.85893049973893	10.0483825537706	10.3924053981634	0	8.76675304911977	0
Plate_1	4	183	731	39.1666666666667	1882077.8	2469179.4	0.144439406102794	0.167549150100043	0	0	0	618.736434178953	130.222939998774	0	189.256293353419	0	59.903639719834	0	0	0	34.296487710922	0	25.5917074125225	0	0	35.883057590094	0	4.9367448275137	14.0938634396065	14.9140661252123	11.2083778448698	0	0	0	0	0	7.77838759707542	7.43060051828352	18.4817457077586	6.61031820045352	0	4.79054429775768	10.5201895429876	5.97906108385938	10.2435312250439	10.5976043239305	0	8.94412934272491	0
Plate_1	4	183	731	39.3333333333333	1930613	2520970	0.141705764195045	0.165496145004609	0	0	0	631.672582536701	133.121036073101	0	192.982204303141	0	61.1900331860335	0	0	0	35.0882504873727	0	26.1751670952941	0	0	36.6570241084987	0	5.10026378630467	14.386719140806	15.2090747002528	11.4715091129187	0	0	0	0	0	7.94021397603155	7.5966319942962	18.8336685194103	6.7451999241773	0	4.88759135923819	10.7304778302528	6.11168515056475	10.4374180776134	10.8082157618133	0	9.13088289679141	0
Plate_1	4	183	731	39.5	1977041.4	2573216.4	0.140247780307195	0.158857660730529	0	0	0	645.623979483899	136.151187223873	0	196.63544932852	0	62.5478493276474	0	0	0	35.8234906643145	0	26.7411839159925	0	0	37.446383544438	0	5.25772014636819	14.7249193513729	15.5355417320914	11.7125903836448	0	0	0	0	0	8.0975656720528	7.75611694029052	19.1906738346932	6.88509575672498	0	4.9954987115775	10.9536420032928	6.24032096040819	10.6336187761597	11.013641438912	0	9.31726689501976	0
Plate_1	4	183	731	39.6666666666667	2021366.4	2625967.4	0.141341143193451	0.146883957063903	0	0	0	658.455888198519	139.096367424052	0	200.380456977839	0	63.877625327632	0	0	0	36.573723258939	0	27.2966676676734	0	0	38.1813488011872	0	5.41693665356708	15.0372909883181	15.8452501332435	11.9784037794381	0	0	0	0	0	8.26495726376989	7.92174565685536	19.5632312613072	7.01559894355005	0	5.09717514016972	11.1521432026566	6.3666567828314	10.8301032901053	11.2223986412986	0	9.49273498442756	0
Plate_1	4	183	731	39.8333333333333	2066219.2	2670603.8	0.136450465391011	0.14516329682923	0	0	0	671.670950370525	141.965073768698	0	204.243680487923	0	65.2650984229952	0	0	0	37.2914855999384	0	27.8954561151845	0	0	38.9627555425098	0	5.59276726110841	15.3548404307255	16.1718386114194	12.2187990069142	0	0	0	0	0	8.42665603346173	8.08263844200342	19.9391971036617	7.15262074639132	0	5.19816005174813	11.3796836012199	6.49716455795788	11.0330152676948	11.4196658119718	0	9.68131880319	0
Plate_1	4	183	731	40	2117518.6	2716746.4	0.132610152762439	0.136192077069362	0	0	0	684.279970116405	145.279300407073	0	207.847616831348	0	66.6843938454834	0	0	0	38.1036194375783	0	28.4769056385443	0	0	39.7522607802564	0	5.7746135613909	15.6658884500515	16.4987952840464	12.4884042541586	0	0	0	0	0	8.58594304378346	8.25127304327307	20.3201317710153	7.30670232467348	0	5.31867668365523	11.5946123779109	6.63112935167818	11.2302048855228	11.6388130263785	0	9.871464331063	0
Plate_1	4	183	731	40.1666666666667	2163229.8	2771264.8	0.131369563088739	0.135651294011706	0	0	0	697.898733953025	148.458973936605	0	211.93490702098	0	68.0936534841676	0	0	0	38.8456545606707	0	29.0166802126912	0	0	40.5250045844951	0	5.94647474984279	15.9583103695152	16.8443226438212	12.7532444258068	0	0	0	0	0	8.75634822022182	8.40460434459424	20.7073843469642	7.45451741086373	0	5.44093543757199	11.8160291967242	6.76928775183552	11.447034392526	11.8524231614142	0	10.0498371994165	0
Plate_1	4	183	731	40.3333333333333	2208237.2	2813290.6	0.130153843921985	0.140032867449834	0	0	0	711.111577033928	151.503167057385	0	215.729895571226	0	69.5188040762629	0	0	0	39.6528203172441	0	29.6022041025942	0	0	41.3352324454442	0	6.11438293630045	16.2696330819208	17.1849150413187	13.0121849800501	0	0	0	0	0	8.92444082702385	8.57181499633224	21.0931241226543	7.60798995658114	0	5.55355657703229	12.0341738853637	6.89775574524237	11.6538675936898	12.0604916755646	0	10.2534204314383	0
Plate_1	4	183	731	40.5	2255493.4	2870381.6	0.124440462204142	0.141359812486125	0	0	0	724.666361880296	154.61658595484	0	219.693175561893	0	70.9982160379811	0	0	0	40.4353881483158	0	30.2033103657662	0	0	42.1403096049244	0	6.28540919819644	16.6065839162414	17.49484127479	13.2988464679378	0	0	0	0	0	9.0996271715296	8.73678266771304	21.4725348162082	7.75002861369738	0	5.66862710853216	12.2659960475344	7.03488414946413	11.858074137914	12.2754564795003	0	10.44116443018	0
Plate_1	4	183	731	40.6666666666667	2303290.2	2928445.6	0.120792476864064	0.1325133463291	0	0	0	738.803528454143	157.709017595232	0	223.646627900511	0	72.4884779638923	0	0	0	41.213023719205	0	30.8847731152098	0	0	42.9979086174161	0	6.46111902282309	16.9751753630886	17.8361719889095	13.5764449167683	0	0	0	0	0	9.26204144469446	8.91289768123043	21.8494606114566	7.90946931248926	0	5.78190300796873	12.4815118648772	7.17558289348637	12.063327592547	12.4933820265034	0	10.6544448540997	0
Plate_1	4	183	731	40.8333333333333	2349042.8	2982486.2	0.121445120892101	0.138735313869932	0	0	0	752.064471055194	160.718257186894	0	227.492051809582	0	74.0226594361857	0	0	0	42.0627364196199	0	31.4683076332853	0	0	43.8287955839487	0	6.62453361579457	17.3275556758738	18.166394218606	13.842486993645	0	0	0	0	0	9.44197886600007	9.09051511741059	22.2184672811369	8.06169176281455	0	5.89011007153715	12.697921819708	7.30829934945575	12.2754349161713	12.709488048157	0	10.8446356277507	0
Plate_1	4	183	731	41	2392606.6	3025440.2	0.119587282853768	0.131916762909901	0	0	0	765.74219931256	164.116470702492	0	231.391149090003	0	75.5271377600975	0	0	0	42.9393395821129	0	32.0766687634143	0	0	44.6832995560958	0	6.83823728931272	17.698707389494	18.5238146446971	14.1451685664149	0	0	0	0	0	9.62770885631037	9.27939266837271	22.6208318280719	8.21157188579275	0	6.00011459463329	12.9321548641385	7.45834564944404	12.4980106616355	12.9272173368544	0	11.0470579406823	0
Plate_1	4	183	731	41.1666666666667	2443556	3084841.6	0.115044411954127	0.124007401432395	0	0	0	778.300842808458	167.405660243399	0	235.305366563411	0	76.8760672093787	0	0	0	43.8098697270406	0	32.6822817748852	0	0	45.5245355637807	0	7.03636817538398	18.0396407431736	18.8634451100944	14.4171368515201	0	0	0	0	0	9.80632449082625	9.46654848765657	23.0189450856476	8.37486719790207	0	6.12580831390369	13.1602268500021	7.61048839175525	12.7108708465411	13.1465799488064	0	11.2591616824665	0
Plate_1	4	183	731	41.3333333333333	2491913.6	3133784.4	0.113581561625587	0.117833437985078	0	0	0	791.981914112161	170.883053816298	0	239.493650553041	0	78.3197418489094	0	0	0	44.6601748497679	0	33.348093552031	0	0	46.3859254232616	0	7.24886519240492	18.3996647355915	19.265130798409	14.7225758927014	0	0	0	0	0	9.98969064489624	9.64774502618147	23.4357400175819	8.5382663795773	0	6.25375511839782	13.4064649713708	7.76395706436335	12.9278971822526	13.3729248149256	0	11.465319545209	0
Plate_1	4	183	731	41.5	2535219.8	3180849	0.110374485187453	0.118149650304238	0	0	0	805.052072517056	174.072870871334	0	243.358246904692	0	79.8257850159806	0	0	0	45.5651040651519	0	33.9628011316785	0	0	47.2462585805352	0	7.45290388744888	18.7597725147015	19.6475537482252	15.0194083706314	0	0	0	0	0	10.1674269457046	9.82364177006261	23.8528997899125	8.69053504499577	0	6.37844427995014	13.6307447128676	7.90440426417848	13.1359192015249	13.5801658002532	0	11.6555412611339	0
Plate_1	4	183	731	41.6666666666667	2582427.6	3226906.6	0.104069390846529	0.110782000111269	0	0	0	817.969084816458	177.108226256273	0	247.240548178626	0	81.2820534670625	0	0	0	46.4463363880396	0	34.6232850509417	0	0	48.0946547561814	0	7.64106373348544	19.1109861773417	20.0127534869217	15.3320251614739	0	0	0	0	0	10.3595920093066	10.0037869765063	24.2746659758764	8.85648429314988	0	6.50423130554659	13.8677691642801	8.06625112727156	13.3356092603098	13.7900181564249	0	11.8552975760642	0
Plate_1	4	183	731	41.8333333333333	2623673.8	3275066.6	0.100006905841195	0.107725682720241	0	0	0	830.125784629006	180.022578465692	0	250.970918496474	0	82.6196017138825	0	0	0	47.2997386395071	0	35.2290913869474	0	0	48.9650251408412	0	7.83577751845578	19.4733742271899	20.3793508223569	15.6371903171717	0	0	0	0	0	10.5362416810087	10.1868278934574	24.6773924483711	9.00735460881787	0	6.63311965569445	14.0977506576189	8.20594188998755	13.5298962516572	13.9889812583741	0	12.0516884808383	0
Plate_1	4	183	731	42	2665351.6	3322996.8	0.0984084337226108	0.0981803255348121	0	0	0	842.309228812254	182.972660108232	0	254.566826083699	0	83.9841391744535	0	0	0	48.123478443565	0	35.8288921898189	0	0	49.7871668861017	0	8.00663726410047	19.8250057627002	20.7428021193404	15.9446936926284	0	0	0	0	0	10.7138007776859	10.3662044789677	25.064863151268	9.17105487496161	0	6.75551857106203	14.3254241442257	8.36066142661551	13.7246584291237	14.1908399002182	0	12.2502205325893	0
Plate_1	4	183	731	42.1666666666667	2708706.6	3369261.6	0.0949712983006989	0.0992215473707966	0	0	0	854.669393341547	185.93617813717	0	258.305367175842	0	85.3324623191896	0	0	0	48.92527382299	0	36.4551119337092	0	0	50.6130114198343	0	8.18981803969278	20.163666269779	21.0971892785786	16.2368000948367	0	0	0	0	0	10.8923946796196	10.5502343652469	25.4503435064898	9.32294970145793	0	6.87558240473754	14.5430670756436	8.50727163995258	13.9200042702297	14.3939708149131	0	12.4364290939624	0
Plate_1	4	183	731	42.3333333333333	2752104.2	3399010	0.0946340467908762	0.090188654860126	0	0	0	867.039558190487	188.868167969294	0	261.964898868812	0	86.6557364247191	0	0	0	49.7713906577412	0	37.0480403611769	0	0	51.4223745750156	0	8.35758550819157	20.5087613827035	21.4511677612532	16.518325121958	0	0	0	0	0	11.070008386375	10.7170801948786	25.8312315364558	9.4758585145534	0	6.99361207972057	14.7572512476773	8.65233397222182	14.1212191545368	14.5970079797729	0	12.6290240239189	0
Plate_1	4	183	731	42.5	2795137	3450898.8	0.094464515046969	0.0845250080683683	0	0	0	879.487362408681	191.813253547034	0	265.610853632073	0	88.0032453890659	0	0	0	50.5616021143693	0	37.6140301580156	0	0	52.1861133131772	0	8.5280148914121	20.843664215724	21.7957013815538	16.8036127506244	0	0	0	0	0	11.238192381471	10.8857927495898	26.2038253985289	9.62241206597203	0	7.105163629781	14.9703064659625	8.7963969846783	14.3170357471462	14.8025939074551	0	12.8115349835531	0
Plate_1	4	183	731	42.6666666666667	2839003.4	3481903.8	0.0928205784704588	0.0803052664775922	0	0	0	891.922399648188	194.822436365232	0	269.343818147091	0	89.3678348185979	0	0	0	51.3326962407485	0	38.199396062277	0	0	52.9690156057109	0	8.69917366271936	21.1774364586947	22.1345867833105	17.0816065163664	0	0	0	0	0	11.4087714185664	11.0535812961742	26.5823208333521	9.76941678651826	0	7.21870167556218	15.1882358426235	8.93673952478026	14.5154970762822	15.0114662696739	0	13.0003222623622	0
Plate_1	4	183	731	42.8333333333333	2883709.4	3519921.2	0.0913813422261001	0.0881288042774038	0	0	0	904.440062007087	197.721989625126	0	273.077956678345	0	90.6847571622262	0	0	0	52.1028480023332	0	38.7901916835848	0	0	53.7445383057814	0	8.871271726402	21.5106412854584	22.4679454128605	17.3516363304282	0	0	0	0	0	11.5802905291501	11.2181467277968	26.9599908835769	9.91613460742655	0	7.33101300570612	15.404479054963	9.07619173552939	14.7139901299759	15.2180681990311	0	13.18878377157	0
Plate_1	4	183	731	43	2926639.2	3559271.8	0.0904931292780233	0.0808012850063883	0	0	0	916.911238730277	200.772541373835	0	276.794579644774	0	92.0409795890357	0	0	0	52.8744766865198	0	39.3810371950951	0	0	54.5255278518337	0	9.04527769107682	21.8448154924337	22.8090380536045	17.625157519634	0	0	0	0	0	11.7542325440178	11.3866384144237	27.3373942262416	10.0656935126283	0	7.44323264521798	15.6224604430433	9.21644549532299	14.917498051679	15.4260114971385	0	13.37965498334	0
Plate_1	4	183	731	43.1666666666667	2969976.4	3610731.6	0.0890216200540586	0.0884133515124004	0	0	0	929.098919360177	203.763462061226	0	280.517072692387	0	93.3896896138148	0	0	0	53.6234886156356	0	39.9481744665929	0	0	55.2925767240951	0	9.21600140936127	22.169603468696	23.1371417194171	17.8958237407416	0	0	0	0	0	11.9243607693455	11.5526127245792	27.7091301547061	10.2112989682737	0	7.55471027727988	15.8343557301904	9.35787505285943	15.109156339341	15.6268330517045	0	13.5643248963539	0
Plate_1	4	183	731	43.3333333333333	3014186.4	3647966.6	0.087225061146551	0.0933310217697284	0	0	0	941.486087634454	206.72968629193	0	284.152006851618	0	94.7175427622421	0	0	0	54.4029648288723	0	40.5302684050692	0	0	56.0777237870281	0	9.39095252965974	22.5020330034088	23.475309045608	18.171470423117	0	0	0	0	0	12.0959127574251	11.7194783024161	28.0871781620924	10.3576246472526	0	7.66776805803218	16.0516250207505	9.49847563328864	15.3110162896575	15.8304521792095	0	13.7528106339461	0
Plate_1	4	183	731	43.5	3057738.6	3700760	0.0866103375321607	0.0925366011784296	0	0	0	953.775154790347	209.6286528927	0	287.748719208037	0	96.0368730010638	0	0	0	55.154911315024	0	41.0934061453276	0	0	56.8521248236901	0	9.56475797124319	22.8324802934659	23.8039389788822	18.442799642094	0	0	0	0	0	12.2657127650382	11.8806174204394	28.4630808496513	10.5030786455133	0	7.78023772618397	16.2611140148807	9.63886400712707	15.5086210557317	16.0310576874423	0	13.9397343705194	0
Plate_1	4	183	731	43.6666666666667	3101201.2	3754333.6	0.0853958339496259	0.0851252042767099	0	0	0	966.2748338655	212.610546599371	0	291.45831701279	0	97.4202116768621	0	0	0	55.9482088785819	0	41.6687087799792	0	0	57.6313214405876	0	9.74012420952027	23.1624524387367	24.1452321024687	18.7207038853964	0	0	0	0	0	12.4367871935568	12.0456604468137	28.8405842683768	10.6502897324658	0	7.89381454862012	16.4781423701896	9.7796013669745	15.7102350554438	16.2333529634673	0	14.1276900027386	0
Plate_1	4	183	731	43.8333333333333	3145749.4	3795068.2	0.0845118905177458	0.0887266620360241	0	0	0	978.651252516641	215.551676959143	0	295.154640859767	0	98.7480244049863	0	0	0	56.7277374454181	0	42.2360955024898	0	0	58.4059866528014	0	9.91413603744339	23.4966584634431	24.4773396419726	18.9949377086757	0	0	0	0	0	12.6059681012022	12.2118249633665	29.2197263111462	10.7940163844215	0	8.00702460852793	16.6943859649659	9.92201869566569	15.9096215136214	16.4333041692166	0	14.3138358038391	0
Plate_1	4	183	731	44	3189133	3830752	0.0840230174965022	0.0838648481349981	0	0	0	991.212922045862	218.499525512114	0	298.82980401086	0	100.071991429996	0	0	0	57.5018846132958	0	42.8282942857448	0	0	59.186239971906	0	10.0864909114009	23.8329146106319	24.8122712907485	19.2682807393631	0	0	0	0	0	12.7774571205183	12.3783444279231	29.5954201020733	10.9421581792904	0	8.12083651443492	16.9100685248001	10.0618707786981	16.1108220707088	16.6376535073762	0	14.5029818378814	0
Plate_1	4	183	731	44.1666666666667	3234167.2	3880548.6	0.0827468447910071	0.0779546426273746	0	0	0	1003.72211151146	221.443645940971	0	302.569983045011	0	101.426019611785	0	0	0	58.2600584223594	0	43.4147515381875	0	0	59.972829173507	0	10.2584435665261	24.1617752564917	25.1481716186434	19.5456177117611	0	0	0	0	0	12.9496081477206	12.5467914212435	29.9760666863975	11.0908051371581	0	8.23718505985515	17.127637645895	10.2029701167948	16.3123504482272	16.8428112351187	0	14.6925158179811	0
Plate_1	4	183	731	44.3333333333333	3279540.2	3923697.8	0.0814394854305576	0.0765575060123747	0	0	0	1016.17147197536	224.474875787552	0	306.31554929883	0	102.790181740971	0	0	0	59.0512039774241	0	44.0137665703685	0	0	60.7566279306183	0	10.4321962388749	24.4995841089645	25.4903611318622	19.8246095197504	0	0	0	0	0	13.1248112095972	12.7206223989246	30.3579613066449	11.2405571390859	0	8.35327711385964	17.350326067423	10.3439622689094	16.5151075553946	17.0493054657032	0	14.8848223425917	0
Plate_1	4	183	731	44.5	3322690.8	3964438	0.0813080304507601	0.0812382676544678	0	0	0	1028.44878083034	227.405597678989	0	309.95508484428	0	104.078931133403	0	0	0	59.8057268117716	0	44.5936674186902	0	0	61.5218145817769	0	10.6025716802112	24.8265123579475	25.8203925173144	20.0977194375505	0	0	0	0	0	13.2984305792072	12.8866788200385	30.7314582822957	11.3868819029144	0	8.4674852687097	17.5630439763564	10.484339815881	16.7082186913561	17.2527844550461	0	15.0686690743548	0
Plate_1	4	183	731	44.6666666666667	3366742.6	4004226.8	0.0794662148313172	0.0755429404523651	0	0	0	1040.6848779934	230.417675943833	0	313.671471113886	0	105.417795927235	0	0	0	60.574015887388	0	45.1812430431738	0	0	62.3089451267218	0	10.7778276894206	25.1627144149932	26.1594620162966	20.3757078851277	0	0	0	0	0	13.4714943748588	13.0556044474898	31.1085988038493	11.5362211720297	0	8.58254449035185	17.7797468778577	10.6270137413172	16.9066670577695	17.459771439955	0	15.257510064281	0
Plate_1	4	183	731	44.8333333333333	3412782.2	4055726.8	0.0776955017518262	0.0672091003804906	0	0	0	1052.95426152302	233.380701936085	0	317.386541349163	0	106.79693666585	0	0	0	61.3641033486482	0	45.7656735061371	0	0	63.0978628264924	0	10.9551780509176	25.4935891232399	26.5027011728593	20.6570600718954	0	0	0	0	0	13.6446668334211	13.2259571426104	31.4977363075452	11.6854085261851	0	8.69794825873046	18.0004971091426	10.7706267170071	17.1112484975751	17.6691226075609	0	15.4496195508262	0
Plate_1	4	183	731	45	3455698.4	4092540.4	0.0776473069081476	0.0636696545579178	0	0	0	1065.3339367624	236.421886063292	0	321.04320427665	0	108.142649813878	0	0	0	62.1404355904502	0	46.3577101462338	0	0	63.8724125521262	0	11.1324474995882	25.8311360097255	26.8401359655872	20.9339937501349	0	0	0	0	0	13.817834276772	13.393033714429	31.8772898280986	11.8311233422986	0	8.81302848439406	18.2164454626269	10.914040117451	17.3087516086144	17.8712670404252	0	15.6388703799284	0
Plate_1	4	183	731	45.1666666666667	3498990.4	4114761	0.0766761247496461	0.0627646330716622	0	0	0	1077.78174098059	239.333418524015	0	324.761427313596	0	109.498138900904	0	0	0	62.9115076732085	0	46.9433088714406	0	0	64.6508873778985	0	11.3130484459348	26.1621220800315	27.1753606277483	21.2093497061718	0	0	0	0	0	13.9927503571154	13.5589467012106	32.2573165238132	11.9806012566934	0	8.92566578079394	18.4328883070316	11.0592406727207	17.5089431200878	18.0777366170738	0	15.8293936370704	0
Plate_1	4	183	731	45.3333333333333	3544862.4	4147796.8	0.0751734958647958	0.0586547531011807	0	0	0	1090.16660370567	242.299510283305	0	328.44544292583	0	110.889371084447	0	0	0	63.6878151159371	0	47.530940622402	0	0	65.4288526191364	0	11.4930091255686	26.5083499041878	27.5172792963578	21.4914092088483	0	0	0	0	0	14.1675817361132	13.7288249197172	32.6388156978786	12.130891367033	0	9.04222517427564	18.6500837872687	11.2052543256928	17.7140205545934	18.2847485803125	0	16.0225411493346	0
Plate_1	4	183	731	45.5	3588975	4187304	0.0748877827617314	0.0537236637012816	0	0	0	1102.66740673606	245.206784734255	0	332.100609929403	0	112.275775928945	0	0	0	64.4442474789472	0	48.1022811434663	0	0	66.2036636331576	0	11.6701613092735	26.8419842703232	27.8503545511209	21.7660782352745	0	0	0	0	0	14.342654402497	13.896119761172	33.0184926131866	12.2776494545572	0	9.15697499052493	18.863310337288	11.3479275293378	17.9132419086204	18.4905703423554	0	16.2118115362892	0
Plate_1	4	183	731	45.6666666666667	3633434	4228973	0.0742687650243745	0.0588562785827488	0	0	0	1115.37167448319	248.223991535315	0	335.875119470612	0	113.644967498691	0	0	0	65.2018922411086	0	48.7018200227743	0	0	66.9827866273602	0	11.8522667651302	27.188972538256	28.1909739366933	22.0493742112502	0	0	0	0	0	14.5215921250249	14.0654554237257	33.3995001514582	12.4265961241679	0	9.27560893504807	19.0813651532545	11.4925773579791	18.1139260035511	18.6952463451659	0	16.4033030530798	0
Plate_1	4	183	731	45.8333333333333	3678277.6	4253214.8	0.0727241635834268	0.0578119288888068	0	0	0	1127.67163535905	251.12443424614	0	339.636516007884	0	114.987689544296	0	0	0	65.9642515826955	0	49.2821179139581	0	0	67.7686367148491	0	12.0282826513174	27.5320090439699	28.5262072735928	22.3288038814687	0	0	0	0	0	14.6957158019893	14.2348586459287	33.7793038621636	12.5778777999228	0	9.38873699848753	19.2986195287752	11.6357601461584	18.3135273700238	18.8996667255882	0	16.5934322340911	0
Plate_1	4	183	731	46	3722490.6	4292978.2	0.0719937367644299	0.0549562552308193	0	0	0	1140.21183446136	254.153563474566	0	343.304407832606	0	116.365138404513	0	0	0	66.7215656905429	0	49.8694565599795	0	0	68.5473526188572	0	12.2062451359354	27.8720971065899	28.8632700164303	22.6115653818893	0	0	0	0	0	14.8687261020541	14.4022158501368	34.1561713606775	12.7273859142795	0	9.50681595213625	19.5129084885213	11.7777790461486	18.5136233666993	19.1043200208261	0	16.7839362252889	0
Plate_1	4	183	731	46.1666666666667	3766411.6	4324986.4	0.0707043495722992	0.0513977369919417	0	0	0	1152.68390458486	257.129931230775	0	347.082704522967	0	117.717047407559	0	0	0	67.4838589012671	0	50.4595765847941	0	0	69.3511117877429	0	12.3883095490541	28.2076447789632	29.1992966099615	22.8914816641804	0	0	0	0	0	15.0421638095674	14.5713763772918	34.5426801674561	12.8747841494807	0	9.6239889053983	19.7270161731737	11.9207770557999	18.7140973290748	19.3084283343227	0	16.9776827332718	0
Plate_1	4	183	731	46.3333333333333	3810960	4357774.4	0.0695600168548935	0.056056340828542	0	0	0	1164.92164445173	260.06290513627	0	350.815517552018	0	119.03320176543	0	0	0	68.2603234047946	0	51.0565980876308	0	0	70.1272696640035	0	12.5680579791	28.5480181405732	29.5439593874779	23.1738593703798	0	0	0	0	0	15.2149445244057	14.7389835522023	34.9203055235178	13.024103285288	0	9.74071835066904	19.9401604992581	12.0637768699291	18.9156581133996	19.5113367148067	0	17.1671948202533	0
Plate_1	4	183	731	46.5	3854051.2	4390295	0.069212192352019	0.0590173798647711	0	0	0	1177.06036098053	262.940070726999	0	354.397516833984	0	120.344118806897	0	0	0	69.0044058291806	0	51.6272858785448	0	0	70.8910603711261	0	12.7455596124027	28.878042254805	29.875001861881	23.4488997819762	0	0	0	0	0	15.3861471194343	14.9038904198987	35.292593327735	13.1705364944343	0	9.85334150974678	20.1527273456134	12.2046542572548	19.1111417687139	19.7166134951082	0	17.357474625919	0
Plate_1	4	183	731	46.6666666666667	3897876	4431210.4	0.0682252351783568	0.0631094769575072	0	0	0	1189.25812838817	265.825582016884	0	358.023484917599	0	121.683832427093	0	0	0	69.7570494448441	0	52.2037900355749	0	0	71.6577281376734	0	12.9288013657772	29.2074469838688	30.2079585618862	23.722311948805	0	0	0	0	0	15.5593268221905	15.0677267269984	35.6701346393378	13.3154478085314	0	9.9708004408393	20.3640394164779	12.3477327466166	19.3110259272129	19.9213157738241	0	17.5464072750341	0
Plate_1	4	183	731	46.8333333333333	3943532.4	4482550.2	0.067472047474407	0.0629012062489017	0	0	0	1201.49442728679	268.71359133917	0	361.640269164521	0	122.987029190685	0	0	0	70.5225472469606	0	52.7925983638136	0	0	72.4250152010061	0	13.1073959085604	29.5425969346018	30.5427861138016	23.9958996150698	0	0	0	0	0	15.7342685358359	15.2369329868392	36.0497090495544	13.4613360456381	0	10.0858665291808	20.5764012766512	12.4906896141738	19.5076148251875	20.1263421220397	0	17.7357153181523	0
Plate_1	4	183	731	47	3986811.2	4530021	0.0668153386316455	0.0620566659530919	0	0	0	1213.48429179548	271.551999578716	0	365.198901736222	0	124.289798653932	0	0	0	71.2770976358343	0	53.3756963426167	0	0	73.1779039749747	0	13.2792606149613	29.8714533380974	30.8769177589271	24.2667404492527	0	0	0	0	0	15.9093924688238	15.4004959372039	36.4234979946836	13.6068120075075	0	10.2002827046279	20.792196272936	12.6333512691608	19.7060089528407	20.3296676730709	0	17.9248254474805	0
Plate_1	4	183	731	47.1666666666667	4031405.2	4564443.4	0.0659602214970505	0.0618387855217196	0	0	0	1225.70932232239	274.465405563741	0	368.816055230186	0	125.673864895185	0	0	0	72.0170496367491	0	53.9618147574335	0	0	73.9418332659933	0	13.4614786451851	30.207756151292	31.2087775864574	24.5426370853702	0	0	0	0	0	16.0823113805946	15.5631489110613	36.7998014722917	13.7541750094197	0	10.3161105926703	21.0072283075918	12.7786575668304	19.9035714195044	20.5337931794438	0	18.1167746763991	0
Plate_1	4	183	731	47.3333333333333	4074807.4	4596472.39999999	0.0640987651632621	0.056104516902151	0	0	0	1238.02839043722	277.362120150453	0	372.466630315413	0	127.001533265084	0	0	0	72.7793456029258	0	54.5365020795868	0	0	74.7060209582348	0	13.6368226031187	30.5395419072428	31.5388041526105	24.8180763593212	0	0	0	0	0	16.2552013155892	15.7262550542588	37.1754379380966	13.9023579860548	0	10.4315446553106	21.2157979233983	12.9215541648287	20.1048968280775	20.7331221977051	0	18.3028337807508	0
Plate_1	4	183	731	47.5	4118231.6	4638935	0.0572170349055305	0.0441323342061756	0	0	0	1249.91513925802	280.214286492689	0	375.997484148088	0	128.30765761348	0	0	0	73.5282610912	0	55.1127214467105	0	0	75.4461686752624	0	13.8036484339428	30.8715185695811	31.8671478195182	25.0860409527471	0	0	0	0	0	16.4264936271748	15.8874357474508	37.5397716387052	14.0452285148485	0	10.5452495214929	21.4197151942348	13.0605400985109	20.2963661328895	20.9291835962756	0	18.4848499559097	0
Plate_1	4	183	731	47.6666666666667	4160002.8	4673036.8	0.0496370723807225	0.0417161153049908	0	0	0	1261.71505533214	283.083522722996	0	379.630354311031	0	129.631266630091	0	0	0	74.2507132125517	0	55.6802994149977	0	0	76.1874871374951	0	13.976582596831	31.1994893795575	32.1897941110312	25.3566805830311	0	0	0	0	0	16.5932304551996	16.0450227869891	37.9031594747974	14.1891528392821	0	10.6592423851231	21.6264728239774	13.1973678767291	20.4899429034904	21.124040195925	0	18.6679015296136	0
Plate_1	4	183	731	47.8333333333333	4182004.25	4681295.25	0.0262186931494028	0.022757755875139	0	0	0	1267.79783621578	284.554135214101	0	381.435768788471	0	130.3109715583	0	0	0	74.6106924309187	0	55.9573423083126	0	0	76.5553230826254	0	14.0665057699771	31.3693623905621	32.3517428018107	25.493597620313	0	0	0	0	0	16.6757599358175	16.1244738440374	38.0846724300637	14.2622139826878	0	10.7158533729485	21.7265179363329	13.2668204232672	20.5856297984975	21.221202168363	0	18.7569109214397	0
Plate_1	4	183	731	48	4202254	4708623.33333333	0.0227106131700836	0.0174761649272282	0	0	0	1273.75104043125	285.935796303997	0	383.209188167497	0	130.904288675101	0	0	0	74.9830895557412	0	56.2321481110858	0	0	76.9159678227762	0	14.1445744322976	31.5263532860174	32.506021417431	25.6224552744034	0	0	0	0	0	16.7589395364134	16.2045196858444	38.2657311566074	14.3333083917067	0	10.7715549270375	21.8248717852081	13.3305672109612	20.678515949475	21.3154258890436	0	18.8440491814156	0
Plate_1	5	217	701	21.1666666666667	7843	5916.4	2.39270167371735	1.50221502032069	0	0	0	5.88733515519869	0	0.488547210210983	0	0	0	0.572674108914778	0	0.424472729346211	0	0	0.65643034030444	0	0	0	0.141730699707701	0.529141740691591	0	0	0	0	0	0.183449869138968	0.125180395229898	0.239310069281709	0.107314376039485	0.125293527166871	0.137217881920815	0.107919106234426	0.19839988381728	0.322327713132595	0.296631067690646	0.267989135208434	0	0	0	0.0678931872475648	0.0868192847598295
Plate_1	5	217	701	21.3333333333333	11391.4	8783.2	1.47159035490889	1.10657849887518	0	0	0	6.78825732378098	0	0.579414938536266	0	0	0.0598220484510489	0.647371945015064	0	0.459405615324851	0	0	0.69605979121192	0.0184674167717028	0	0	0.162345534029619	0.582627464203643	0	0	0	0	0	0.195192202924623	0.134521976369401	0.277346268439326	0.12326999203875	0.133127328349458	0.148187384118596	0.124077000995291	0.215260590448303	0.346350658739628	0.317844078031431	0.286190542010921	0	0	0	0.0738419853717613	0.0942243738208637
Plate_1	5	217	701	21.5	16108.2	12213.6	1.22984499521735	1.01220697430315	0	0	0	8.04714482475702	0	0.945510284368383	0	0	0.122773783220676	0.775858547914995	0	0.497609297787032	0	0	0.757771893031598	0.0387535391186156	0	0	0.19661273904822	0.662538847739462	0	0	0	0	0	0.210871068474846	0.154039849985117	0.301536617148345	0.134583751394497	0.141601387131683	0.159435739029465	0.138718949184374	0.23485117076674	0.379336262652383	0.335712677623133	0.306714672654087	0	0	0	0.0798552952180957	0.1007122204095
Plate_1	5	217	701	21.6666666666667	16904	13492	1.13533594408372	0.962202882297382	0	0	0	8.74918455562503	0	1.06040066492035	0	0	0.219892222689613	0.882380396743101	0	0.570830315789493	0	0	0.821481681712485	0.0497567988749417	0	0	0.22527122104998	0.720411453618895	0	0	0	0	0	0.234147710763548	0.167486979044379	0.333141664063712	0.146097004709232	0.161302820250422	0.176220826294103	0.143996621312031	0.253098718514292	0.4106811293513	0.355788320603395	0.325340853533714	0	0	0	0.0864039647857008	0.10980328583763
Plate_1	5	217	701	21.8333333333333	19777.8	16751.2	1.0523991669364	0.947892742472014	0	0	0	10.3871331641588	0	1.31467179890007	0	0	0.320434839256183	0.973448322687304	0	0.629704652493242	0	0	0.886623734958796	0.0893404978957554	0	0	0.23548369552514	0.762486123317266	0	0	0	0	0	0.253887923247902	0.184932510140823	0.371714288713854	0.164163467403054	0.170866668145018	0.193503864832112	0.154700677500888	0.278062288107357	0.435236042193839	0.37883894028087	0.352218189660303	0	0	0	0.0944145108441041	0.120623514930312
Plate_1	5	217	701	22	22846.4	19872.8	0.725688567224509	0.771772023204353	0	0	0	11.7844688944899	0	1.50891878291369	0	0	0.396788791637285	1.04205853162688	0	0.705683273489275	0	0	0.956351529324595	0.12306756444865	0	0	0.266693358539857	0.824528671377507	0	0	0	0	0	0.268248601923993	0.202972797124377	0.397712171046968	0.180177594200347	0.189181569384021	0.203848134552987	0.170316803248476	0.302595503163797	0.465444672117148	0.396540032507437	0.367475771358934	0	0	0	0.0998734869332448	0.129421185363474
Plate_1	5	217	701	22.1666666666667	28076.6	25168	0.863586290859413	0.835601155316706	0	0	0	12.9196060422498	0	1.71619698390048	0	0	0.471612546833105	1.13592146438819	0	0.770693195652219	0	0	1.00509425723472	0.156508808403639	0	0	0.298626394398755	0.888072210998893	0	0	0	0	0	0.28986381562226	0.221365959769108	0.425792051101906	0.190977015779146	0.205163583963303	0.21669819224269	0.179004325618485	0.328192578686525	0.509317225839002	0.42482889049597	0.391856071088124	0	0	0	0.105219202623338	0.138120778837255
Plate_1	5	217	701	22.3333333333333	29442.2	27269.2	0.747947056657946	0.733490430484511	0	0	0	14.5550185466655	0	2.05843857662919	0	0	0.526405154724225	1.25526500006279	0	0.838087193901479	0	0	1.08834229649677	0.164286095908442	0	0	0.318751660313629	0.970511827195518	0	0	0	0	0	0.308215806054005	0.233687094673161	0.452045941161753	0.204813426398424	0.221342560904811	0.234868798562602	0.190205308452967	0.350207231863955	0.54495943454137	0.44563116359896	0.415262313693947	0	0	0	0.116952162621569	0.144067809010664
Plate_1	5	217	701	22.5	35023.4	32316.2	0.80129024161538	0.774666947068128	0	0	0	16.2404614686833	0	2.29644342581289	0	0	0.642018769983578	1.38292844787682	0	0.956683610985446	0	0	1.14280161011795	0.200327051136103	0	0	0.346013774378677	1.02855563992489	0	0	0	0	0	0.327477560388359	0.253489193594152	0.497460521150529	0.219462858487436	0.240818448732768	0.248581162115948	0.209396011507755	0.370071830340442	0.586744915593628	0.467497758613294	0.445430656455582	0	0	0	0.128812978431096	0.152160272670546
Plate_1	5	217	701	22.6666666666667	37722.6	35468.8	0.736486899933848	0.732657232799772	0	0	0	18.158303749885	0	2.46509569652929	0	0	0.789882012713888	1.53767695343261	0	1.01327131340477	0	0	1.23989002307608	0.237276448888319	0	0	0.381213613671381	1.09881494413275	0	0	0	0	0	0.350232059217713	0.270476627923178	0.523279793441737	0.236516805752533	0.255860864496997	0.260478068197501	0.222074047023707	0.39299443710113	0.62501141520646	0.491623790872407	0.474413096398623	0	0	0	0.135405434235447	0.160134598174809
Plate_1	5	217	701	22.8333333333333	44722.4	42465.6	0.712199117499711	0.706599405856861	0	0	0	20.1464652816334	0	2.92027883377211	0	0	0.915571832080103	1.65032363417106	0	1.08997749985494	0	0	1.28747904005179	0.26562568133794	0	0	0.410977822734959	1.17706233780508	0	0	0	0	0	0.38110439799207	0.288334702747143	0.558412388684759	0.263362674378965	0.267904671210971	0.277740702878455	0.237088461409419	0.418422291378917	0.670585698589047	0.520212096958884	0.503973330137332	0	0	0	0.145017972742233	0.170956777661569
Plate_1	5	217	701	23	50929.8	49326.2	0.634113268643709	0.667180920794903	0	0	0	22.2248602451284	0	3.1928170575467	0	0	1.05017721542396	1.79177144172867	0	1.1681810419942	0	0	1.40155714574318	0.307292062218654	0	0	0.461535125857057	1.25195009020969	0	0	0	0	0	0.398894026743163	0.309654167011192	0.598421633438636	0.276831302839212	0.291732959523482	0.298371917198001	0.255253280910349	0.446707150025596	0.712106205832276	0.543582433890359	0.529230966979122	0	0	0	0.153611459565836	0.182338998876616
Plate_1	5	217	701	23.1666666666667	54376.4	53504.6	0.596961623974309	0.644776944496444	0	0	0	24.5132042824893	0	3.47525536839362	0	0	1.15686949237667	1.91433318824759	0	1.28034305209316	0	0	1.48320869852302	0.348476003682521	0	0	0.501896747087878	1.32937780177168	0	0	0	0	0	0.420518948287952	0.338370546725607	0.642706802595757	0.298775638328021	0.302909923967816	0.312070678179978	0.266689457387419	0.484974773637118	0.752471895819385	0.576785606129975	0.558646842492805	0	0	0	0.165424110514944	0.189607281724422
Plate_1	5	217	701	23.3333333333333	59856.6	59849.4	0.453212193535467	0.542084222688108	0	1.25193865632135	0	27.2272679793077	0	3.82261590378177	0	0	1.27146105140283	2.06208255027636	0	1.36389939721641	0	0	1.56835672299959	0.373959728048677	0	0	0.543453225248817	1.4199087006026	0	0	0	0	0	0.456610641402962	0.361302973557287	0.688416684520486	0.31565962565599	0.324915141128111	0.333002120681908	0.283270609189907	0.522080611797972	0.791756686548928	0.601996994330299	0.591834798426435	0	0	0	0.174526101501281	0.208250541466412
Plate_1	5	217	701	23.5	63625.2	64861	0.472600635533876	0.535470217500699	0	2.56802066588881	0	29.3961557488341	0	4.10908180910693	0	0	1.38611612804801	2.23776337810131	0	1.4515710344396	0	0	1.65572070397361	0.428486305309055	0	0	0.586265271989298	1.49696468222328	0	0	0	0	0	0.476395232614273	0.381952615657212	0.737804742574878	0.333706584750469	0.342043590987264	0.352213809517756	0.302174870181932	0.547549268152585	0.833545398989102	0.634624216588425	0.623002821896379	0	0	0	0.182349826282905	0.217728063549832
Plate_1	5	217	701	23.6666666666667	66182.4	69115.4	0.503377372701724	0.565694923849094	0	4.59641882529441	0	31.7497180091406	0	4.40948838822292	0	0	1.50466310243991	2.34661517437595	0	1.5551126931311	0	0	1.72340507879251	0.445517326986823	0	0	0.609905354884557	1.59816434763491	0	0	0	0	0	0.509477493307543	0.402967323668427	0.77981918273256	0.352541489258386	0.362444006631582	0.37419653646415	0.319719217738601	0.575365117663541	0.878194293657533	0.665816918009524	0.647191846977409	0	0	0	0.193117445715028	0.230297796131028
Plate_1	5	217	701	23.8333333333333	75103.2	77808.2	0.493772507433579	0.554583743758703	0	5.45928532205727	0	34.5170975311686	0	4.90983255258308	0	0	1.65597361958385	2.53279704278828	0	1.69529896545449	0	0	1.80013621034396	0.509527024708932	0	0	0.634421235616162	1.7061348921669	0	0	0	0	0	0.537870170713204	0.42774304463567	0.821554395858061	0.377021849907418	0.391464513838562	0.394024713266738	0.332641140825564	0.612663369828793	0.944130360139467	0.688174179575152	0.677222688529706	0	0	0	0.205780425381727	0.240193538430448
Plate_1	5	217	701	24	82306.6	86227.6	0.466331906778706	0.5372629953877	0	6.37811177990727	0	36.7962193717365	0	5.43812302572615	0	0	1.84654379960605	2.67758862722025	0	1.7947025956256	0	0	1.88366488199547	0.568127939384044	0	0	0.691578024204184	1.80903020898277	0	0	0	0	0	0.560187123031472	0.453672989811014	0.875500582181909	0.4000099065839	0.416291645581678	0.412342518841119	0.353208687597373	0.644449046667118	0.989337477070213	0.717533096028629	0.71754302346634	0	0	0	0.217646787447908	0.252132457841076
Plate_1	5	217	701	24.1666666666667	89627.4	94681.4	0.502449783392681	0.565684728476749	0	10.4559682991276	0	39.3902792327858	0	5.8550310231854	0	0	2.03966045871772	2.82389165460656	0	1.9119673080837	0	0	2.01114682211045	0.610382350195482	0	0	0.7515495081984	1.88506364010241	0	0	0	0	0	0.590189916124524	0.476353912535092	0.928145892033869	0.420025614720582	0.436025299456242	0.438509008096073	0.369206888620372	0.674997776334306	1.04290015530215	0.745366854098189	0.75396352095388	0	0	0	0.232525642602156	0.263003675807527
Plate_1	5	217	701	24.3333333333333	94082.6	101332.4	0.411930871562809	0.510027549092112	0	11.6340157380135	0	42.4311257090915	0	6.15966008038342	0	0	2.2128268111307	3.02189998281237	0	2.01124426391234	0	0	2.14252019802584	0.671555668251747	0	0	0.805917436124663	1.9920081161844	0	0	0	0	0	0.617497394972576	0.509599290962676	0.964473388457247	0.443511291803146	0.458832917374525	0.453230876767533	0.390680891824025	0.709149544132978	1.10465844113349	0.775979781168732	0.786945044625721	0	0	0	0.245115061391123	0.275213978622807
Plate_1	5	217	701	24.5	101759.4	110870.4	0.396294102503997	0.495952177598997	0	13.4989867422442	0	45.1684754528122	0	6.66470743571495	0	0	2.33040947257942	3.25129516793768	0	2.15034893223472	0	0	2.2471357952966	0.71731641233431	0	0	0.841666263736612	2.12103944855872	0	0	0	0	0	0.649277417396716	0.534190874993996	1.01607204346363	0.475384631094383	0.485656696599629	0.473705661516322	0.407908597356041	0.747760334685381	1.17229300588824	0.806693671582642	0.830294376018977	0	0	0	0.255161375549931	0.284683420502187
Plate_1	5	217	701	24.6666666666667	106577.2	118130.4	0.350347327094745	0.451357174209501	0	16.0108067590412	0	47.9354515037304	0	7.04605567160338	0	0	2.53681863705154	3.41135000091162	0	2.29697285960318	0	0	2.34444247789097	0.762722153827118	0	0	0.898351568238694	2.21604166053234	0	0	0	0	0	0.687058275806509	0.56277636991772	1.07732814343591	0.498480793435792	0.504487129931847	0.496760076764236	0.430574583903942	0.787888103504611	1.22005291927183	0.853962490813744	0.867845198408475	0	0	0	0.274202550369173	0.300305241188683
Plate_1	5	217	701	24.8333333333333	114695	128114.2	0.374200612991487	0.465304657642728	0	17.4660064353113	0	52.2034553601712	0	7.50229118030665	0	0	2.72057510885248	3.65092998625232	0	2.39327134435397	0	0	2.45169809838102	0.839069556937814	0	0	0.949788544408805	2.33844634969413	0	0	0	0	0	0.716042438432388	0.602314483772245	1.14040011216757	0.530490657922427	0.53406786253851	0.525023791040795	0.458342076135148	0.840269380237922	1.26984618350093	0.888766543944802	0.911200665026296	0	0	0	0.286278794463486	0.315960218574516
Plate_1	5	217	701	25	120097.6	135093.8	0.343161748354554	0.429328565878874	0	19.551808683832	0	55.7008293970959	0	7.91302786364601	0	0	2.88380384105463	3.82718283710307	0	2.56046523610203	0	0	2.5734197988577	0.869350367580926	0	0	1.00286602685054	2.44678276091915	0	0	0	0	0	0.759394213910444	0.633171214769722	1.19375807608674	0.559958924791883	0.557266806733195	0.551760616681055	0.480337715044153	0.874316780619029	1.33187630984062	0.921532208363153	0.954018397255891	0	0	0	0.302113649120003	0.333395069870943
Plate_1	5	217	701	25.1666666666667	128653.6	145674.6	0.363985570364921	0.4395932372854	0	22.94647230178	0	58.7660570561732	0	8.53296559952951	0	0	3.10478163759644	3.98261497993359	0	2.68394023940078	0	0	2.69549696702769	0.946975780014743	0	0	1.05809941871537	2.55202454969896	0	0	0	0	0	0.793922250317846	0.660319543364292	1.25791420777277	0.581840291517101	0.581337270404011	0.581582311185615	0.504654632841974	0.92419667529515	1.40302864426433	0.958636619488006	0.99463177938933	0	0	0	0.313680513326848	0.348793431121575
Plate_1	5	217	701	25.3333333333333	135415	154192.4	0.353420166219603	0.428770157992821	0	25.9478517200876	0	62.2575519426424	0	9.03831177638684	0	0	3.3687781851962	4.2038809272614	0	2.81028977585536	0	0	2.81960716095237	1.00012603954253	0	0	1.10316425517059	2.68914481940827	0	0	0	0	0	0.833060820405466	0.694868636961895	1.32563837272929	0.607153734480906	0.618435832910323	0.60954628308591	0.523089879274362	0.96271941926072	1.46921150799827	0.99213656276722	1.04046984658205	0	0	0	0.328293440069931	0.364915388575372
Plate_1	5	217	701	25.5	144442.6	165262.4	0.365274266934591	0.450968138018758	0	28.3587031189231	0	65.3676225336256	0	9.69275690238072	0	0	3.54566320548587	4.41205545330779	0	3.03267470419562	0	0	2.92598554538058	1.07071693912088	0	0	1.17259900605135	2.8220013349642	0	0	0	0	0	0.870183625504608	0.729939344945928	1.3864199653569	0.640713856492423	0.64911726811117	0.63844203112506	0.548711801485923	1.01532145670444	1.53972483546179	1.02440505920686	1.08339332121147	0	0	0	0.347596164676664	0.379305953342813
Plate_1	5	217	701	25.6666666666667	153726	176875	0.361300276180703	0.446191755679042	0	31.4115897702314	0	69.3050106350369	0	10.1576062663713	0	0	3.87991601404161	4.69809952036172	0	3.15136856308148	0	0	3.0356795495212	1.14367634315703	0	0	1.24547106967919	2.97095246706445	0	0	0	0	0	0.913864774346794	0.762403905774147	1.45069755187143	0.66960871754121	0.688538323485	0.6609149364469	0.573676645738812	1.05881732959174	1.61047849740149	1.06482405100208	1.12207879924968	0	0	0	0.362904708767504	0.395621557065844
Plate_1	5	217	701	25.8333333333333	162928	189598.2	0.350420161687545	0.439022454543449	0	34.5890324639595	0	72.8024711300566	0	10.7657730325861	0	0	4.04411483351593	4.91907248028608	0	3.2850034982576	0	0	3.21137205538557	1.22718023437198	0	0	1.30550455706005	3.10454775190438	0	0	0	0	0	0.941853189286585	0.79284167712299	1.51609264188149	0.696544859970313	0.712685701218111	0.685929579390476	0.595196864035659	1.10012749964783	1.68095385605701	1.10411026467965	1.16859354562221	0	0	0	0.381191884589995	0.413671897007936
Plate_1	5	217	701	26	173662.2	202948.8	0.339037278084906	0.429838253973508	0	37.3286636771821	0	76.7946160249265	0	11.3111353094209	0	0	4.21459612294342	5.12936302646854	0	3.48937793354798	0	0	3.33947554427423	1.27722285584483	0	0	1.35444331344329	3.25517342771503	0	0	0	0	0	0.984389505656816	0.837338656405209	1.5863548555335	0.735173131582407	0.744738077610391	0.724159606226267	0.629343869428283	1.14985664138747	1.76415967132713	1.14699903401832	1.21795431440114	0	0	0	0.400054995379807	0.427592974057883
Plate_1	5	217	701	26.1666666666667	181735.2	213935.6	0.308142758210238	0.398433845818915	0	39.4818585670121	0	81.0352991233679	0	11.8431285710359	0	0	4.47863886517519	5.40149716774885	0	3.63358530422948	0	0	3.47481519129387	1.33986897951706	0	0	1.40951782162985	3.39984907916532	0	0	0	0	0	1.02821835244965	0.870734808978932	1.65177495094943	0.767215316319381	0.778621840188648	0.751076665937182	0.653775181021137	1.20019652579285	1.84026249203661	1.18483007526591	1.26902969799782	0	0	0	0.414225681131764	0.443212565722574
Plate_1	5	217	701	26.3333333333333	191908	227156.2	0.304588686742967	0.380691246599523	0	42.4160860320152	0	85.5533109709943	0	12.6526750611629	0	0	4.75390690298503	5.72094644939053	0	3.80162693965402	0	0	3.5975637984401	1.42250994135999	0	0	1.4814637096697	3.53271028531988	0	0	0	0	0	1.08009084350337	0.91861746983211	1.73057055703693	0.805679757696998	0.810592105622533	0.783809796521074	0.681717924546334	1.25691742551824	1.91274131119943	1.23257732306729	1.32229066512141	0	0	0	0.432827534042329	0.465285454137938
Plate_1	5	217	701	26.5	199255.6	237270.2	0.278879869211302	0.359555184525715	0	48.5594066633612	0	89.5140715774029	0	13.2086130215631	0	0	4.97534087151793	5.99745214875416	0	3.98964089640656	0	0	3.75615435861543	1.51643816503105	0	0	1.57043469429222	3.69668188687849	0	0	0	0	0	1.12749425806903	0.961398190216789	1.81257519021069	0.845777486208127	0.837620122864405	0.812010841808105	0.711467174882697	1.31331405610675	1.98499070182028	1.26927596863413	1.38476962670407	0	0	0	0.453498432593226	0.4839273207413
Plate_1	5	217	701	26.6666666666667	210290	250309	0.265898015485423	0.345411959085922	0	51.8620071195207	0	93.4151760983067	0	14.0463526730378	0	0	5.2020294794418	6.1860290729249	0	4.19876399550918	0	0	3.94030117505684	1.57768794518357	0	0	1.66340360561605	3.85294097164207	0	0	0	0	0	1.17230706444861	1.00096517571632	1.88992167349152	0.88180007694806	0.873373728659789	0.840709352562389	0.736452610018692	1.3695187021864	2.08281087285944	1.31500203738361	1.43752389645782	0	0	0	0.470969141054542	0.498094426072878
Plate_1	5	217	701	26.8333333333333	219186.4	263017	0.276707792718042	0.357854402498757	0	56.4481967046164	0	98.4302931724414	0	14.6385909527032	0	0	5.61120998111537	6.48069534070912	0	4.39379701005808	0	0	4.13823431747488	1.64757066010851	0	0	1.72873192386887	4.01498825511331	0	0	0	0	0	1.22362274116254	1.04869770401547	1.97099693908056	0.91763487588861	0.913000581119218	0.886274566009531	0.77504129768487	1.43187930792019	2.16495356150554	1.36274928518499	1.48666271446577	0	0	0	0.488030010339924	0.519177907434935
Plate_1	5	217	701	27	227155.8	274255.8	0.293160304566118	0.375816334873179	0	59.3075702001653	0	103.054936670487	0	15.5082785229586	0	0	5.85257115903095	6.74662558998609	0	4.61084212765461	0	0	4.25459282117537	1.74580442800917	0	0	1.79900372046933	4.21687748333572	0	0	0	0	0	1.26986884173929	1.09626790951048	2.06016204883435	0.964711549490188	0.955154684152543	0.926200056205386	0.799270818623285	1.49344405840811	2.24598142132095	1.41475573281628	1.55213602653105	0	0	0	0.510784258035155	0.540066070761405
Plate_1	5	217	701	27.1666666666667	241361.8	292598.8	0.292025635377623	0.38221183177394	0	63.4576331207883	0	107.489977566341	0	16.1723638912197	0	0	6.25165813361066	7.07078592305159	0	4.81725959272467	0	0	4.40137603340932	1.85884089363959	0	0	1.88104970184604	4.41041392805029	0	0	0	0	0	1.33016011598018	1.13583938615479	2.16047242520311	0.999240164520484	1.00466811175444	0.959099818288561	0.838418663159584	1.55709143279632	2.34343967691364	1.4603357106674	1.60931271050849	0	0	0	0.534839832686453	0.562111375031943
Plate_1	5	217	701	27.3333333333333	254198.6	309439	0.28894225129962	0.373389257541535	0	67.7441661400626	0	111.988276968322	0	17.2073907109271	0	0	6.50707980264383	7.3337165393884	0	5.02619105628357	0	0	4.58821692078947	1.93554876091835	0	0	1.96427503930621	4.57362213468211	0	0	0	0	0	1.38557319734389	1.18183704938517	2.23732951696912	1.03405854731244	1.04184358832304	0.99362460184435	0.868976906414422	1.61393130278781	2.4443999491592	1.50039712395485	1.65942414205755	0	0	0	0.556635161796965	0.587693022394728
Plate_1	5	217	701	27.5	267755.4	327366.6	0.295652709953423	0.383647000699239	0	71.4968531649659	0	116.802465429829	0	17.710242377656	0	0	6.85653064513038	7.73794149369053	0	5.21229840177907	0	0	4.74163552996512	2.04113199269	0	0	2.04666720625835	4.72655558501802	0	0	0	0	0	1.4300295870726	1.22235359120932	2.32170847296662	1.06637155345743	1.07886263831901	1.03072124300134	0.900658496736488	1.66740779316224	2.53799427265253	1.54419418094694	1.720410800489	0	0	0	0.575530674401968	0.604148218608241
Plate_1	5	217	701	27.6666666666667	278865.4	342009.8	0.276565452325844	0.359348468847938	0	76.7313358906559	0	121.983668504333	0	18.4423291313982	0	0	7.1008194078495	8.05800000310764	0	5.39861362311861	0	0	4.92696515995911	2.12224917418614	0	0	2.12853363616124	4.93397971962216	0	0	0	0	0	1.4829532992211	1.28260165682222	2.41639620521616	1.10506669455298	1.12757678330058	1.07188796783472	0.931853227066892	1.72994277408751	2.63933180943717	1.59651231465719	1.78714544254545	0	0	0	0.601025064792712	0.621011047184185
Plate_1	5	217	701	27.8333333333333	291269.6	359518.2	0.261148587480335	0.340891335711804	0	80.7177309680994	0	127.539436865458	0	19.312965135192	0	0	7.55503967573138	8.47386539345503	0	5.65558064695069	0	0	5.1172671801425	2.26174516617302	0	0	2.21044140165523	5.11417844713635	0	0	0	0	0	1.5405028002372	1.33583455429095	2.50881797140071	1.15628593265491	1.16262361122623	1.1114515324709	0.970797450648033	1.7969818747988	2.73488637362444	1.64235732128465	1.85537310954424	0	0	0	0.62863578995947	0.644982783548939
Plate_1	5	217	701	28	304264.8	376228.4	0.245135519198541	0.324043354376016	0	87.8568982187917	0	132.604901370209	0	19.947441187918	0	0	7.8090062138563	8.76243473289114	0	5.84998353784735	0	0	5.31236073853097	2.39467816156468	0	0	2.31544155346245	5.32335569297792	0	0	0	0	0	1.60014642243157	1.40010155288859	2.60547815387971	1.20315419636637	1.20156863091722	1.15224515820385	1.00833051237364	1.8780461525495	2.84348968613593	1.69973433039671	1.92631001953122	0	0	0	0.649757394840597	0.669733563034235
Plate_1	5	217	701	28.1666666666667	316316.6	392302.4	0.241658193936694	0.320802946842628	0	93.4294272470489	0	137.827114401077	0	20.94358223255	0	0	8.1604491998482	9.07724272201457	0	6.1104649626677	0	0	5.53494171977664	2.51398269856192	0	0	2.422290181234	5.53710744513201	0	0	0	0	0	1.65694148508941	1.44925071656934	2.70594213488451	1.25208426915118	1.2475091924497	1.18729898462471	1.04802378652466	1.95705486461928	2.9505354696724	1.75302882552977	1.993839714512	0	0	0	0.674008839924268	0.689034105580717
Plate_1	5	217	701	28.3333333333333	328576.6	409419.4	0.230587546433355	0.306934675861503	0	97.9499090068681	0	143.614273443612	0	21.8267557481873	0	0	8.46365344136521	9.4001845995292	0	6.3736812540612	0	0	5.72869240021263	2.625575486994	0	0	2.52127729627397	5.72422480562337	0	0	0	0	0	1.70870927008421	1.50893097316381	2.81219010441305	1.30040025717955	1.29587462570289	1.23337429449823	1.08705037363823	2.03842537269394	3.05648500485871	1.81572667932474	2.05485993623078	0	0	0	0.698089810592877	0.722237893002712
Plate_1	5	217	701	28.5	341306	426580.6	0.23888859912929	0.317559256269395	0	103.008689489145	0	149.400452627737	0	22.863029822959	0	0	8.91688629898791	9.83894486268954	0	6.60722651677827	0	0	5.91018048460879	2.77910409416979	0	0	2.61518659229524	5.93760130988717	0	0	0	0	0	1.77952246311944	1.56106225697754	2.93055021625008	1.34483948690433	1.34668415919237	1.27830115870322	1.13011826474273	2.10654078924234	3.1574897086881	1.86580985175224	2.12919142987925	0	0	0	0.728162781805939	0.746048303914393
Plate_1	5	217	701	28.6666666666667	353240.8	443603.2	0.240783347350671	0.317993730773732	0	107.825819214727	0	154.8594167419	0	24.0385807132363	0	0	9.38311139686302	10.1756617987603	0	6.84106410490102	0	0	6.09443123897222	2.90743297905123	0	0	2.70786227926974	6.17787605198657	0	0	0	0	0	1.85801386933577	1.61083376500618	3.03275683589708	1.39230901872123	1.3875416366485	1.32658542900603	1.16873120389345	2.18220416050795	3.26492689408577	1.91706213380352	2.20121102655393	0	0	0	0.753956961964263	0.766759538635161
Plate_1	5	217	701	28.8333333333333	371028.8	466757.6	0.253712592252363	0.325637171916952	0	114.464836791703	0	160.378036941568	0	25.0648897397344	0	0	9.75134613159003	10.5226007397961	0	7.15910115403951	0	0	6.31782917228497	3.06765201964935	0	0	2.83064190219714	6.38150431965053	0	0	0	0	0	1.92898862867384	1.66716234441159	3.1406890981208	1.4358945480405	1.45106069924249	1.37574900838669	1.19978408591801	2.26404195973616	3.39011005406561	1.97278280867267	2.28431589132841	0	0	0	0.785624044103093	0.792880052019093
Plate_1	5	217	701	29	386354.6	486667.4	0.248142236242288	0.321305745355603	0	119.494253337409	0	166.793429321262	0	25.8782559484956	0	0	10.178883225158	10.8488956953726	0	7.43738844412578	0	0	6.54376526965341	3.24192188069738	0	0	2.92143811151399	6.63479899089322	0	0	0	0	0	1.98339833475777	1.72123187799335	3.24215329536028	1.48440055685103	1.50017448553422	1.42190787691292	1.24808892495914	2.34395175346046	3.52309943940109	2.02798183960108	2.35171277674216	0	0	0	0.807860738479996	0.818397057749558
Plate_1	5	217	701	29.1666666666667	405480.6	510226.4	0.252537366919015	0.326994793606518	0	125.354765563261	0	173.748896600646	0	26.8539861836911	0	0	10.5337792598925	11.35128073102	0	7.69087029951016	0	0	6.76449615588714	3.41675974588902	0	0	3.04229175424376	6.90265328027902	0	0	0	0	0	2.04936869921387	1.79333399945333	3.35511402563048	1.52604519941287	1.5565488553686	1.47404556136244	1.28749484189703	2.42059437456989	3.64825432473666	2.08948037125664	2.42972143527764	0	0	0	0.837939839766202	0.842158430181547
Plate_1	5	217	701	29.3333333333333	419733.6	530246.6	0.24315687117948	0.314705322251739	0	131.433702153356	0	179.811338217452	0	27.7991976465337	0	0	10.9540406989192	11.8048717375077	0	7.99926385832131	0	0	6.99293299965937	3.58330511468919	0	0	3.17729896171225	7.16487181541258	0	0	0	0	0	2.11958832677607	1.86764576414439	3.4767712788411	1.58635534379119	1.61346889929358	1.52190280808545	1.33627967730212	2.49884674498398	3.77475750667977	2.1493458973206	2.51872802518676	0	0	0	0.871725300038761	0.871387871726785
Plate_1	5	217	701	29.5	436458.4	553640	0.234255026076692	0.307865162372146	0	139.234761416907	0	186.62325623988	0	28.8707846303113	0	0	11.3719462117134	12.2805949194406	0	8.2893708389772	0	0	7.23788765799889	3.77224477506159	0	0	3.28301861115199	7.39786792109008	0	0	0	0	0	2.19472913910718	1.92920267766421	3.58801199440774	1.64451619152197	1.65964072270256	1.57012635262322	1.38281964887347	2.59656857797267	3.90624793194618	2.21438502985838	2.59479001305775	0	0	0	0.900362374594827	0.896638787979383
Plate_1	5	217	701	29.6666666666667	454534	577038.8	0.217904934538652	0.289786917699681	0	145.4937326345	0	192.579498496742	0	29.9703309151121	0	0	11.8043395159712	12.6739560868463	0	8.55234677392602	0	0	7.46653653513204	3.91792509421463	0	0	3.38805622333864	7.60291978543782	0	0	0	0	0	2.26752828017372	1.99858124061202	3.71270264149675	1.69367752127041	1.7067012153448	1.6211991500569	1.43092681543678	2.67709383881372	4.0351912156886	2.28144572388497	2.68082462800914	0	0	0	0.928952451923452	0.925735602727274
Plate_1	5	217	701	29.8333333333333	470067.4	598847	0.215166424785	0.287362421361903	0	153.934540614479	0	199.428910513007	0	31.0466470743417	0	0	12.274271733065	13.0862637730089	0	8.9131023090144	0	0	7.70198087360681	4.10453266065125	0	0	3.51971653966557	7.86386365039406	0	0	0	0	0	2.3491574010694	2.075465148077	3.82579316173073	1.75328219259823	1.76906708669398	1.67096610063906	1.47972949627389	2.77954269977655	4.15733404356391	2.34303298090289	2.77243038775987	0	0	0	0.954070864494677	0.956932156014654
Plate_1	5	217	701	30	486340	619724	0.21904704170781	0.290751926528112	0	160.005895532427	0	206.365472288965	0	32.120481715683	0	0	12.7483672413686	13.5328091300325	0	9.20161774023938	0	0	7.96722213556604	4.27529618842816	0	0	3.63174245022189	8.08465012784136	0	0	0	0	0	2.4211958630192	2.14157030807332	3.9690479412087	1.80816755013086	1.82917958389378	1.72644710280892	1.52314422936493	2.86799344191934	4.28642879861485	2.40467224934011	2.86154849439783	0	0	0	0.993354416561204	0.983346621649006
Plate_1	5	217	701	30.1666666666667	502510.8	642792.6	0.215953499551652	0.288951919396099	0	165.950046839904	0	213.63685744724	0	33.4842122137762	0	0	13.395167155765	14.0399517230408	0	9.50256999344595	0	0	8.24143739771241	4.45054185146649	0	0	3.74781408175674	8.39263248849469	0	0	0	0	0	2.51132975088553	2.2091075016619	4.10108541468813	1.86084287123513	1.87929325299534	1.78285016499522	1.57253214885744	2.96586044440242	4.42355961148687	2.46163813877748	2.95092716763197	0	0	0	1.02568763331505	1.01277918280614
Plate_1	5	217	701	30.3333333333333	523833.8	671747.6	0.221076629062853	0.291361172900747	0	174.175198367693	0	220.923142217209	0	34.9046798250515	0	0	13.9369320256321	14.4421164643314	0	9.86929221487026	0	0	8.4988375828345	4.66172105869251	0	0	3.90585425562626	8.6866016857451	0	0	0	0	0	2.60184432501904	2.28318957637714	4.22578320617881	1.92070387558288	1.94741468677633	1.84497602327939	1.62734599483596	3.06614421832021	4.57521591696028	2.52542211338747	3.03849739320207	0	0	0	1.0603032806363	1.04099469805823
Plate_1	5	217	701	30.5	543855.2	698716.8	0.218262938091886	0.297890122084695	0	180.733344775098	0	227.278676775842	0	35.9877779336928	0	0	14.3799674182389	14.9135983048047	0	10.2614597388289	0	0	8.74522242698101	4.88489207134787	0	0	4.05264210655712	8.99197255561196	0	0	0	0	0	2.66899835333319	2.35312889083017	4.35929540323759	1.97954177683369	2.0169143374033	1.90107399922211	1.66972340499364	3.16575669070034	4.7311978390814	2.60387751504916	3.11924127920624	0	0	0	1.09331051352777	1.07568914381174
Plate_1	5	217	701	30.6666666666667	564899.4	726144.6	0.223916517056313	0.300727247676693	0	188.732008890488	0	235.836097276903	0	37.2257695306232	0	0	14.8545652931656	15.5154641904099	0	10.5619052946656	0	0	8.99566916512003	5.07821555857223	0	0	4.17511300428852	9.28820613935033	0	0	0	0	0	2.7546333477543	2.42097084067159	4.50277820820239	2.04053789066317	2.08650181557437	1.95471914006312	1.72707862352262	3.26014821522896	4.87923902932491	2.66689699828267	3.21592339594003	0	0	0	1.13508696200633	1.10762823998761
Plate_1	5	217	701	30.8333333333333	583456.2	754695.800000001	0.21034814011016	0.281572962277249	0	196.790845007046	0	243.986271331457	0	38.5299565916396	0	0	15.3693755952557	16.0691127204748	0	10.8898651672969	0	0	9.24884115557439	5.33123045560639	0	0	4.3118718074297	9.5850694359546	0	0	0	0	0	2.84179940825541	2.50290985238095	4.63951312578396	2.0922280013778	2.15295608508617	2.01863956615591	1.77926415766646	3.34998536899273	5.04081206038595	2.73484265131137	3.32337932790313	0	0	0	1.17034655891597	1.143624155847
Plate_1	5	217	701	31	605882.6	784231	0.20282114998998	0.273475367838087	0	204.975079574041	0	251.177826848742	0	39.9418623165886	0	0	15.9630459085133	16.5301400262979	0	11.2397916701349	0	0	9.57003635847343	5.52304836774496	0	0	4.45953287272246	9.86817989737986	0	0	0	0	0	2.9407813048087	2.58200019511644	4.7713356718463	2.14995364022039	2.21389904628291	2.07875515871403	1.83657590655332	3.45510440376214	5.20140274952082	2.80367479308979	3.42202543828841	0	0	0	1.20487901238741	1.17205421444774
Plate_1	5	217	701	31.1666666666667	624519.6	808902.4	0.200544013415307	0.27315262930251	0	212.552298993243	0	258.817321755883	0	41.0302092902919	0	0	16.5176297887628	17.057289473428	0	11.644698085661	0	0	9.8493321062481	5.7595219646226	0	0	4.59789084654417	10.1596267252178	0	0	0	0	0	3.01135526876894	2.66597497859473	4.91397781888053	2.21374657019559	2.28053156933097	2.14327118311038	1.88809932941151	3.56481345742668	5.35065651807944	2.87806221337492	3.51624805176332	0	0	0	1.24268200583545	1.20213486369443
Plate_1	5	217	701	31.3333333333333	644338.6	836507.199999999	0.19933611111593	0.266385149363996	0	220.522441580079	0	266.222342309562	0	42.2357072943511	0	0	17.0716939794021	17.5954608276405	0	11.9935137519574	0	0	10.1346354659155	5.99765041972634	0	0	4.74579475843462	10.4504919188257	0	0	0	0	0	3.09878344112614	2.74521417070003	5.05602817130924	2.27194475338796	2.34027664597644	2.20293060372147	1.94491094862649	3.67816806928171	5.49804496796412	2.94759918637239	3.61538858906931	0	0	0	1.28128541169121	1.23365964044246
Plate_1	5	217	701	31.5	667651	868450.199999999	0.187466596666258	0.257743746715283	0	226.897063383918	0	274.286173546641	0	43.5192626778466	0	0	17.6745801217454	18.1782360260839	0	12.425625918572	0	0	10.4414934718512	6.18677941481327	0	0	4.89484573297798	10.7652838560381	0	0	0	0	0	3.19842061731965	2.84370112614222	5.1970806889705	2.35561965253293	2.41591487027786	2.27045231058451	1.99840011445853	3.80597649473059	5.66464603862088	3.02797097937355	3.72365148351031	0	0	0	1.31915233304491	1.26958144132687
Plate_1	5	217	701	31.6666666666667	689049.6	898163.8	0.19165007912396	0.266201585933513	0	236.001087160782	0	283.303637570848	0	45.1355363419658	0	0	18.2981094902676	18.7271502517565	0	12.7593251133348	0	0	10.7745230465513	6.43339880365352	0	0	5.07500949024443	11.0943457669282	0	0	0	0	0	3.28939839441577	2.92188489922455	5.35118960069514	2.4242338722656	2.48508555738164	2.33422505161671	2.06670327674738	3.91530458584623	5.84085644908985	3.10244521283651	3.83977396151288	0	0	0	1.36132840391082	1.30504239195326
Plate_1	5	217	701	31.8333333333333	708441	927450.6	0.188451498141216	0.264987993389271	0	245.419569815754	0	291.485628204338	0	46.6049067455512	0	0	18.8937257523986	19.2435242732706	0	13.1933049144857	0	0	11.0860873615961	6.69071014228677	0	0	5.23405980262136	11.4530323261069	0	0	0	0	0	3.39210463694536	3.02039302720641	5.53064804030076	2.49643118182034	2.55338160687162	2.39748915364089	2.1314739586456	4.03460899949354	6.00667915918259	3.17174622226254	3.93562926651283	0	0	0	1.3986479973052	1.34327540982082
Plate_1	5	217	701	32	732732.199999999	961622.800000001	0.182274809219496	0.254644258654738	0	253.903099916563	0	299.399685201626	0	48.1481380349716	0	0	19.5790346669032	19.8935517072916	0	13.6053862946912	0	0	11.3732969427533	6.92794653960086	0	0	5.38652613037903	11.7783921820294	0	0	0	0	0	3.51114710491822	3.09504291094009	5.68355788327739	2.56034224788299	2.64123461576874	2.47265696303231	2.18979328807912	4.15511342369507	6.19179123551039	3.2497656458506	4.04605789522479	0	0	0	1.44459085216418	1.38031339337364
Plate_1	5	217	701	32.1666666666667	754169.4	993382	0.176600573881529	0.249091377355673	0	263.527370815533	0	309.691455087071	0	49.7494706228005	0	0	20.1774803502447	20.4661932620504	0	13.9957219127742	0	0	11.7054866990435	7.22302105115361	0	0	5.54833946867329	12.1175658509131	0	0	0	0	0	3.60916445757782	3.18246240246357	5.84668005308343	2.62313993704603	2.71591661118758	2.55003470446526	2.24021395475318	4.26618612571667	6.37060493286838	3.32562124142055	4.16304940974202	0	0	0	1.48862579473404	1.41940179835853
Plate_1	5	217	701	32.3333333333333	777214.800000001	1023851.4	0.186991639870126	0.253567912000661	0	271.733869022961	0	318.548424067715	0	51.213852006129	0	0	20.8332939922118	21.1612430937359	0	14.4632606704971	0	0	11.9917837052454	7.50829567070301	0	0	5.71260064900276	12.4901858333179	0	0	0	0	0	3.71471509913828	3.26905744812412	5.99439532067462	2.68476963923129	2.78905045125795	2.61822002248871	2.31283205099069	4.37800271402315	6.56325664504883	3.4053130616016	4.27056380678626	0	0	0	1.53139473124548	1.46081646622375
Plate_1	5	217	701	32.5	798425	1054717	0.181386082067359	0.246031672006053	0	280.694803781044	0	327.716440454568	0	52.8211870089546	0	0	21.4987449892817	21.7196910365051	0	14.8879315315071	0	0	12.345405461056	7.77042958297864	0	0	5.90966291260415	12.8437291511003	0	0	0	0	0	3.80620600526483	3.37979688811446	6.15811345265383	2.75025046641817	2.86604090792484	2.69417483779511	2.37236853040337	4.50023671678654	6.7489091710054	3.48509781395098	4.39371905661657	0	0	0	1.57617754273895	1.49404421563014
Plate_1	5	217	701	32.6666666666667	827815.199999999	1091862.2	0.182333361625332	0.239743108743798	0	291.130674631782	0	337.037372391994	0	54.3092272617827	0	0	22.2490439766933	22.4544662396243	0	15.319800093617	0	0	12.6947969434404	8.06397121155408	0	0	6.10533139174328	13.2367520648898	0	0	0	0	0	3.90245999694551	3.46913730641896	6.34312845066316	2.82581465446512	2.94801882577982	2.7734025289344	2.4394673548181	4.62466157632771	6.93705430881491	3.574024720555	4.51079971233775	0	0	0	1.62192832197274	1.53231540549609
Plate_1	5	217	701	32.8333333333333	852137.4	1126044.2	0.181895276323484	0.241711071202303	0	300.910550325775	0	346.22786788353	0	55.8584479739593	0	0	22.8070866800144	23.0453706758652	0	15.7789913369777	0	0	13.0057168433686	8.35770035431797	0	0	6.25657702782639	13.5871456456931	0	0	0	0	0	3.99848169372728	3.57977665803995	6.49611211912378	2.90917916775768	3.03024931278531	2.84200612602748	2.51429004827349	4.7579297491514	7.1162521374113	3.66534950656403	4.63345006927603	0	0	0	1.66809098374018	1.56950747018112
Plate_1	5	217	701	33	877891.999999999	1158544.4	0.177677648382701	0.232678368101295	0	309.207065846951	0	356.23083891253	0	57.442773719298	0	0	23.4456177552813	23.6721730449202	0	16.2294095701079	0	0	13.3806936846373	8.67198869834396	0	0	6.43317171514914	13.9650038541164	0	0	0	0	0	4.13167750851123	3.67265481524577	6.66361737935821	2.98068716438709	3.119912920284	2.91073894754858	2.57891842429069	4.89960100232349	7.30820263841419	3.75025508909411	4.75829755839922	0	0	0	1.71613791322888	1.6103439855159
Plate_1	5	217	701	33.1666666666667	904443.8	1195495	0.167876371953803	0.224194899804617	0	321.420297268216	0	366.446986784273	0	59.0771715585693	0	0	24.1241995764997	24.3150106610722	0	16.6845439864498	0	0	13.738512453739	8.93259154816838	0	0	6.63880465521685	14.3291244718062	0	0	0	0	0	4.24402433605453	3.78065529851327	6.84380038036717	3.06104310816965	3.20240221271532	2.99527795700179	2.6556821516602	5.04942622842752	7.52243961794331	3.83781248913524	4.88414689360409	0	0	0	1.76360949156675	1.65302473776586
Plate_1	5	217	701	33.3333333333333	926484	1224912.4	0.165389622423252	0.217035802373605	0	332.834805545966	0	376.133405908353	0	60.8435835510453	0	0	24.9426010001498	24.9986804899599	0	17.1275858751768	0	0	14.1393781526242	9.23471695731151	0	0	6.83838968161232	14.7228709104341	0	0	0	0	0	4.37063268355587	3.89507876040629	7.03183805565237	3.15214720692703	3.27982661020663	3.06810612411755	2.72759512454513	5.18692965682573	7.71424309079607	3.9222205212497	5.01127379910044	0	0	0	1.80739689594488	1.69432210335864
Plate_1	5	217	701	33.5	952344.399999999	1260505.4	0.16226118923365	0.219142714088504	0	342.46906499713	0	385.793858784588	0	62.6467765756759	0	0	25.7962835739965	25.7721021267731	0	17.6548434652198	0	0	14.5056533110614	9.56317081493182	0	0	7.02382501848072	15.0961264689531	0	0	0	0	0	4.49378295744264	4.00277320423674	7.2137982265783	3.21921674159177	3.37120935093552	3.1562677898103	2.792756118072	5.32247930998732	7.91913449255154	4.00586367955076	5.1298528931974	0	0	0	1.85862650102847	1.73653281063566
Plate_1	5	217	701	33.6666666666667	978276.8	1293865	0.156129405353919	0.208284124878643	0	352.101759976264	0	396.1231803026	0	64.3607648787334	0	0	26.4830880397123	26.521308122161	0	18.1814352029499	0	0	14.8543567244021	9.84224290205404	0	0	7.22936107825679	15.5412396531626	0	0	0	0	0	4.60978478920138	4.10296230355002	7.40601418611051	3.30193596436895	3.47316881460908	3.24809000461998	2.86019812387184	5.46782962200243	8.15014318320644	4.09257818864953	5.26197603686193	0	0	0	1.91149867380648	1.77906561156338
Plate_1	5	217	701	33.8333333333333	1005070.8	1332639.4	0.162390313740683	0.217068550633416	0	362.274679181893	0	406.986236460009	0	66.3175911443486	0	0	27.2406857789813	27.1839991228425	0	18.6450892808372	0	0	15.2283690217544	10.1619709780708	0	0	7.43155024689132	15.9842104064486	0	0	0	0	0	4.72970443044924	4.20329511949622	7.60022938737845	3.38352286389287	3.55994034942759	3.32720450293322	2.94291444675971	5.6008173342349	8.35878743810168	4.17247117064351	5.38906757459315	0	0	0	1.96737750150767	1.82372796419721
Plate_1	5	217	701	34	1030106.6	1365325.8	0.160191527487868	0.212088053470747	0	373.964895568998	0	417.775053933233	0	68.1392851190985	0	0	28.0501254440218	27.8173402266476	0	19.2252155445273	0	0	15.6731256263498	10.5470359153374	0	0	7.66106999166364	16.4019480844121	0	0	0	0	0	4.84227661871536	4.31594008805691	7.80402642202787	3.46030351929311	3.66078611826671	3.41541620665637	3.01425133249284	5.74781218469387	8.56888299009425	4.27139038874575	5.52145814186955	0	0	0	2.0160607909704	1.86308524493722
Plate_1	5	217	701	34.1666666666667	1060702	1406761.6	0.163103202356492	0.216355452443331	0	386.988523502007	0	429.712582475122	0	70.000072744768	0	0	28.7743186900195	28.6202977840855	0	19.7184529534694	0	0	16.0617474380212	10.9093042247635	0	0	7.86772986282264	16.8373435209128	0	0	0	0	0	4.96688237616279	4.4411140673657	7.99217959847352	3.55942749810012	3.76179818778107	3.50321691840169	3.09238320965095	5.89194101137749	8.79835313617813	4.37587100434524	5.66597660452599	0	0	0	2.06623631538141	1.91198190311572
Plate_1	5	217	701	34.3333333333333	1088352.4	1442989.8	0.160296722535154	0.209732708117759	0	398.134303622536	0	440.138131852796	0	71.971970009076	0	0	29.4825054960263	29.3750937931076	0	20.1879243069298	0	0	16.4280516990766	11.2283332187573	0	0	8.05090724302742	17.2495052497566	0	0	0	0	0	5.1006967194537	4.56066705818801	8.18473610781895	3.63595070598903	3.84909305003694	3.58833015068916	3.1746694118695	6.02701435397907	9.01527337944715	4.47001817472569	5.81224974140763	0	0	0	2.12446909117001	1.95586019732995
Plate_1	5	217	701	34.5	1120538.6	1485151	0.159196283331223	0.206406077878934	0	409.874462770611	0	451.984418285165	0	73.6670026336053	0	0	30.2891561601593	30.1201700612848	0	20.7452329486766	0	0	16.8814933564359	11.5935526009936	0	0	8.27690442039603	17.6783948259595	0	0	0	0	0	5.248736524987	4.67829591426873	8.396272910951	3.72281305051226	3.94226456240378	3.68036029051836	3.2600264011219	6.19283914814534	9.23513822495372	4.56175752234159	5.96371436095679	0	0	0	2.17926202019991	1.999985355709
Plate_1	5	217	701	34.6666666666667	1148703.8	1523090.8	0.15494065555578	0.192576110987754	0	421.989734173974	0	463.506083390419	0	75.7239211181249	0	0	31.1031633194396	30.9385536380443	0	21.2722599264551	0	0	17.2952203337918	11.9370185168453	0	0	8.50236423508039	18.0980556493607	0	0	0	0	0	5.36216577741747	4.79276557079376	8.58299244412693	3.81477140692084	4.04313735510264	3.76508633532791	3.33870599577064	6.36266855877816	9.4835309747443	4.66014630045425	6.10528719403156	0	0	0	2.2323858178851	2.0474668636696
Plate_1	5	217	701	34.8333333333333	1176602.4	1557796	0.152717660362939	0.188488009036099	0	433.400391443648	0	474.009445053534	0	77.6272323461404	0	0	32.0592478437912	31.8266403132643	0	21.8328913336465	0	0	17.7799660145049	12.313601623006	0	0	8.74137308148368	18.6154779293788	0	0	0	0	0	5.50518246579338	4.92439974107052	8.79267467965718	3.90475265560177	4.14071999287996	3.85738949819674	3.41568935922662	6.53310012216582	9.73217577279226	4.76236824368276	6.25682471448436	0	0	0	2.2890087197027	2.09483608465682
Plate_1	5	217	701	35	1207063.2	1591033.2	0.148516171646406	0.183729216687132	0	445.530705847303	0	485.279315366974	0	79.2844315670548	0	0	32.9382162043336	32.6623799057333	0	22.4209363677704	0	0	18.1910612836753	12.716768051298	0	0	8.98607978077212	19.0829488519515	0	0	0	0	0	5.65124117721864	5.05888129713691	9.00815102494688	3.99680017132164	4.24600287161009	3.9653273594372	3.50679486546705	6.69603183433737	9.97912530395531	4.86307229482857	6.40042505882963	0	0	0	2.34725025273866	2.14046053882686
Plate_1	5	217	701	35.1666666666667	1236360	1627999.2	0.149680008292567	0.17942156891859	0	457.591341073605	0	497.943985306627	0	81.3100517448064	0	0	33.8245410600233	33.420784775471	0	23.0325655660125	0	0	18.5995373172107	13.1298436031594	0	0	9.22169523349389	19.5617006642259	0	0	0	0	0	5.78865019739303	5.17138768180158	9.24118354662237	4.09368012171287	4.35479001738109	4.06440800349121	3.59821609858177	6.86805339023459	10.2291438457906	4.96010648141771	6.55890476632397	0	0	0	2.41181159927816	2.19561433983726
Plate_1	5	217	701	35.3333333333333	1268133	1670009	0.146657680387172	0.177319426906686	0	470.190275022363	0	510.765490230491	0	83.6608547038353	0	0	34.6671369221879	34.1779479366892	0	23.5833748395731	0	0	19.072700155894	13.4948772917334	0	0	9.46182659954288	20.0521320670854	0	0	0	0	0	5.93902612685003	5.29581805585345	9.45258936905702	4.18489566960935	4.4654974162614	4.15949629284809	3.68510733741317	7.03199098097378	10.483416509816	5.05641556763174	6.70943574905277	0	0	0	2.47380707234439	2.24065172538964
Plate_1	5	217	701	35.5	1301197.6	1708174.8	0.145786742108758	0.183775807559858	0	485.163235105242	0	523.981993370746	0	86.037070484798	0	0	35.6672911254756	35.1554887818375	0	24.1532632179443	0	0	19.5259401736847	13.892177984927	0	0	9.71350738809155	20.5413392237029	0	0	0	0	0	6.07842317530856	5.43434613336538	9.68611306834777	4.28046887884464	4.58134298631673	4.26438572068327	3.76915428892486	7.20163227255766	10.744964643732	5.16907536135479	6.88152482821149	0	0	0	2.53257812693672	2.29297940538014
Plate_1	5	217	701	35.6666666666667	1329752.6	1745237.6	0.147271261072365	0.183930903373396	0	498.831064482767	0	535.588733241416	0	88.2270814784632	0	0	36.6057235260709	36.016281122599	0	24.7627584407249	0	0	19.9753573547035	14.3532280406102	0	0	9.95273712155976	21.0286032998386	0	0	0	0	0	6.21334213285012	5.57019556381291	9.90811999213637	4.37812395799831	4.69829185741428	4.36582495345164	3.86750961631932	7.36893925585156	10.9917158484618	5.26936944013662	7.03803945936765	0	0	0	2.59642254682658	2.33997415070427
Plate_1	5	217	701	35.8333333333333	1363059.6	1790077.8	0.14669999989427	0.179066511749922	0	510.360019906739	0	548.422284659841	0	90.5804049321011	0	0	37.450351952044	36.8598941702117	0	25.4200423712139	0	0	20.4183116757311	14.7332373768935	0	0	10.2055882240313	21.5756291204513	0	0	0	0	0	6.37640899138147	5.72291630041734	10.1418735030144	4.46946098545641	4.81088572957925	4.47675732361801	3.95804955963711	7.53757380987671	11.2499021271758	5.37988185062855	7.2073680483683	0	0	0	2.6574734048121	2.40095851549882
Plate_1	5	217	701	36	1397840.8	1832162	0.141686601938666	0.175222186617868	0	524.459282532645	0	562.341029266519	0	92.6854986434768	0	0	38.4947259668219	37.8211904915461	0	26.0850469404729	0	0	21.0024303249284	15.1833770196516	0	0	10.5012423310829	22.0975203683127	0	0	0	0	0	6.52562344634391	5.86843773194166	10.3728770146138	4.57137397896941	4.9264444309698	4.57553482465292	4.05385207510161	7.7265771901488	11.5366938634837	5.49245368386306	7.37578140622228	0	0	0	2.72182662077295	2.45070080882426
Plate_1	5	217	701	36.1666666666667	1432976.6	1873692	0.14564097479925	0.175584243043544	0	539.855011095737	0	575.665950857821	0	95.0389909962379	0	0	39.4928245089852	38.6618922674991	0	26.6953736666297	0	0	21.5125846700583	15.6536225526725	0	0	10.7602795631094	22.6342679146806	0	0	0	0	0	6.66800773786068	6.01206390036941	10.6097978769016	4.683418813718	5.03567123415094	4.67540684687701	4.13947766098476	7.91650699231261	11.8116336767664	5.60980215406223	7.54762110654727	0	0	0	2.78562783824255	2.50142108546626
Plate_1	5	217	701	36.3333333333333	1464280	1912247.6	0.142127667805941	0.164458255077902	0	552.208443279727	0	588.774727211787	0	97.578973965582	0	0	40.499070629369	39.6345778928187	0	27.339493209683	0	0	22.0076118900176	16.0914172079376	0	0	11.0149080959981	23.1510264749927	0	0	0	0	0	6.83493277196682	6.14686368612297	10.8437698873975	4.78691159877774	5.16995902939975	4.77989888530573	4.24579891469016	8.11082237349185	12.0857587763711	5.71909803275396	7.72419070411526	0	0	0	2.84578925180566	2.5541630848846
Plate_1	5	217	701	36.5	1501449	1954756.6	0.137383889828286	0.157801389649339	0	566.768142058577	0	602.294208336058	0	99.7596825152265	0	0	41.3853954850587	40.6063380499908	0	27.9747877735448	0	0	22.4815937595264	16.5755788424769	0	0	11.2801611675357	23.7056885901728	0	0	0	0	0	7.00858673054775	6.29322945286567	11.0828525265592	4.88341150760464	5.29064394910428	4.88769537696517	4.35003957405149	8.29688585675477	12.3625618887103	5.82687907885825	7.88937007683308	0	0	0	2.91563968383573	2.6087883290997
Plate_1	5	217	701	36.6666666666667	1534680.6	1991024.6	0.135250443724345	0.154574208560093	0	582.712398584325	0	616.178629079046	0	101.934570541238	0	0	42.2735565773708	41.5416096489484	0	28.6242633676422	0	0	22.9876571080457	17.0433539215784	0	0	11.5688192257942	24.259994219857	0	0	0	0	0	7.16481857171018	6.43552688403106	11.3422800402277	4.98546214080443	5.40681380547631	5.00433305420908	4.4533595921504	8.50193476111246	12.6665122948468	5.94013432684502	8.07072442776957	0	0	0	2.98727542669202	2.66226729885204
Plate_1	5	217	701	36.8333333333333	1567642.8	2029440.8	0.133939758975611	0.149258713553505	0	596.63246899075	0	630.831431731083	0	104.475878719088	0	0	43.4885562398012	42.5926345252397	0	29.2664827955585	0	0	23.5077749423804	17.5146062055333	0	0	11.8399419512675	24.8077201123151	0	0	0	0	0	7.31913311318458	6.57262036158227	11.6091157030676	5.09861366550429	5.52162987041404	5.11940594993929	4.5534093204369	8.70214239168089	12.9596209906051	6.05228394973452	8.24620267715635	0	0	0	3.06050878337303	2.71732190839216
Plate_1	5	217	701	37	1603983	2071341.8	0.128639452474626	0.14217569487659	0	610.708144192197	0	644.500744733875	0	106.900503587231	0	0	44.607892593671	43.5702358281062	0	29.9368369197415	0	0	24.0120547161578	18.0030060248366	0	0	12.1350974477514	25.3795169842853	0	0	0	0	0	7.48596453591355	6.73623533223538	11.8692118136596	5.19935421407395	5.65870787917945	5.23283682098269	4.64993343196046	8.88490434268528	13.2624569718344	6.17121991553342	8.41517253596782	0	0	0	3.12771365097896	2.77803656154841
Plate_1	5	217	701	37.1666666666667	1637471	2107409	0.128558338502501	0.144490897129168	0	627.111994462874	0	658.604797857361	0	109.806763793771	0	0	45.7761663858247	44.5715412070905	0	30.7181090470192	0	0	24.5325529632871	18.5113970412583	0	0	12.443550087196	25.965509953005	0	0	0	0	0	7.64880256663402	6.89524110516142	12.1213996669628	5.30344213753649	5.80295552580574	5.35500831574365	4.76420551199586	9.0687937194967	13.5506071028371	6.28315040207539	8.60104999098996	0	0	0	3.20178945485494	2.83679274042201
Plate_1	5	217	701	37.3333333333333	1671466	2144685.4	0.128970872826343	0.142119390113245	0	641.403326116511	0	673.315296878084	0	112.388529807767	0	0	46.768582988251	45.523592148138	0	31.4646269316218	0	0	25.1289778624514	18.9746899850983	0	0	12.7407697797602	26.5969993831225	0	0	0	0	0	7.82406178697907	7.05613123411813	12.3920671105684	5.40801096403424	5.91634868059102	5.4693354990791	4.8731559926863	9.27527670948094	13.8555919570299	6.39803712590614	8.80545041076083	0	0	0	3.28046193786443	2.90010308946917
Plate_1	5	217	701	37.5	1708271.4	2188226.6	0.128722167817127	0.140174542070096	0	655.560113175535	0	687.575896792132	0	114.825289428305	0	0	47.7538740686899	46.5221769298044	0	32.2007185434218	0	0	25.6458694636866	19.4721451012294	0	0	13.0495983147364	27.2093113007471	0	0	0	0	0	8.00704359923218	7.22664267837485	12.6556985092565	5.5263888961122	6.04281150938061	5.58101649647695	4.97489966428965	9.49184124840548	14.167391404412	6.52761095670177	8.99661137681895	0	0	0	3.3535432103498	2.95978849180736
Plate_1	5	217	701	37.6666666666667	1745568.4	2227620.6	0.128266286871312	0.139987366403566	0	673.578618925579	0	703.545974978591	0	117.663184466637	0	0	48.8842047449777	47.5887812950097	0	32.939031828305	0	0	26.2500626831427	19.9731411406276	0	0	13.3450018247669	27.7764691706737	0	0	0	0	0	8.18654930901289	7.38892185425238	12.9268362926392	5.63541011571699	6.19104569500595	5.69977083098728	5.08722521950876	9.70674879351535	14.4712081118736	6.65418189290599	9.18348201642928	0	0	0	3.42530826855862	3.01262801092963
Plate_1	5	217	701	37.8333333333333	1785420.2	2271048.4	0.127727874376053	0.138546211754008	0	691.576666195226	0	718.822976256689	0	120.234075975541	0	0	50.0270541665398	48.8546868534711	0	33.6268020505463	0	0	26.8415297434267	20.5575227370442	0	0	13.6459133023109	28.397322668401	0	0	0	0	0	8.37906908047358	7.56231148072007	13.1843038587811	5.7589085784909	6.32617382835427	5.81543981082719	5.20164235087626	9.91738199895607	14.7996318383078	6.785090428506	9.39151448914182	0	0	0	3.50134306866658	3.07564273596002
Plate_1	5	217	701	38	1822179.2	2311158.4	0.126939784436367	0.133272973306141	0	706.120238877763	0	733.806740496135	0	122.868941275449	0	0	51.186781951772	49.9269742441847	0	34.4060214038641	0	0	27.4771517117429	21.1512909660391	0	0	13.9615467089712	29.0575162168262	0	0	0	0	0	8.58008183080561	7.73199912070597	13.4660897774954	5.86790193581093	6.48011368620884	5.94720014679186	5.32672372939194	10.1528649576703	15.1470108862514	6.91537406220047	9.59009113721957	0	0	0	3.57755184608854	3.13938858014216
Plate_1	5	217	701	38.1666666666667	1859364.8	2350676	0.124249857155181	0.132184074117168	0	722.212759214392	0	748.892727023158	0	125.540652568712	0	0	52.2605819471393	50.9878676803196	0	35.1757012047766	0	0	28.0430999334127	21.6650397907769	0	0	14.2927610500003	29.6900704128324	0	0	0	0	0	8.75879427084196	7.90280762211017	13.7494665163163	5.98326628316761	6.60461936392683	6.06389563496408	5.4365975967959	10.3645963832209	15.4827730946405	7.03809959530783	9.78764825533306	0	0	0	3.65733328852066	3.19924645304245
Plate_1	5	217	701	38.3333333333333	1899016.2	2390613.8	0.120887517850804	0.127410719899749	0	738.255096102046	0	765.997711802456	0	128.169632383785	0	0	53.6352244834622	52.0539232754676	0	36.0170169703808	0	0	28.6264452844702	22.2861031676088	0	0	14.6327669545606	30.3632510562105	0	0	0	0	0	8.93016549865505	8.06975566378113	14.05386744317	6.10478095126553	6.7354517429581	6.20557273126371	5.5464060309491	10.5896803957867	15.8159098003488	7.16472216049445	9.9971798882125	0	0	0	3.74707055355564	3.27014689996039
Plate_1	5	217	701	38.5	1936220.4	2432554.4	0.119972702189628	0.125189898111362	0	755.912088469067	0	781.315117830254	0	130.841031863282	0	0	54.9808163705808	53.2411640413977	0	36.7425881156365	0	0	29.2459319297721	22.8229471864679	0	0	14.9634555585404	30.9917173955119	0	0	0	0	0	9.12875128735664	8.2332198602881	14.3330039795961	6.21799934544886	6.89511702124711	6.33163116079367	5.65445691883539	10.8122230832095	16.1362788884814	7.29266681006755	10.1930602855423	0	0	0	3.82229735164153	3.33805850726671
Plate_1	5	217	701	38.6666666666667	1974741	2472602	0.119628527880501	0.124670378414478	0	772.291508907269	0	796.715725364744	0	133.570987369597	0	0	56.227401612647	54.3079172256017	0	37.5312560756779	0	0	29.8559477516196	23.3184871091405	0	0	15.2880303702497	31.6726152462837	0	0	0	0	0	9.30901282233083	8.41300680169686	14.6317703549945	6.32127480468735	7.04626458682664	6.45648916340024	5.7742542191709	11.0308002382604	16.483865957022	7.41684024930368	10.3843616399743	0	0	0	3.91244854256789	3.4056519217105
Plate_1	5	217	701	38.8333333333333	2013876.6	2513198.6	0.1183246883846	0.126305756889663	0	792.88922731542	0	813.458393087536	0	136.893246116778	0	0	57.3703318748151	55.473272297553	0	38.3782981711733	0	0	30.4382952986257	23.8676560897055	0	0	15.6334680298275	32.3301973039224	0	0	0	0	0	9.51681274421676	8.59059821490099	14.9216598113101	6.44821370238527	7.19576941354866	6.58886793055612	5.88629333232724	11.2562579119508	16.8150795829973	7.54099839106353	10.6200434044217	0	0	0	3.99505711635251	3.47506310343555
Plate_1	5	217	701	39	2054367.2	2555929.6	0.118841673031255	0.123780412188396	0	811.013756131525	0	830.430520594285	0	139.827010895932	0	0	58.5398529220331	56.6236059518349	0	39.1766810788635	0	0	31.0852402641667	24.4775578210102	0	0	15.9880796071541	33.0376955395168	0	0	0	0	0	9.71668898308811	8.76499129143064	15.2181971333855	6.56618094438564	7.34731142354227	6.72645065287333	6.01213245534123	11.5166919848873	17.1579863900666	7.6752842269866	10.8386190800991	0	0	0	4.07707253258337	3.53811850811386
Plate_1	5	217	701	39.1666666666667	2095756	2602701.4	0.11959481993404	0.123853224661165	0	828.109584415644	0	847.280799825906	0	142.793659035165	0	0	59.903639719834	57.8848748683718	0	39.9870428320664	0	0	31.7339958283092	25.1251153141945	0	0	16.3345209465532	33.7277037054749	0	0	0	0	0	9.91458967519232	8.95574817475721	15.5062278545316	6.68618436215736	7.50764866049713	6.85830523522534	6.12735720690167	11.7479487074334	17.5173437890875	7.80328815428022	11.0579151033194	0	0	0	4.16230127477483	3.60051662998768
Plate_1	5	217	701	39.3333333333333	2137764	2644559.4	0.120123728972409	0.124142509479221	0	846.539064933673	0	865.615910379932	0	145.896595774646	0	0	61.1900331860335	59.2211950661305	0	40.898698586397	0	0	32.4240812677634	25.7506790315488	0	0	16.7179951003627	34.4104144726165	0	0	0	0	0	10.1361241196537	9.14206909022674	15.8038987550063	6.81124757084423	7.66084016531317	6.99505431424	6.25015894586992	11.9865017003071	17.8841313606955	7.94168480451341	11.2888045355915	0	0	0	4.24762342760469	3.66623599434964
Plate_1	5	217	701	39.5	2181632.2	2689002.4	0.120623579030585	0.121530042554698	0	865.808305900016	0	883.426249117071	0	149.336382327151	0	0	62.5478493276474	60.4621176352051	0	41.7830998687382	0	0	33.0843240510476	26.412378371488	0	0	17.0693347073066	35.1815336427097	0	0	0	0	0	10.3489235824983	9.32323802104308	16.1127399275018	6.93168564025846	7.81972642887665	7.14547883554288	6.37548558468216	12.240874732105	18.2363385061076	8.08233630274847	11.5192370740814	0	0	0	4.33573067699977	3.74007234161134
Plate_1	5	217	701	39.6666666666667	2225875.8	2734490.8	0.118591726955408	0.11408813182258	0	884.537202295861	0	901.212811878103	0	152.247098872097	0	0	63.877625327632	61.728344084632	0	42.6510432307397	0	0	33.7251699393244	27.0252002266593	0	0	17.4567176579491	35.9037064161136	0	0	0	0	0	10.5699206283129	9.51596651692746	16.4312665272031	7.06089754314833	7.96794502381367	7.27109761053392	6.49466790397556	12.4785790417808	18.6050956086498	8.2180696623634	11.7361739230092	0	0	0	4.42211829492376	3.8087727440086
Plate_1	5	217	701	39.8333333333333	2271562.6	2776964.2	0.118140345498897	0.114365657602934	0	902.779788578259	0	919.435267534429	0	155.236795245538	0	0	65.2650984229952	62.9397679378316	0	43.5866501799757	0	0	34.3902063395721	27.7011979785982	0	0	17.8070574602834	36.6521406785894	0	0	0	0	0	10.7845985594595	9.7021405078035	16.7612872784679	7.1832608964405	8.12356711693614	7.42549991235031	6.62148394999914	12.719307000097	18.96968866394	8.35247940784423	11.9693261704586	0	0	0	4.52047239944194	3.88176930730559
Plate_1	5	217	701	40	2313592.2	2814343	0.115291590652937	0.108881601870228	0	923.855513363696	0	937.797410652804	0	158.190853903966	0	0	66.6843938454834	64.3104699748563	0	44.4951650602255	0	0	35.0806493254781	28.374497710855	0	0	18.1999664627605	37.3938345508357	0	0	0	0	0	11.0096063327228	9.88553768802215	17.0889223949397	7.31355664220811	8.29856479779181	7.56698171458954	6.74538020879827	12.979259608527	19.3485402184051	8.49780657970062	12.2044092091678	0	0	0	4.62136260279241	3.9513198028934
Plate_1	5	217	701	40.1666666666667	2359094.6	2860934.6	0.111611057681721	0.10612210497944	0	944.075592292511	0	956.82559811519	0	161.374524424375	0	0	68.0936534841676	65.562860908009	0	45.3385628323301	0	0	35.7433762250984	29.0354306093056	0	0	18.5859310859335	38.1375277907476	0	0	0	0	0	11.2141950376629	10.0817359140441	17.4306700861892	7.43789041627959	8.46644532943722	7.71518658772847	6.87070684761051	13.2528946565509	19.7470402270874	8.63393117227108	12.4249373298387	0	0	0	4.71169331728942	4.02347936850294
Plate_1	5	217	701	40.3333333333333	2401868.4	2898998.6	0.108245721793732	0.105231801388624	0	963.434128508587	0	974.862629977247	0	164.552452374592	0	0	69.5188040762629	66.9251779245823	0	46.2534439103034	0	0	36.429545283651	29.7169682221709	0	0	18.9632979061585	38.8961148539549	0	0	0	0	0	11.4373028466784	10.2752715328044	17.7591518142596	7.57290547584239	8.64075130342185	7.86034059843152	6.99499204531276	13.5136023181499	20.1225775893222	8.76617403023858	12.676633834875	0	0	0	4.81572386953924	4.09884900413814
Plate_1	5	217	701	40.5	2443150.8	2943007.8	0.106264665005529	0.106430439831452	0	983.232883085218	0	993.735970991606	0	167.981416390967	0	0	70.9982160379811	68.2459790911453	0	47.1926724465097	0	0	37.1483861886111	30.3682377680757	0	0	19.3810638079938	39.6457288019856	0	0	0	0	0	11.6574178652948	10.4769746191406	18.0831778171512	7.70483116526935	8.80207127342941	8.02388577143313	7.11831953816299	13.7784692146118	20.5078022486027	8.90222328273844	12.908747785791	0	0	0	4.90814289562075	4.16939225031196
Plate_1	5	217	701	40.6666666666667	2486182.4	2987496	0.104328666561166	0.102390915667123	0	1002.89817616325	0	1012.65729624865	0	171.559297465114	0	0	72.4884779638923	69.558455694975	0	48.2574579925153	0	0	37.9231955858201	31.0439988516215	0	0	19.7856216967366	40.4685336783672	0	0	0	0	0	11.8924066916177	10.6639724142875	18.4165546511034	7.8251544420703	8.98315555899852	8.16189114507505	7.24619258285267	14.0408003693729	20.8974761251186	9.04306638186375	13.1724332414158	0	0	0	5.00674658168839	4.23647661190123
Plate_1	5	217	701	40.8333333333333	2528084.2	3031077.6	0.101362417113862	0.102276975253043	0	1022.03443700701	0	1030.95522982186	0	174.815555631813	0	0	74.0226594361857	70.9925825289574	0	49.1692306770083	0	0	38.6585771716903	31.7015146225799	0	0	20.1733379155823	41.2598998174406	0	0	0	0	0	12.1294001882473	10.8711457149641	18.7300706437624	7.95498321594509	9.15604174096838	8.30496299074623	7.37036338675989	14.3113275876294	21.2733499556201	9.18195828789112	13.4075722189371	0	0	0	5.10003549433989	4.30492764248416
Plate_1	5	217	701	41	2573407	3073100.4	0.0999097266771933	0.0968789341941783	0	1043.64424847483	0	1049.1011412448	0	178.037475307526	0	0	75.5271377600975	72.4720945069133	0	50.1197949428348	0	0	39.3571106854463	32.4991581080824	0	0	20.6144506759635	42.1051105108212	0	0	0	0	0	12.3814179642046	11.0849883656369	19.0733716470098	8.09519737784692	9.32626763182416	8.45907672372713	7.50545879809279	14.5845674997516	21.6811612085794	9.32191222120836	13.6578334423212	0	0	0	5.20255980004569	4.37598774308882
Plate_1	5	217	701	41.1666666666667	2613687.2	3114539	0.0980472165568216	0.0941194835150506	0	1064.56075814517	0	1068.35731870353	0	181.08246665548	0	0	76.8760672093787	73.941356576342	0	51.0660652732581	0	0	40.0815974983304	33.2331632831874	0	0	21.0108034498738	42.8952664754484	0	0	0	0	0	12.6311384476242	11.2906398098257	19.4132629845572	8.23372642876555	9.51172978266871	8.61796107280998	7.62868928500483	14.865828670682	22.0869799069656	9.4647198987234	13.9200641279333	0	0	0	5.30485174678849	4.44210025117148
Plate_1	5	217	701	41.3333333333333	2655465.2	3150600.4	0.0961519418445675	0.0894331227743766	0	1086.67408891876	0	1088.07426016953	0	184.536167897295	0	0	78.3197418489094	75.3764832879711	0	52.1063961750485	0	0	40.8490293818346	33.977277839733	0	0	21.4559348047518	43.7820276641307	0	0	0	0	0	12.8729075113249	11.5017608267627	19.7789092947807	8.36957847136302	9.69730990305477	8.79491498053971	7.75663554172333	15.1585247310168	22.499803042581	9.60715431781751	14.1749437318315	0	0	0	5.40755411652372	4.51108151031606
Plate_1	5	217	701	41.5	2698004.4	3192498.4	0.0917237863446232	0.086546198293279	0	1106.95867223283	0	1106.0780344844	0	187.665011163839	0	0	79.8257850159806	76.9038033692213	0	53.0668767682476	0	0	41.6162991221802	34.7070703174396	0	0	21.8885233912067	44.6454460887377	0	0	0	0	0	13.1076051022522	11.7063998385999	20.1452748081062	8.50517585267762	9.87024857367524	8.95430311056939	7.87485420768737	15.432317403906	22.8901094632813	9.73823992170532	14.4101209642825	0	0	0	5.51356468239916	4.57650246438401
Plate_1	5	217	701	41.6666666666667	2739200.6	3229019.4	0.0901675129680335	0.0833068756158614	0	1126.26100779982	0	1124.69790918378	0	190.812056558977	0	0	81.2820534670625	78.3911283446028	0	54.0988828920964	0	0	42.3870694917396	35.394091354922	0	0	22.3441152341064	45.4780765965964	0	0	0	0	0	13.3479713821305	11.9276515949732	20.5078353321724	8.64961839491692	10.0587249242584	9.12761104336579	7.99521066489299	15.7008560577867	23.3019890336256	9.87103234150773	14.6570861284936	0	0	0	5.62312368490043	4.64429593353472
Plate_1	5	217	701	41.8333333333333	2777978.4	3267603.4	0.0880531815803245	0.0827760382265341	0	1144.79386381586	0	1141.99627190208	0	193.773442840907	0	0	82.6196017138825	79.8314823235571	0	55.0454552921054	0	0	43.2106839796119	36.0727197670774	0	0	22.7888474421829	46.3247624832457	0	0	0	0	0	13.5922013849245	12.1310395021936	20.8514292558884	8.78997353997971	10.2300754234304	9.29170954953848	8.11581467027107	15.9711775476769	23.6758707134775	9.9987765941417	14.8998905277639	0	0	0	5.72700273677113	4.70591556954344
Plate_1	5	217	701	42	2817859	3304596.8	0.086037348108924	0.0770104301891518	0	1163.55392930831	0	1158.94753418858	0	196.675246709041	0	0	83.9841391744535	81.22177266127	0	55.9826440465921	0	0	43.9698507195569	36.7099348514801	0	0	23.2369872530505	47.1557278285913	0	0	0	0	0	13.8315421001596	12.3354744877394	21.1789316055624	8.9278907351247	10.4159974995799	9.45640073917803	8.23309896771728	16.2334159314002	24.0703597619103	10.1279350984566	15.1453420959856	0	0	0	5.82115803309369	4.77140618054276
Plate_1	5	217	701	42.1666666666667	2857832.6	3342239	0.0843241217934967	0.0769584398349624	0	1182.39943904242	0	1176.57463940319	0	199.650677602684	0	0	85.3324623191896	82.5750256707108	0	56.9611123964207	0	0	44.73745721877	37.3635565171078	0	0	23.662688296639	47.9613240712542	0	0	0	0	0	14.0770916766629	12.5411009098358	21.50663459385	9.06333710285583	10.5885115837889	9.6055393316803	8.35303079515575	16.4928814918814	24.4579001145553	10.2574917195915	15.3755577362424	0	0	0	5.92254973480903	4.83611106135613
Plate_1	5	217	701	42.3333333333333	2898628.4	3373363.8	0.0838185690338413	0.0729826495637087	0	1201.04445566863	0	1193.96738554179	0	202.577205704017	0	0	86.6557364247191	84.0030834799074	0	57.8875630643388	0	0	45.4810706880642	37.9934767534226	0	0	24.0729685812741	48.7735375759323	0	0	0	0	0	14.2997127065171	12.7455987714086	21.8311797565968	9.19647145819633	10.7621773001739	9.75451469332612	8.4689780579256	16.7543167189346	24.8431017501969	10.3904118733207	15.6136690496171	0	0	0	6.02062652649449	4.90133112483397
Plate_1	5	217	701	42.5	2938641	3412320.8	0.0826457081246375	0.0706243428153804	0	1219.77275034447	0	1211.2662381893	0	205.589612513419	0	0	88.0032453890659	85.3367853934099	0	58.7719221218993	0	0	46.1626186666038	38.6243473043622	0	0	24.4887322904157	49.5629911234149	0	0	0	0	0	14.5248244924217	12.9392396112752	22.1500409524432	9.32541198243249	10.9286250475643	9.8980038464547	8.58874195527297	17.0069713390548	25.2252654772749	10.5237871269689	15.8393132257829	0	0	0	6.11608110641541	4.96680251052022
Plate_1	5	217	701	42.6666666666667	2979020.4	3443880.6	0.0816570805532457	0.0680489108109366	0	1238.90865015622	0	1228.95005991419	0	208.572435991767	0	0	89.3678348185979	86.6382214877825	0	59.6865563473078	0	0	46.8573043984866	39.2690119815714	0	0	24.8938662939595	50.3443228993722	0	0	0	0	0	14.7487033818181	13.1356380140358	22.4735841128549	9.45673974722818	11.0955852089102	10.0450432707109	8.71099368887471	17.2635695872741	25.6056454782238	10.6601174705952	16.0727170174395	0	0	0	6.21178380834456	5.03465755639827
Plate_1	5	217	701	42.8333333333333	3018856.8	3477543.8	0.0799025919787795	0.0698683038396882	0	1257.34739716243	0	1246.7584389345	0	211.627782155202	0	0	90.6847571622262	87.9380670791077	0	60.6096745056012	0	0	47.5460802201234	39.911004126464	0	0	25.2873940385658	51.1183033346288	0	0	0	0	0	14.9682816952053	13.333118782688	22.7966855110962	9.58753422789326	11.2622195248706	10.1903828593519	8.83282902906253	17.5202180864722	25.9817895335397	10.7956676429318	16.3057180496482	0	0	0	6.30928641651218	5.10188067459485
Plate_1	5	217	701	43	3059163.8	3511162.6	0.0788293433822034	0.0665616353860269	0	1276.74636896329	0	1264.25755734924	0	214.631601093798	0	0	92.0409795890357	89.2404053886591	0	61.5328706173361	0	0	48.2339185217036	40.5636736569408	0	0	25.6860099360886	51.902764912521	0	0	0	0	0	15.1930987786263	13.5333891938399	23.1203995417813	9.71744937485088	11.4320805936201	10.3369121871817	8.9556234468279	17.7778917915375	26.3657511240689	10.9308694152464	16.5416982747259	0	0	0	6.40548944917319	5.16666468568225
Plate_1	5	217	701	43.1666666666667	3098304	3549129	0.0776716922160325	0.069032608394252	0	1295.76613681279	0	1281.83324881673	0	217.583412094662	0	0	93.3896896138148	90.5045716250745	0	62.4190226040513	0	0	48.9112154392326	41.2028986021594	0	0	26.0804651480202	52.6610459141678	0	0	0	0	0	15.4145569471507	13.7292685485825	23.4409027592797	9.84386891956058	11.5974515441383	10.4791751656625	9.07515443840857	18.0275631355985	26.7414969108242	11.0598382308557	16.7700116344724	0	0	0	6.49982660433238	5.23085104029843
Plate_1	5	217	701	43.3333333333333	3138257.6	3581982	0.0770259874566435	0.0709574764462512	0	1314.62885573923	0	1299.26818650566	0	220.572315941448	0	0	94.7175427622421	91.8201548254998	0	63.3285443829206	0	0	49.6006938812223	41.8608421967515	0	0	26.4821786314007	53.4400194916645	0	0	0	0	0	15.637204326874	13.9267871711693	23.7643774525086	9.97474754432569	11.7636404861029	10.6253911485447	9.19739198717973	18.285319733304	27.1220041476723	11.1924524350596	17.0030426210128	0	0	0	6.5966651212427	5.29557765407439
Plate_1	5	217	701	43.5	3178287.4	3622132.8	0.0760599425339841	0.0708090234256509	0	1333.06387208137	0	1316.49199352677	0	223.512044158878	0	0	96.0368730010638	93.0892739442118	0	64.2084471020744	0	0	50.284834071537	42.5081302520728	0	0	26.8776000627741	54.2051980185945	0	0	0	0	0	15.8522109379671	14.1222886281585	24.0855391456949	10.1053302716265	11.9288394193602	10.7660363926446	9.31556764107684	18.5388835954942	27.5012386216054	11.320899989165	17.2341424553979	0	0	0	6.69077925850273	5.36031067628803
Plate_1	5	217	701	43.6666666666667	3219031.2	3663133.6	0.0755632366819512	0.0679609138648433	0	1352.02623584175	0	1334.04650276099	0	226.500337370371	0	0	97.4202116768621	94.4281845226646	0	65.1073574687175	0	0	50.9670555678114	43.165569560935	0	0	27.2826036008585	54.9852574696738	0	0	0	0	0	16.0724265021368	14.319257406306	24.4091966165334	10.2354131495384	12.0960339607203	10.9112146936537	9.43849429806927	18.7949101851423	27.8855597040401	11.4502435929428	17.4665180555968	0	0	0	6.78608350567751	5.42540424277849
Plate_1	5	217	701	43.8333333333333	3259365.4	3698726.8	0.0748396952890289	0.0692460821190342	0	1370.72937862109	0	1351.71703875862	0	229.459670878342	0	0	98.7480244049863	95.74385608437	0	65.9938992226403	0	0	51.6472565108815	43.8169610820886	0	0	27.6822580551076	55.7588227869517	0	0	0	0	0	16.2941384615059	14.5140460544594	24.7338019113275	10.3664884820341	12.2592710656995	11.05779454532	9.5591619063974	19.0499880191305	28.266966478499	11.5793634711301	17.6966561033076	0	0	0	6.88181306316517	5.49245043236936
Plate_1	5	217	701	44	3299727.2	3731430.4	0.0737854571465171	0.0662195166656436	0	1389.47524352127	0	1369.15534831326	0	232.5007255775	0	0	100.071991429996	97.0504450365685	0	66.9192098214762	0	0	52.3327083977722	44.4682288074674	0	0	28.0806143134488	56.5380906995124	0	0	0	0	0	16.5163240251019	14.7114921771377	25.0528822021587	10.4987797246373	12.4275226557265	11.2034275608578	9.68005006596233	19.3072322286503	28.6490688092066	11.7109661297158	17.9305034356106	0	0	0	6.97858239782144	5.55871479256244
Plate_1	5	217	701	44.1666666666667	3340268.20000001	3770062.2	0.0723826215923644	0.0627914838999481	0	1408.19740065298	0	1387.02940666637	0	235.506480359893	0	0	101.426019611785	98.3300744970553	0	67.835549278418	0	0	53.0265958864139	45.1194746865329	0	0	28.4847911397113	57.3103602389192	0	0	0	0	0	16.7410814746084	14.9097005112441	25.3796599904293	10.629547457509	12.596347983083	11.3525559514315	9.79990319046982	19.5678303688851	29.0316453460908	11.844177317931	18.1648303981162	0	0	0	7.07545740326239	5.62667460246527
Plate_1	5	217	701	44.3333333333333	3379934.4	3804218	0.0710203008189687	0.0609260088052398	0	1427.47350122746	0	1404.96868324242	0	238.542091310386	0	0	102.790181740971	99.6653529618238	0	68.7715102662008	0	0	53.7106737139755	45.7785870588822	0	0	28.8913796393667	58.1001749624963	0	0	0	0	0	16.9730227305412	15.1114228453437	25.7089942837664	10.759353941556	12.766428360848	11.5036552574355	9.92402503383276	19.8280385271646	29.4176435188534	11.9770928824174	18.402585146675	0	0	0	7.17495024184417	5.69393477814935
Plate_1	5	217	701	44.5	3419268.6	3837888.2	0.069778145283184	0.0625034856575168	0	1446.11045480552	0	1422.26497096644	0	241.52170570539	0	0	104.078931133403	100.938820385651	0	69.6776053417035	0	0	54.3942879784048	46.4093902503561	0	0	29.2893961708186	58.8631676704654	0	0	0	0	0	17.1945904590478	15.3113217746632	26.0303357777281	10.8870088999726	12.9326162634333	11.647398487165	10.043146038052	20.0797890591615	29.7952356398787	12.1086943936923	18.6298807809351	0	0	0	7.27219830602219	5.75903335993886
Plate_1	5	217	701	44.6666666666667	3458196	3870308.6	0.0688585523931664	0.0591101746520257	0	1465.26476724963	0	1439.92504553458	0	244.509167413508	0	0	105.417795927235	102.235522175631	0	70.5956922549591	0	0	55.0861174961906	47.0682495695772	0	0	29.6945224239391	59.6474099628717	0	0	0	0	0	17.4199865461719	15.5105810366477	26.3533579921843	11.0172700965071	13.1022278811699	11.7950077620004	10.1633935923648	20.335978857117	30.1805313896933	12.2424077215661	18.8633509773752	0	0	0	7.37115403343326	5.82555712254439
Plate_1	5	217	701	44.8333333333333	3497385.8	3909513.8	0.0682592161497269	0.0551658807247519	0	1484.10714803968	0	1457.86754987951	0	247.494589339906	0	0	106.79693666585	103.569014812416	0	71.5088648533392	0	0	55.7773171501687	47.7331657791375	0	0	30.104550819816	60.430834918467	0	0	0	0	0	17.6472867580496	15.709965409094	26.6898980099786	11.1486402119756	13.271666961956	11.9438218360143	10.2873488783622	20.5969837296335	30.5709973601719	12.3779227097073	19.1008621214293	0	0	0	7.47160637441627	5.89412461951658
Plate_1	5	217	701	45	3537588.4	3940421.4	0.0675487162212356	0.0536592344720892	0	1503.44654955938	0	1475.18219553902	0	250.463939865111	0	0	108.142649813878	104.879291685424	0	72.4339221034902	0	0	56.4617587604575	48.3857552064658	0	0	30.5081399056426	61.21457531682	0	0	0	0	0	17.870215665322	15.9093440072113	27.0163572770078	11.2784522684796	13.4371621182911	12.089236724604	10.4087605039332	20.8513760887309	30.9559497750205	12.5075963565355	19.3348390152392	0	0	0	7.56900156034975	5.96051742709112
Plate_1	5	217	701	45.1666666666667	3577785	3965028.6	0.0672062101174156	0.0531450711921822	0	1521.96147431907	0	1492.73837629642	0	253.46439381348	0	0	109.498138900904	106.180690575046	0	73.3489201116259	0	0	57.1525904741918	49.0428704616819	0	0	30.9094296992144	61.9883728187301	0	0	0	0	0	18.0915920105687	16.1107359213736	27.3402784953415	11.4111826206908	13.6069312019796	12.2322638761121	10.5330127562225	21.1063680236099	31.3437534857807	12.6417303650067	19.5703890528063	0	0	0	7.66613227741328	6.02833179332125
Plate_1	5	217	701	45.3333333333333	3617288.2	3996077.8	0.0669527759978159	0.0504792393876325	0	1540.8233508375	0	1510.56220249637	0	256.481516806094	0	0	110.889371084447	107.49092559271	0	74.2670947225031	0	0	57.8377970675864	49.7032754075631	0	0	31.3204889013944	62.7871665207319	0	0	0	0	0	18.3182591321696	16.312030313535	27.6661227484597	11.5438020810087	13.777622734726	12.3784322499945	10.6552068353515	21.3706718514116	31.735807279496	12.7742409288088	19.8091835414809	0	0	0	7.7646924691524	6.0963790923299
Plate_1	5	217	701	45.5	3657436.4	4028747.2	0.0659476355952791	0.048091499695099	0	1559.31119819666	0	1528.04469213752	0	259.509007606429	0	0	112.275775928945	108.767615877975	0	75.1598142866661	0	0	58.5209456901252	50.3571446647407	0	0	31.7207775986193	63.5612771201005	0	0	0	0	0	18.5414792748377	16.5136025150805	27.991766958331	11.6745185472764	13.9443027833721	12.5220569430306	10.7750480629043	21.6289915177774	32.1196238614925	12.9066574131319	20.0431846152935	0	0	0	7.86189382801122	6.16310207375917
Plate_1	5	217	701	45.6666666666667	3698106.4	4061693.6	0.0653929904156065	0.0502015234034985	0	1578.49812386541	0	1545.94036501436	0	262.594326868127	0	0	113.644967498691	110.04635242447	0	76.0965937855848	0	0	59.2037055848355	51.0244821740157	0	0	32.1336387742236	64.3593308801686	0	0	0	0	0	18.7674224684552	16.7196247995096	28.3180583319208	11.8061555834331	14.1134685074233	12.6701559104353	10.8964519096972	21.8919712108123	32.5068544048212	13.0377533428162	20.2799317434417	0	0	0	7.96028763205072	6.23187770564233
Plate_1	5	217	701	45.8333333333333	3737497.4	4087005.2	0.0650042461414273	0.0483805037764487	0	1596.94252703972	0	1563.85154270955	0	265.580463367739	0	0	114.987689544296	111.333046136796	0	77.0033092405596	0	0	59.8940695779207	51.6841898584001	0	0	32.5408653920666	65.14646258133	0	0	0	0	0	18.9934558063618	16.9201043696897	28.6420920745809	11.9385248404337	14.2852862075548	12.8164044423275	11.0186409554993	22.1482370294794	32.8914101668033	13.1690772048969	20.5149945719994	0	0	0	8.05947513460829	6.29903144553524
Plate_1	5	217	701	46	3778194.2	4119720.6	0.0641308737535446	0.0467784368938298	0	1616.20526942994	0	1581.38723289845	0	268.590076845486	0	0	116.365138404513	112.611224612046	0	77.921025874968	0	0	60.5778688518513	52.3436717975479	0	0	32.9529476501261	65.932560005494	0	0	0	0	0	19.2167591591429	17.1193020388316	28.9670010064463	12.0667069532783	14.4550895907575	12.9655726690031	11.134531936522	22.4097121996182	33.2759356345237	13.3000744658593	20.7505207904594	0	0	0	8.15892768985229	6.36667306257555
Plate_1	5	217	701	46.1666666666667	3818682.6	4146782.4	0.0630576618681147	0.0449487307625582	0	1635.13249274164	0	1599.21690942949	0	271.58251458162	0	0	117.717047407559	113.897806710123	0	78.8430884137407	0	0	61.2656343968861	53.0376308600024	0	0	33.3608834317039	66.7123767180941	0	0	0	0	0	19.4424686710262	17.3189918091229	29.3004903647249	12.1979171392322	14.6224966851681	13.110616887523	11.2540903826135	22.6693560007509	33.6614422323997	13.4317344899809	20.9900558368283	0	0	0	8.25813971270244	6.43342390677737
Plate_1	5	217	701	46.3333333333333	3858274.6	4176027.2	0.062413096663267	0.0470687898263649	0	1653.78376725598	0	1616.99854407911	0	274.527543633073	0	0	119.03320176543	115.208306811628	0	79.7759345119232	0	0	61.9448624810062	53.7006628250478	0	0	33.7724063675464	67.5080359275624	0	0	0	0	0	19.6661055576772	17.5179251423149	29.6246878332568	12.3276344639679	14.7920854365619	13.2543810069157	11.3737019074259	22.9302032484021	34.0475769313018	13.561114042828	21.2243557321667	0	0	0	8.3557386505909	6.50231210426163
Plate_1	5	217	701	46.5	3897687.8	4204708.00000001	0.0612007337694997	0.0479174963557811	0	1672.08014730742	0	1634.11113717076	0	277.439546409805	0	0	120.344118806897	116.464153135904	0	80.6676341852262	0	0	62.6129650499535	54.3543536706674	0	0	34.1732363026673	68.2756817093712	0	0	0	0	0	19.8861394464333	17.715041486648	29.9441819040184	12.4556315712416	14.9583965055848	13.3970268006193	11.4936758317809	23.1815491955951	34.4273062115093	13.6948606427126	21.4596047828347	0	0	0	8.45105253073774	6.56826913807347
Plate_1	5	217	701	46.6666666666667	3937115	4238331	0.0599215222400815	0.0499665137764583	0	1690.42959906389	0	1651.46327682411	0	280.377260829995	0	0	121.683832427093	117.734448854823	0	81.5684219305858	0	0	63.2830528332112	55.0188456976461	0	0	34.5716933165118	69.0449715459992	0	0	0	0	0	20.1047448949156	17.9144341997917	30.2687187316298	12.5849348624255	15.1229790869646	13.5396172124252	11.6122006155405	23.4430308081671	34.8109693025799	13.8270247186773	21.6931883004814	0	0	0	8.54832569902482	6.63565413897856
Plate_1	5	217	701	46.8333333333333	3975961	4275354.4	0.0591546653356616	0.0486061153743726	0	1708.79493622867	0	1669.0513894379	0	283.370101325577	0	0	122.987029190685	119.02643959338	0	82.4884349434588	0	0	63.9491701878478	55.6803811902362	0	0	34.9704060943263	69.8228897388044	0	0	0	0	0	20.3305154275485	18.1158556271911	30.5931126712078	12.716703965812	15.2886712056619	13.6821094913948	11.7320738733559	23.6978638296943	35.195277459463	13.958791442696	21.9272359298216	0	0	0	8.64615991495872	6.70278614590889
Plate_1	5	217	701	47	4014280	4310700.20000001	0.05843133519042	0.0475982752082928	0	1726.84485176333	0	1686.11988890114	0	286.286079727825	0	0	124.289798653932	120.299953523144	0	83.3995255353385	0	0	64.6171854489405	56.3116486158659	0	0	35.3651157784905	70.5930027754918	0	0	0	0	0	20.5487561383685	18.3174868552109	30.9105967836312	12.8483042237528	15.4538950840205	13.8303498283805	11.850640754032	23.9537615706788	35.5786610354789	14.0895760687382	22.1610388719703	0	0	0	8.74367478327262	6.77179888998646
Plate_1	5	217	701	47.1666666666667	4053294.4	4337062	0.0573453046794263	0.0467862708330099	0	1745.37169057925	0	1703.5560370034	0	289.262900791176	0	0	125.673864895185	121.548828607455	0	84.3153355584899	0	0	65.2835771996913	56.9743346809521	0	0	35.7671935317676	71.3685850501801	0	0	0	0	0	20.7657826749558	18.5165793032466	31.2347900845954	12.9765091836709	15.6212621623311	13.9750554400345	11.9716240892344	24.2102945355752	35.965705370079	14.2204788677846	22.3983518843606	0	0	0	8.84207822028422	6.837022296997
Plate_1	5	217	701	47.3333333333333	4092219.8	4363947	0.0565399777863718	0.0435034766548185	0	1763.79238598511	0	1720.92218286813	0	292.287897081382	0	0	127.001533265084	122.835415356125	0	85.2132844993544	0	0	65.9512245205402	57.6255750984393	0	0	36.1686047486382	72.1369426303306	0	0	0	0	0	20.9834138716978	18.7156383884925	31.5560583484399	13.1066867933511	15.789560524423	14.1160198587555	12.0883991055051	24.4692541503039	36.3497004862578	14.3477454567221	22.6283827460894	0	0	0	8.94030242563339	6.90364943048871
Plate_1	5	217	701	47.5	4129882.2	4396356.6	0.0505283747687777	0.0356979547588214	0	1781.92979160946	0	1737.92707799286	0	295.200042772757	0	0	128.30765761348	124.099418821761	0	86.1136272604852	0	0	66.5959826322017	58.253319806063	0	0	36.5591227455179	72.9034638411182	0	0	0	0	0	21.1984759561996	18.9128580291555	31.8690605395451	13.2316363239161	15.9518252901417	14.2532518290538	12.2031232698185	24.7188675124661	36.7216833217861	14.4740242111296	22.8534152042766	0	0	0	9.03582093345996	6.96780012075601
Plate_1	5	217	701	47.6666666666667	4167833.4	4423683.2	0.0443550147642426	0.0338994299669827	0	1800.17574752393	0	1755.00430972369	0	298.054282049326	0	0	129.631266630091	125.318757985448	0	87.000467835934	0	0	67.2465882913562	58.8869029408935	0	0	36.9535392053328	73.6586244220272	0	0	0	0	0	21.4087430579372	19.1048326543092	32.1819692580616	13.3555883846861	16.1152869010325	14.3898925733036	12.3218027139889	24.9729686735837	37.0904408282518	14.5982886703495	23.0797277590243	0	0	0	9.13250123610151	7.03161367147546
Plate_1	5	217	701	47.8333333333333	4187288.25	4433444.75	0.0232302034933305	0.0181303618643155	0	1809.52761977361	0	1763.67017029032	0	299.532688556007	0	0	130.3109715583	125.926323173639	0	87.4333473567384	0	0	67.5666001610131	59.2101332539977	0	0	37.1530751457138	74.0434754335185	0	0	0	0	0	21.5147539554355	19.1998540499625	32.3404588787474	13.4154518966395	16.1982658709989	14.4545550682453	12.3805990655477	25.0984145514105	37.2750300256226	14.6608373737509	23.189772936201	0	0	0	9.1795218162009	7.06185975593417
Plate_1	5	217	701	48	4206370.66666667	4454487.33333333	0.0205557088224175	0.0146334703207299	0	1818.31383509763	0	1771.98622620807	0	300.976873501863	0	0	130.904288675101	126.554847037464	0	87.8627314235716	0	0	67.8803185894917	59.5114022573207	0	0	37.3408657501166	74.4047516917441	0	0	0	0	0	21.6215584693869	19.2956239697457	32.4942818159494	13.4791622613775	16.2790111284062	14.5195935771241	12.4370177039455	25.221003496451	37.4479803022883	14.7234384710085	23.2975047728217	0	0	0	9.22653704464913	7.09376808696536
Plate_1	6	218	685	23.8333333333333	9072.8	8003.6	2.2477061312744	1.76913963559114	0	45.1910983819253	0	14.4731715501275	13.1620191712603	4.90983255258308	0	2.11089249114487	0	0	4.14424551035381	0	0	0	2.38193704388017	0	0	0	0.634421235616162	1.05810289333598	0.586105942266252	0	0	0	0.579157938907494	0.518346304522763	0	0.396925096128967	0.35239604813186	0.351612116088351	1.11312999261676	0.898308848186504	0.367337232202028	1.10870777411446	0.717645150042292	0	0	0	0.265090595023512	0	0.196418336474657
Plate_1	6	218	685	24	10599.8	9642.4	1.60990400638569	1.38267617161386	0	49.52552831413	0	15.4803507173843	13.9972514439548	5.43812302572615	0	2.35381493706286	0	0	4.38413583937254	0	0	0	2.5323788709692	0	0	0	0.691578024204184	1.11228634339404	0.630162894109899	0	0	0	0.603187975914763	0.549844799397773	0	0.420986845607813	0.37757519488305	0.373050871573641	1.17649271328337	0.933925585057716	0.393114266358334	1.15913358252792	0.760372148569435	0	0	0	0.278267032954282	0	0.2077448321446
Plate_1	6	218	685	24.1666666666667	17376.8	16141.6	1.24741276354037	1.1401507269913	0	53.9306001757071	0	16.2031403910366	15.226037366654	5.8550310231854	0	2.59998341511884	0	0	4.64665601186216	0	0	0	2.7081087944855	0	0	0	0.7515495081984	1.16185189910225	0.654101494496586	0	0	0	0.635493831036269	0.583370847360609	0	0.442033657579277	0.399907373375928	0.391717602678679	1.23809147192695	0.979551778994342	0.41917219060142	1.20604081342545	0.798966533882787	0	0	0	0.290265097757309	0	0.221946765941868
Plate_1	6	218	685	24.3333333333333	19334.6	18376.2	1.20530016459494	1.14119659255077	0	56.6113831717866	0	17.5513391040799	16.3375293134574	6.15966008038342	0	2.82072096111874	0	0	4.93085793685306	0	0	0	2.90933261151466	0	0	0	0.805917436124663	1.2234453223438	0.695118792416692	0	0	0	0.664897475312408	0.607282660178877	0	0.472883779384185	0.414692773414642	0.413620440985784	1.29693279503135	1.02672594976536	0.450987073136841	1.26068681445589	0.833916677912204	0	0	0	0.303741049108336	0	0.233963422487914
Plate_1	6	218	685	24.5	22434	21585	1.04998633270696	1.0387818150454	0	61.2306673575252	0	18.5546564764296	17.47619682486	6.66470743571495	0	2.97060520698209	0	0	5.28892935947873	0	0	0	3.06619988094292	0	0	0	0.841666263736612	1.27575722354905	0.764506900683875	0	0	0	0.699116982709878	0.637753510157799	0	0.495703593704975	0.438500538509205	0.443345647304054	1.36077306311428	1.07959006790133	0.483323363264541	1.31999611217115	0.879853469397273	0	0	0	0.314192037918231	0	0.243552674289267
Plate_1	6	218	685	24.6666666666667	26608.4	26330	0.742316091981358	0.798715905679115	0	64.1296340298433	0	19.9999764494494	18.3440738391518	7.04605567160338	0	3.23371782558599	0	0	5.59806141422739	0	0	0	3.2153528777989	0	0	0	0.898351568238694	1.32797296748242	0.803204685997288	0	0	0	0.739797959789827	0.668617527920852	0	0.522229566395326	0.471031427721133	0.464885222573703	1.42549458349955	1.1279836765274	0.510333479132075	1.38729784397066	0.919645647102407	0	0	0	0.331433125118972	0	0.261727560824664
Plate_1	6	218	685	24.8333333333333	29026.8	29514.4	0.811021168250416	0.873353365093626	0	69.014276740737	0	21.762251798499	19.9894823625844	7.50229118030665	0	3.46795474333433	0	0	5.91343377265294	0	0	0	3.40978539100334	0	0	0	0.949788544408805	1.40040401885531	0.848402833801064	0	0	0	0.771006992752382	0.704479699807385	0	0.558919045836967	0.50124528933117	0.494737752846447	1.5108910407552	1.18123810629203	0.546957423290839	1.44165948286458	0.965588940014889	0	0	0	0.348710805848471	0	0.273254389829254
Plate_1	6	218	685	25	32493.2	33433.4	0.781608664467303	0.830370868902979	0	72.2651292758912	0	22.759891755948	21.6309545925374	7.91302786364601	0	3.67602466731729	0	0	6.26070706083397	0	0	0	3.56608308061892	0	0	0	1.00286602685054	1.46370130204869	0.889138014504262	0	0	0	0.817686519338806	0.736937884652829	0	0.587552617021815	0.525102649292632	0.522219978807542	1.58266695181425	1.2289178976371	0.576027829290299	1.50088759195847	1.01096240193639	0	0	0	0.367952851802404	0	0.288368829427585
Plate_1	6	218	685	25.1666666666667	38134.8	40020.4	0.68612606682197	0.744831944056829	0	77.4134456959073	0	23.8948559875179	22.8984789419321	8.53296559952951	0	3.95770812284666	0	0	6.53828400589393	0	0	0	3.77679642992844	0	0	0	1.05809941871537	1.52876459562574	0.925477045342463	0	0	0	0.854864982635475	0.778617830276319	0	0.612744968065931	0.551655963928926	0.542626630727181	1.66080692305004	1.28869460401934	0.610442877858383	1.57300530352179	1.05399993923177	0	0	0	0.384947317069832	0	0.29940945305115
Plate_1	6	218	685	25.3333333333333	43122.8	45027.2	0.690889326748692	0.766489333743815	0	81.4819153829452	0	25.0456996891908	24.4354879987736	9.03831177638684	0	4.29422817571836	0	0	6.87430454223916	0	0	0	3.96159597652013	0	0	0	1.10316425517059	1.61240500507128	0.973846360358866	0	0	0	0.897007891497061	0.822249746468289	0	0.644804875221353	0.579980205385521	0.566234050955401	1.7430232934418	1.33865540763737	0.646176477751256	1.63309053826014	1.10257401562544	0	0	0	0.402740382288396	0	0.313357556990472
Plate_1	6	218	685	25.5	47129.4	49904.8	0.665383018759602	0.744485738863947	0	86.9140029604741	0	26.3713904781863	25.607216590507	9.69275690238072	0	4.51970595912611	0	0	7.31427315079129	0	0	0	4.14857821947423	0	0	0	1.17259900605135	1.68481025815171	1.02852088911409	0	0	0	0.936980302049547	0.858720045597648	0	0.677348815590343	0.607561638330013	0.597532357723432	1.82780277692459	1.40156604642835	0.686794300987939	1.69342176240352	1.1480595315606	0	0	0	0.418622588786762	0	0.331782093967932
Plate_1	6	218	685	25.6666666666667	52203	56735.4	0.574024419960676	0.65258188364251	0	92.5000105169932	0	27.8462503003086	27.2242573066037	10.1576062663713	0	4.9457826401675	0	0	7.69525806705497	0	0	0	4.34158054687167	0	0	0	1.24547106967919	1.75877630792581	1.09634038323161	0	0	0	0.984014485222425	0.891158814750049	0	0.707474375991917	0.641655044472124	0.624479823075739	1.91363160162736	1.46543027189473	0.714813731387478	1.76504426376886	1.1890540909004	0	0	0	0.43662937251362	0	0.346394167777158
Plate_1	6	218	685	25.8333333333333	57483.6	62973.8	0.494212541105949	0.60529494395847	0	98.0370380645608	0	29.5160443071433	28.4244104791366	10.7657730325861	0	5.15508914782208	0	0	8.03974925222688	0	0	0	4.61262154487957	0	0	0	1.30550455706005	1.82264584415188	1.1594031265302	0	0	0	1.01415133532572	0.939194626174846	0	0.735719172652215	0.664260273355797	0.649600579448559	1.98406717360033	1.52531450844431	0.749944749029966	1.82996163521059	1.23834523649412	0	0	0	0.456550705064418	0	0.363849358897548
Plate_1	6	218	685	26	62036.6	68513.8	0.473562120292758	0.579289321104922	0	104.496021014039	0	30.8220514698586	30.1882862967137	11.3111353094209	0	5.37240400687377	0	0	8.45994006145436	0	0	0	4.79786594577751	0	0	0	1.35444331344329	1.91332332418995	1.21362266172883	0	0	0	1.05995280686863	0.981065261640728	0	0.777010242140176	0.696375457278881	0.685625463220413	2.08851354625374	1.58149330118516	0.805435573512943	1.90345551410221	1.29065227953408	0	0	0	0.471914759495913	0	0.381854282520381
Plate_1	6	218	685	26.1666666666667	65615	73725	0.53123581101935	0.630000035679497	0	109.353706668409	0	32.4495098295404	31.904283159948	11.8431285710359	0	5.70898294468221	0	0	8.8598246272102	0	0	0	5.0047377494892	0	0	0	1.40951782162985	1.98944822198285	1.27562269280432	0	0	0	1.10714602552133	1.01614387162943	0	0.808000275144578	0.729416783547887	0.715508135490542	2.17304381119678	1.64314835368186	0.843712216530922	1.97643398662138	1.34477628031776	0	0	0	0.489153386627493	0	0.395380265455547
Plate_1	6	218	685	26.3333333333333	70491.4	79625.2	0.491422315084783	0.588129969405558	0	115.474884003325	0	33.9679157121448	33.8740006322231	12.6526750611629	0	6.05987092211931	0	0	9.3277541481278	0	0	0	5.22184951727822	0	0	0	1.4814637096697	2.06292058625128	1.32933632607638	0	0	0	1.16300033133797	1.06112101798227	0	0.852433095269675	0.767022509308738	0.751380230517027	2.26532948504529	1.70942217004682	0.889990361562196	2.05066058272272	1.40121631900841	0	0	0	0.513514221486548	0	0.413135817264043
Plate_1	6	218	685	26.5	80701	92049.8	0.500784842407558	0.60321404486397	0	119.896081961215	0	35.2645565812422	35.623418141058	13.2086130215631	0	6.34213586639902	0	0	9.78369653527003	0	0	0	5.48769154042672	0	0	0	1.57043469429222	2.15506974160907	1.3942954061563	0	0	0	1.21404250726051	1.11173980999946	0	0.892131558550635	0.803098038389744	0.788775535790704	2.35038101995548	1.77511486593301	0.931193587227442	2.11796918122154	1.46742456116998	0	0	0	0.534088394890738	0	0.432866282390995
Plate_1	6	218	685	26.6666666666667	86189.6	98755	0.478595536495689	0.578992583712461	0	126.535701258203	0	36.8645789054647	37.1344438760369	14.0463526730378	0	6.6310989722333	0	0	10.1914261652374	0	0	0	5.74177610583641	0	0	0	1.66340360561605	2.25528086335973	1.44498741555252	0	0	0	1.2622952157999	1.15851568162926	0	0.928847829498562	0.837901932793618	0.822370350945749	2.43902897757471	1.8570244837783	0.974993113465441	2.20344545042544	1.52332765844362	0	0	0	0.549723979455792	0	0.449542151763117
Plate_1	6	218	685	26.8333333333333	93811.4	108407.2	0.469368521694747	0.564846625687664	0	131.888843170198	0	38.8741532253919	39.1080597928158	14.6385909527032	0	7.15268702067256	0	0	10.6709387155826	0	0	0	6.01950446974702	0	0	0	1.72873192386887	2.33186661246789	1.52228223003045	0	0	0	1.31754996532407	1.20654386546036	0	0.973141333790972	0.875189471262338	0.855790030702191	2.56260688105411	1.92881757196602	1.01721510256469	2.29158236365384	1.57539950278596	0	0	0	0.572992851116356	0	0.465826827808615
Plate_1	6	218	685	27	98563.4	115196	0.398132651447796	0.485616652134779	0	136.684190631357	0	40.3661317503113	41.1651516256444	15.5082785229586	0	7.46035345453997	0	0	11.1527748659271	0	0	0	6.24803070013219	0	0	0	1.79900372046933	2.4569578419942	1.59174139789738	0	0	0	1.36734598999862	1.26268642214842	0	1.01728421028137	0.913527975112772	0.89969392865271	2.66766245458246	1.99647143507427	1.07141829940216	2.37474051595222	1.6447808239624	0	0	0	0.596046159216756	0	0.487545859012574
Plate_1	6	218	685	27.1666666666667	105460.4	123375	0.381836381559985	0.484858859927875	0	145.232225117419	0	42.0337931241376	42.9823755745623	16.1723638912197	0	7.96907514430079	0	0	11.6705491038853	0	0	0	6.52388402392958	0	0	0	1.88104970184604	2.5429963199886	1.68896683921801	0	0	0	1.43226531816504	1.31996479687953	0	1.05400464879695	0.961385349933745	0.931895455963087	2.78841053741075	2.07517345090682	1.12694434251987	2.45850334171418	1.70537030309074	0	0	0	0.620376550719954	0	0.510507012616882
Plate_1	6	218	685	27.3333333333333	112584.2	132243.4	0.370477737265869	0.469669000093791	0	152.956384563476	0	43.7281700492986	44.8235957741152	17.2073907109271	0	8.29466468078948	0	0	12.1401727545682	0	0	0	6.79831339819531	0	0	0	1.96427503930621	2.64305734258315	1.74607966677652	0	0	0	1.49193199562471	1.36251220793149	0	1.09668828124497	0.999129272627079	0.964367221870715	2.89013056611669	2.15514523786425	1.17340545265354	2.5409417023545	1.75847281489663	0	0	0	0.648609841945838	0	0.531310751742522
Plate_1	6	218	685	27.5	118820.8	141522.8	0.367731808440183	0.47227676321871	0	161.11378241795	0	45.4297806350692	46.8674972388897	17.710242377656	0	8.74011450601947	0	0	12.7005450306396	0	0	0	7.07229168187947	0	0	0	2.04666720625835	2.73310862770431	1.80295280075975	0	0	0	1.53980092840529	1.41435765569847	0	1.1342856950663	1.0364413299064	0.994502463291351	2.9954688788071	2.22300638252909	1.22628451472413	2.62145132833305	1.82309968044899	0	0	0	0.666770687503854	0	0.549346603042886
Plate_1	6	218	685	27.6666666666667	127520	152473.8	0.393310193403465	0.501528135149362	0	167.798891747821	0	47.2583405235685	49.0690396877256	18.4423291313982	0	9.051512772753	0	0	13.1908440585733	0	0	0	7.35024455170164	0	0	0	2.12853363616124	2.83808891561058	1.89560709469362	0	0	0	1.5967871487168	1.4696764322674	0	1.19019301965028	1.08061085271455	1.03058970981642	3.11529295839446	2.29629757185657	1.28782349547931	2.71428546781938	1.89381761861434	0	0	0	0.685381418209546	0	0.573681112706263
Plate_1	6	218	685	27.8333333333333	134145	162308	0.387944845226574	0.489396655157341	0	175.262747116821	0	49.3989564960514	51.3116293507786	19.312965135192	0	9.63051363451711	0	0	13.8457106964868	0	0	0	7.69982935862101	0	0	0	2.21044140165523	2.92637301769841	1.97873834167024	0	0	0	1.65875424079303	1.52758096309915	0	1.23959060357358	1.12058152920711	1.07835698032839	3.22896527507967	2.37988923606404	1.3453179166822	2.7934467971904	1.96611769826271	0	0	0	0.711837924484462	0	0.600035673379628
Plate_1	6	218	685	28	146009.6	176794.4	0.374936098098672	0.477752283085518	0	183.082219012729	0	50.9668740476882	53.6083241246877	19.947441187918	0	9.9542482954984	0	0	14.3193753906467	0	0	0	8.04671177956788	0	0	0	2.31544155346245	3.03434825282903	2.07026946969168	0	0	0	1.72297620211367	1.5789458724633	0	1.29922730583257	1.1697746219602	1.12206651436473	3.34601345849529	2.48160911375802	1.4022776159309	2.89552714927199	2.04128873176967	0	0	0	0.739154224930874	0	0.620196339714776
Plate_1	6	218	685	28.1666666666667	155270.6	187852.4	0.3506015430787	0.456538793665911	0	190.33402824961	0	52.565224848742	55.9879649289858	20.94358223255	0	10.4022375336254	0	0	14.8940117730679	0	0	0	8.40552003768722	0	0	0	2.422290181234	3.1516859228223	2.15747020449266	0	0	0	1.78413094394555	1.63996523519332	0	1.34483538003341	1.21476942564338	1.16769889995843	3.46615476947925	2.5649239449815	1.46980118761756	2.9961170236778	2.11284917844049	0	0	0	0.760455348771909	0	0.643344452522906
Plate_1	6	218	685	28.3333333333333	162783.2	199309.2	0.341420175473946	0.434731766156735	0	197.711115592924	0	54.8009447256529	58.3200484952352	21.8267557481873	0	10.7887361765581	0	0	15.478715793613	0	0	0	8.72669237424343	0	0	0	2.52127729627397	3.26313220093807	2.22591014436918	0	0	0	1.83987250629997	1.70715185413507	0	1.40021580499377	1.26022172804257	1.2127585876018	3.59887651575611	2.65846512390577	1.52884651723537	3.10670965937446	2.17751161062517	0	0	0	0.797100846491156	0	0.666329846739334
Plate_1	6	218	685	28.5	171190.4	211017.2	0.317228528761646	0.41592994558093	0	205.370650309726	0	57.0742738738602	60.6267921722099	22.863029822959	0	11.3664783727994	0	0	16.1246921358771	0	0	0	9.08348631543405	0	0	0	2.61518659229524	3.37989058200071	2.3132954220113	0	0	0	1.91612143245136	1.77153221201444	0	1.44859114411055	1.31926581020072	1.25420279462774	3.73702520220354	2.74505390554311	1.57984653629425	3.20027166898865	2.25627984567655	0	0	0	0.823379305260602	0	0.695034632277426
Plate_1	6	218	685	28.6666666666667	179196	221319.2	0.295294026659008	0.407097310071499	0	212.552058305239	0	58.9424027504746	62.9847455133947	24.0385807132363	0	11.9607819574997	0	0	16.6857599377008	0	0	0	9.41426875226014	0	0	0	2.70786227926974	3.51059059483715	2.41239917006556	0	0	0	2.00063796361709	1.8391813405012	0	1.49477672411356	1.36056384593996	1.29847307375337	3.864498299156	2.83027636769257	1.6512364268818	3.29062975748511	2.3325981899036	0	0	0	0.846237345371409	0	0.719655292614906
Plate_1	6	218	685	28.8333333333333	190229.4	236318.8	0.295558609741608	0.395464000650112	0	223.255453873173	0	60.8563544174042	65.3517826087631	25.0648897397344	0	12.430175870133	0	0	17.3560952237698	0	0	0	9.82061197963576	0	0	0	2.83064190219714	3.62027907111685	2.49736205777001	0	0	0	2.07706085815721	1.90011333261252	0	1.54704695287751	1.41261895258514	1.33912111629664	4.00600827815022	2.9257233472421	1.7221401285118	3.40069163771674	2.42066346615683	0	0	0	0.875065358316775	0	0.749881664162039
Plate_1	6	218	685	29	198587.8	249051.8	0.291915022283579	0.384616915698957	0	232.477294428325	0	63.3896918764445	67.9009679000006	25.8782559484956	0	12.9751633203107	0	0	17.9616300463147	0	0	0	10.24553722871	0	0	0	2.92143811151399	3.75543749794976	2.6042091810147	0	0	0	2.13564713965772	1.96497145522428	0	1.59722089511629	1.45546501686647	1.38435801809706	4.14936383459569	3.03766591203544	1.78897478934342	3.5054609084671	2.49208317604598	0	0	0	0.903227307537012	0	0.771106688408658
Plate_1	6	218	685	29.1666666666667	208327.4	261761.6	0.306855811448631	0.40687386028166	0	243.9857913719	0	65.5472824548995	71.0515355671685	26.8539861836911	0	13.4275542074593	0	0	18.6846154661458	0	0	0	10.6659058392828	0	0	0	3.04229175424376	3.89496873535416	2.72026965863267	0	0	0	2.20668149402006	2.04030711790344	0	1.66412821681449	1.50065151306891	1.42319598172836	4.29603744684324	3.13621525130627	1.86023711975394	3.61363525423288	2.57474806073971	0	0	0	0.929451644784932	0	0.799817325128986
Plate_1	6	218	685	29.3333333333333	218430	274784.8	0.288474313530447	0.388499896498633	0	252.562106698512	0	67.6921636933991	73.6240358274772	27.7991976465337	0	13.9632672800999	0	0	19.4325232444971	0	0	0	11.0845116626983	0	0	0	3.17729896171225	4.02608621146853	2.8388426764268	0	0	0	2.28229129167039	2.11090396464476	0	1.73308598179378	1.55778591422858	1.47944146853944	4.44889828583972	3.23375517972974	1.93143459633709	3.72389909620919	2.66906732772819	0	0	0	0.961710839191511	0	0.832065698080187
Plate_1	6	218	685	29.5	231394.6	292316.6	0.304742830614842	0.397435966209963	0	262.625753550018	0	70.1801971106938	76.4633524424415	28.8707846303113	0	14.4959772209666	0	0	20.1770466489365	0	0	0	11.5452061082562	0	0	0	3.28301861115199	4.15201002225142	2.93568312319954	0	0	0	2.36320003204507	2.17853437085608	0	1.79020785466273	1.60755464178512	1.53368251252438	4.58969461564313	3.33180530447905	2.02423827583387	3.84215456442277	2.74966934774718	0	0	0	0.989579117655748	0	0.859399913836467
Plate_1	6	218	685	29.6666666666667	241796.4	307449	0.291743029016036	0.382241568326745	0	273.502203793314	0	72.1269452149685	79.0962218190955	29.9703309151121	0	15.0471549501194	0	0	20.8202991724725	0	0	0	11.9401993145473	0	0	0	3.38805622333864	4.26078031384959	3.02276401121289	0	0	0	2.44158735075142	2.25168022072698	0	1.85458784426795	1.6654797745867	1.57953056930626	4.73583481277051	3.43545111610621	2.09299149326739	3.96150426136907	2.84083924680899	0	0	0	1.02169193794729	0	0.886689270528937
Plate_1	6	218	685	29.8333333333333	255824.2	325609.4	0.277155143969605	0.372808470647637	0	282.848961422893	0	74.3518001912826	82.132977616138	31.0466470743417	0	15.6461840509934	0	0	21.5963543728882	0	0	0	12.3887205506783	0	0	0	3.51971653966557	4.41832696793671	3.1162805656631	0	0	0	2.52948245255653	2.32215225229874	0	1.92593243477392	1.714696271659	1.63511812907096	4.89571506440011	3.54335146175825	2.16864112067554	4.07864934391035	2.93791282439952	0	0	0	1.05612214338777	0	0.910664907681849
Plate_1	6	218	685	30	265914.2	339061	0.268099217565371	0.35557136275429	0	292.640510485113	0	76.7862007703528	85.0893611131434	32.120481715683	0	16.2505201567914	0	0	22.3145954522526	0	0	0	12.8489472755871	0	0	0	3.63174245022189	4.54369611543176	3.20257979807922	0	0	0	2.60705070120954	2.40662299855485	0	1.98727486293312	1.78089594579306	1.68630443752775	5.05348254521225	3.65136345575424	2.24007610829537	4.19350175672595	3.03235026439216	0	0	0	1.08527457795364	0	0.948161233843142
Plate_1	6	218	685	30.1666666666667	275792.8	353740.8	0.258780990994559	0.338358484557588	0	302.370804450143	0	79.3129385948131	88.2049752511923	33.4842122137762	0	17.0750049592218	0	0	23.0983441777494	0	0	0	13.3232659039632	0	0	0	3.74781408175674	4.70127325840997	3.33861226559049	0	0	0	2.70410340939963	2.48762249626183	0	2.0499461498041	1.83938612572988	1.73542965699091	5.20916688938028	3.76233275813944	2.32139378841793	4.30840506390122	3.12706382383145	0	0	0	1.11775794616244	0	0.979023433859902
Plate_1	6	218	685	30.3333333333333	289462.2	371063.2	0.245029775492931	0.320757638851121	0	315.2012802594	0	81.8343448367524	91.3338743797347	34.9046798250515	0	17.7656001367319	0	0	23.8730627253228	0	0	0	13.8217999894114	0	0	0	3.90585425562626	4.86184417596286	3.45926298123395	0	0	0	2.80156602593912	2.56501622240359	0	2.11869077346671	1.89390425834917	1.79125627397625	5.3931683864981	3.88338610234441	2.41252844822477	4.42917374406569	3.21986099193126	0	0	0	1.14889811660977	0	1.01206422406247
Plate_1	6	218	685	30.5	300361.2	385686.2	0.248585595886901	0.329028619196907	0	327.248557301442	0	84.1092590500336	94.0134493924827	35.9877779336928	0	18.330343483187	0	0	24.7361363571483	0	0	0	14.3230115157308	0	0	0	4.05264210655712	5.01957845399513	3.59279139329739	0	0	0	2.87387490407636	2.65139872100688	0	2.18359111366069	1.94944883753958	1.84612874083745	5.55922663456035	4.00107032049806	2.50219466276142	4.57348752834925	3.30542436594087	0	0	0	1.18718878557991	0	1.04356977549745
Plate_1	6	218	685	30.6666666666667	313654.2	402868.4	0.252928390930222	0.33459655057806	0	339.91127357144	0	87.1717776888028	97.6217247235769	37.2257695306232	0	18.935319962672	0	0	25.598421208372	0	0	0	14.7942036914127	0	0	0	4.17511300428852	5.19007350559645	3.70651432826097	0	0	0	2.96608337661821	2.74567161857952	0	2.24654519976469	2.00798471162343	1.90301396555856	5.73881604049304	4.11680298050844	2.58992256390108	4.69219296732999	3.40787730106102	0	0	0	1.22243850155938	0	1.08344558243465
Plate_1	6	218	685	30.8333333333333	327047.2	421664.6	0.238745772216316	0.324242100259311	0	351.077271484361	0	89.8473675333754	101.216658290714	38.5299565916396	0	19.5915557795923	0	0	26.4533350408691	0	0	0	15.3362794511532	0	0	0	4.3118718074297	5.33220333464108	3.84646143730461	0	0	0	3.05994044230298	2.82666279527519	0	2.32258068533793	2.07087824704609	1.95122037379106	5.92026316903	4.2366057717461	2.67715353869455	4.82222442095279	3.52174712515686	0	0	0	1.26216554341044	0	1.1171010253997
Plate_1	6	218	685	31	340648.6	441359	0.237890861796089	0.326941621724575	0	364.571685154517	0	92.394711203795	104.266320588492	39.9418623165886	0	20.3483155441507	0	0	27.257141330239	0	0	0	15.8765009583648	0	0	0	4.45953287272246	5.48044618634841	3.96844107352247	0	0	0	3.16652034637341	2.90746605579891	0	2.39597274229095	2.12932496181866	2.00505554019052	6.09819597609226	4.36286266089955	2.77073975907529	4.95490763228332	3.62628128192327	0	0	0	1.29354249551444	0	1.1500624067005
[truncated: 43,354 more rows]
[truncated: 4 more columns]
