# Supplementary material for: Spatial-temporal dynamics of a microbial cooperative behavior resistant to cheating
Source: Nat Commun. 2022 Feb 7;13:721. doi: 10.1038/s41467-022-28321-9 (PMC8821651; doi:10.1038/s41467-022-28321-9)
Supplement: Supplementary file 4 — Source Data [file 41467_2022_28321_MOESM4_ESM.zip › Figure_Source_Data_Final/Final_Fig4-5_TendrilSectionDelineation_Data_NoQS.csv]

Tendril_number	center_start_location	center_stop_location	midTendril_start_location	midTendril_stop_location
1	1	45	267	317
2	1	40	230	270
3	1	33	245	295
4	1	25	250	300
5	1	30	200	250
6	1	41	225	275
7	1	40	212	262
8	1	37	165	215
9	1	40	225	275
10	1	33	200	250
11	1	32	160	210
12	1	34	220	270
