# Supplementary material for: Spatial-temporal dynamics of a microbial cooperative behavior resistant to cheating
Source: Nat Commun. 2022 Feb 7;13:721. doi: 10.1038/s41467-022-28321-9 (PMC8821651; doi:10.1038/s41467-022-28321-9)
Supplement: Supplementary file 4 — Source Data [file 41467_2022_28321_MOESM4_ESM.zip › Figure_Source_Data_Final/Final_Fig4-5_TendrilSectionDelineation_Data_QS.csv]

Tendril_number	center_start_location	center_stop_location	midTendril_start_location	midTendril_stop_location
1	1	33	196	246
2	4	42	260	310
3	2	31	311	361
4	3	33	321	371
5	4	42	279	329
6	4	41	324	374
7	1	47	231	281
8	3	49	282	332
9	2	49	257	307
