# Supplementary material for: Spatial-temporal dynamics of a microbial cooperative behavior resistant to cheating
Source: Nat Commun. 2022 Feb 7;13:721. doi: 10.1038/s41467-022-28321-9 (PMC8821651; doi:10.1038/s41467-022-28321-9)
Supplement: Supplementary file 4 — Source Data [file 41467_2022_28321_MOESM4_ESM.zip › Figure_Source_Data_Final/Final_Fig4-5_Tendril_Length_with_Time_Data_NoQS.csv]

Tendril_number	t_hours	tendril_length_mm
1	6	0.429824561403509
1	6.08333333333333	0.43859649122807
1	6.16666666666667	0.447368421052632
1	6.25	0.43859649122807
1	6.33333333333333	0.43859649122807
1	6.41666666666667	0.447368421052632
1	6.5	0.473684210526316
1	6.58333333333333	0.473684210526316
1	6.66666666666667	0.5
1	6.75	0.482456140350877
1	6.83333333333333	0.517543859649123
1	6.91666666666667	0.552631578947368
1	7	0.543859649122807
1	7.08333333333333	0.578947368421053
1	7.16666666666667	0.596491228070175
1	7.25	0.587719298245614
1	7.33333333333333	0.596491228070175
1	7.41666666666667	0.596491228070175
1	7.5	0.640350877192982
1	7.58333333333333	0.640350877192982
1	7.66666666666667	0.640350877192982
1	7.75	0.649122807017544
1	7.83333333333333	0.657894736842105
1	7.91666666666667	0.684210526315789
1	8	0.701754385964912
1	8.08333333333333	0.710526315789474
1	8.16666666666667	0.719298245614035
1	8.25	0.43859649122807
1	8.33333333333333	0.728070175438597
1	8.41666666666667	0.456140350877193
1	8.5	0.771929824561403
1	8.58333333333333	0.456140350877193
1	8.66666666666667	0.771929824561403
1	8.75	0.771929824561403
1	8.83333333333333	0.789473684210526
1	8.91666666666667	0.789473684210526
1	9	0.789473684210526
1	9.08333333333333	0.798245614035088
1	9.16666666666667	0.807017543859649
1	9.25	0.807017543859649
1	9.33333333333333	0.798245614035088
1	9.41666666666667	0.807017543859649
1	9.5	0.815789473684211
1	9.58333333333333	0.833333333333333
1	9.66666666666667	0.850877192982456
1	9.75	0.903508771929825
1	9.83333333333333	0.912280701754386
1	9.91666666666667	0.921052631578947
1	10	0.956140350877193
1	10.0833333333333	0.964912280701754
1	10.1666666666667	0.991228070175439
1	10.25	1.00877192982456
1	10.3333333333333	1.01754385964912
1	10.4166666666667	1.03508771929825
1	10.5	0.789473684210526
1	10.5833333333333	1.07017543859649
1	10.6666666666667	0.807017543859649
1	10.75	0.824561403508772
1	10.8333333333333	0.824561403508772
1	10.9166666666667	0.850877192982456
1	11	0.824561403508772
1	11.0833333333333	1.23684210526316
1	11.1666666666667	0.833333333333333
1	11.25	1.29824561403509
1	11.3333333333333	1.32456140350877
1	11.4166666666667	1.06140350877193
1	11.5	1.06140350877193
1	11.5833333333333	1.06140350877193
1	11.6666666666667	1.07894736842105
1	11.75	1.09649122807018
1	11.8333333333333	1.45614035087719
1	11.9166666666667	1.47368421052632
1	12	1.49122807017544
1	12.0833333333333	1.50877192982456
1	12.1666666666667	1.52631578947368
1	12.25	1.54385964912281
1	12.3333333333333	1.56140350877193
1	12.4166666666667	1.57894736842105
1	12.5	1.59649122807018
1	12.5833333333333	1.62280701754386
1	12.6666666666667	1.64035087719298
1	12.75	1.66666666666667
1	12.8333333333333	1.68421052631579
1	12.9166666666667	1.71052631578947
1	13	1.73684210526316
1	13.0833333333333	1.76315789473684
1	13.1666666666667	1.78947368421053
1	13.25	1.81578947368421
1	13.3333333333333	1.84210526315789
1	13.4166666666667	1.87719298245614
1	13.5	1.90350877192982
1	13.5833333333333	1.92982456140351
1	13.6666666666667	1.95614035087719
1	13.75	1.98245614035088
1	13.8333333333333	2.01754385964912
1	13.9166666666667	2.04385964912281
1	14	2.07017543859649
1	14.0833333333333	2.10526315789474
1	14.1666666666667	2.13157894736842
1	14.25	2.15789473684211
1	14.3333333333333	2.18421052631579
1	14.4166666666667	2.21052631578947
1	14.5	2.24561403508772
1	14.5833333333333	2.2719298245614
1	14.6666666666667	2.29824561403509
1	14.75	2.34210526315789
1	14.8333333333333	2.36842105263158
1	14.9166666666667	2.40350877192982
1	15	2.43859649122807
1	15.0833333333333	2.48245614035088
1	15.1666666666667	2.52631578947368
1	15.25	2.55263157894737
1	15.3333333333333	2.60526315789474
1	15.4166666666667	2.64035087719298
1	15.5	2.67543859649123
1	15.5833333333333	2.71052631578947
1	15.6666666666667	2.74561403508772
1	15.75	2.78070175438596
1	15.8333333333333	2.81578947368421
1	15.9166666666667	2.85964912280702
1	16	2.8859649122807
1	16.0833333333333	2.92105263157895
1	16.1666666666667	2.96491228070175
1	16.25	3
1	16.3333333333333	3.02631578947368
1	16.4166666666667	3.06140350877193
1	16.5	3.08771929824561
1	16.5833333333333	3.12280701754386
1	16.6666666666667	3.15789473684211
1	16.75	3.18421052631579
1	16.8333333333333	3.21929824561404
1	16.9166666666667	3.24561403508772
1	17	3.28070175438596
1	17.0833333333333	3.30701754385965
1	17.1666666666667	3.33333333333333
1	17.25	3.36842105263158
1	17.3333333333333	3.41228070175439
1	17.4166666666667	3.43859649122807
1	17.5	3.46491228070175
1	17.5833333333333	3.50877192982456
1	17.6666666666667	3.57017543859649
1	17.75	3.6140350877193
1	17.8333333333333	3.68421052631579
1	17.9166666666667	3.7280701754386
1	18	3.78070175438596
1	18.0833333333333	3.82456140350877
1	18.1666666666667	3.86842105263158
1	18.25	3.91228070175439
1	18.3333333333333	3.95614035087719
1	18.4166666666667	3.99122807017544
1	18.5	4.03508771929825
1	18.5833333333333	4.08771929824561
1	18.6666666666667	4.12280701754386
1	18.75	4.15789473684211
1	18.8333333333333	4.19298245614035
1	18.9166666666667	4.21052631578947
1	19	4.21929824561404
1	19.0833333333333	4.2280701754386
1	19.1666666666667	4.23684210526316
1	19.25	4.24561403508772
1	19.3333333333333	4.24561403508772
1	19.4166666666667	4.25438596491228
1	19.5	4.26315789473684
1	19.5833333333333	4.28070175438596
1	19.6666666666667	4.29824561403509
1	19.75	4.31578947368421
1	19.8333333333333	4.34210526315789
1	19.9166666666667	4.35964912280702
1	20	4.37719298245614
1	20.0833333333333	4.40350877192982
1	20.1666666666667	4.42105263157895
1	20.25	4.42982456140351
1	20.3333333333333	4.42982456140351
1	20.4166666666667	4.43859649122807
1	20.5	4.45614035087719
1	20.5833333333333	4.57017543859649
1	20.6666666666667	4.57017543859649
1	20.75	4.57017543859649
1	20.8333333333333	4.57017543859649
1	20.9166666666667	4.57017543859649
1	21	4.57017543859649
1	21.0833333333333	4.57017543859649
1	21.1666666666667	4.57017543859649
1	21.25	4.57017543859649
1	21.3333333333333	4.57017543859649
1	21.4166666666667	4.57017543859649
1	21.5	4.57017543859649
1	21.5833333333333	4.57017543859649
1	21.6666666666667	4.57017543859649
1	21.75	4.57017543859649
1	21.8333333333333	4.57017543859649
1	21.9166666666667	4.57017543859649
1	22	4.57017543859649
1	22.0833333333333	4.57017543859649
1	22.1666666666667	4.57017543859649
1	22.25	4.57017543859649
1	22.3333333333333	4.57017543859649
1	22.4166666666667	4.57017543859649
1	22.5	4.57017543859649
1	22.5833333333333	4.57017543859649
1	22.6666666666667	4.57017543859649
1	22.75	4.57017543859649
1	22.8333333333333	4.57017543859649
1	22.9166666666667	4.57017543859649
1	23	4.57017543859649
1	23.0833333333333	4.57017543859649
1	23.1666666666667	4.57017543859649
1	23.25	4.57017543859649
1	23.3333333333333	4.57017543859649
1	23.4166666666667	4.57017543859649
1	23.5	4.57017543859649
1	23.5833333333333	4.57017543859649
1	23.6666666666667	4.57017543859649
1	23.75	4.57017543859649
1	23.8333333333333	4.57017543859649
1	23.9166666666667	4.57017543859649
1	24	4.57017543859649
2	6	0.394736842105263
2	6.08333333333333	0.394736842105263
2	6.16666666666667	0.37719298245614
2	6.25	0.412280701754386
2	6.33333333333333	0.394736842105263
2	6.41666666666667	0.403508771929825
2	6.5	0.412280701754386
2	6.58333333333333	0.447368421052632
2	6.66666666666667	0.429824561403509
2	6.75	0.473684210526316
2	6.83333333333333	0.5
2	6.91666666666667	0.5
2	7	0.5
2	7.08333333333333	0.535087719298246
2	7.16666666666667	0.543859649122807
2	7.25	0.56140350877193
2	7.33333333333333	0.578947368421053
2	7.41666666666667	0.570175438596491
2	7.5	0.587719298245614
2	7.58333333333333	0.614035087719298
2	7.66666666666667	0.605263157894737
2	7.75	0.62280701754386
2	7.83333333333333	0.412280701754386
2	7.91666666666667	0.640350877192982
2	8	0.394736842105263
2	8.08333333333333	0.403508771929825
2	8.16666666666667	0.403508771929825
2	8.25	0.394736842105263
2	8.33333333333333	0.403508771929825
2	8.41666666666667	0.412280701754386
2	8.5	0.403508771929825
2	8.58333333333333	0.429824561403509
2	8.66666666666667	0.763157894736842
2	8.75	0.421052631578947
2	8.83333333333333	0.763157894736842
2	8.91666666666667	0.473684210526316
2	9	0.789473684210526
2	9.08333333333333	0.482456140350877
2	9.16666666666667	0.789473684210526
2	9.25	0.798245614035088
2	9.33333333333333	0.807017543859649
2	9.41666666666667	0.815789473684211
2	9.5	0.824561403508772
2	9.58333333333333	0.833333333333333
2	9.66666666666667	0.850877192982456
2	9.75	0.868421052631579
2	9.83333333333333	0.885964912280702
2	9.91666666666667	0.903508771929825
2	10	0.921052631578947
2	10.0833333333333	0.93859649122807
2	10.1666666666667	0.964912280701754
2	10.25	0.991228070175439
2	10.3333333333333	1.00877192982456
2	10.4166666666667	1.02631578947368
2	10.5	1.03508771929825
2	10.5833333333333	1.06140350877193
2	10.6666666666667	1.08771929824561
2	10.75	1.10526315789474
2	10.8333333333333	1.12280701754386
2	10.9166666666667	1.15789473684211
2	11	1.20175438596491
2	11.0833333333333	1.2280701754386
2	11.1666666666667	1.2719298245614
2	11.25	1.29824561403509
2	11.3333333333333	1.32456140350877
2	11.4166666666667	1.35087719298246
2	11.5	1.36842105263158
2	11.5833333333333	1.39473684210526
2	11.6666666666667	1.42105263157895
2	11.75	1.42982456140351
2	11.8333333333333	1.44736842105263
2	11.9166666666667	1.46491228070175
2	12	1.48245614035088
2	12.0833333333333	1.5
2	12.1666666666667	1.51754385964912
2	12.25	1.53508771929825
2	12.3333333333333	1.55263157894737
2	12.4166666666667	1.57017543859649
2	12.5	1.59649122807018
2	12.5833333333333	1.6140350877193
2	12.6666666666667	1.63157894736842
2	12.75	1.65789473684211
2	12.8333333333333	1.68421052631579
2	12.9166666666667	1.69298245614035
2	13	1.7280701754386
2	13.0833333333333	1.75438596491228
2	13.1666666666667	1.78070175438596
2	13.25	1.80701754385965
2	13.3333333333333	1.84210526315789
2	13.4166666666667	1.87719298245614
2	13.5	1.90350877192982
2	13.5833333333333	1.93859649122807
2	13.6666666666667	1.97368421052632
2	13.75	2.00877192982456
2	13.8333333333333	2.04385964912281
2	13.9166666666667	2.07894736842105
2	14	2.1140350877193
2	14.0833333333333	2.14912280701754
2	14.1666666666667	2.17543859649123
2	14.25	2.21929824561404
2	14.3333333333333	2.24561403508772
2	14.4166666666667	2.28947368421053
2	14.5	2.31578947368421
2	14.5833333333333	2.35964912280702
2	14.6666666666667	2.3859649122807
2	14.75	2.42105263157895
2	14.8333333333333	2.44736842105263
2	14.9166666666667	2.48245614035088
2	15	2.51754385964912
2	15.0833333333333	2.54385964912281
2	15.1666666666667	2.57017543859649
2	15.25	2.60526315789474
2	15.3333333333333	2.63157894736842
2	15.4166666666667	2.65789473684211
2	15.5	2.68421052631579
2	15.5833333333333	2.71929824561404
2	15.6666666666667	2.73684210526316
2	15.75	2.76315789473684
2	15.8333333333333	2.78947368421053
2	15.9166666666667	2.82456140350877
2	16	2.85964912280702
2	16.0833333333333	2.8859649122807
2	16.1666666666667	2.92105263157895
2	16.25	2.94736842105263
2	16.3333333333333	2.98245614035088
2	16.4166666666667	3.01754385964912
2	16.5	3.04385964912281
2	16.5833333333333	3.07894736842105
2	16.6666666666667	3.1140350877193
2	16.75	3.14912280701754
2	16.8333333333333	3.18421052631579
2	16.9166666666667	3.21929824561404
2	17	3.25438596491228
2	17.0833333333333	3.28947368421053
2	17.1666666666667	3.31578947368421
2	17.25	3.35087719298246
2	17.3333333333333	3.3859649122807
2	17.4166666666667	3.42105263157895
2	17.5	3.45614035087719
2	17.5833333333333	3.49122807017544
2	17.6666666666667	3.52631578947368
2	17.75	3.56140350877193
2	17.8333333333333	3.58771929824561
2	17.9166666666667	3.6140350877193
2	18	3.64912280701754
2	18.0833333333333	3.67543859649123
2	18.1666666666667	3.70175438596491
2	18.25	3.73684210526316
2	18.3333333333333	3.76315789473684
2	18.4166666666667	3.78947368421053
2	18.5	3.81578947368421
2	18.5833333333333	3.83333333333333
2	18.6666666666667	3.85964912280702
2	18.75	3.87719298245614
2	18.8333333333333	3.89473684210526
2	18.9166666666667	3.91228070175439
2	19	3.92982456140351
2	19.0833333333333	3.93859649122807
2	19.1666666666667	3.95614035087719
2	19.25	3.97368421052632
2	19.3333333333333	3.99122807017544
2	19.4166666666667	4
2	19.5	4.01754385964912
2	19.5833333333333	4.04385964912281
2	19.6666666666667	4.04385964912281
2	19.75	4.04385964912281
2	19.8333333333333	4.04385964912281
2	19.9166666666667	4.04385964912281
2	20	4.04385964912281
2	20.0833333333333	4.04385964912281
2	20.1666666666667	4.04385964912281
2	20.25	4.04385964912281
2	20.3333333333333	4.04385964912281
2	20.4166666666667	4.04385964912281
2	20.5	4.04385964912281
2	20.5833333333333	4.04385964912281
2	20.6666666666667	4.04385964912281
2	20.75	4.04385964912281
2	20.8333333333333	4.04385964912281
2	20.9166666666667	4.04385964912281
2	21	4.04385964912281
2	21.0833333333333	4.04385964912281
2	21.1666666666667	4.04385964912281
2	21.25	4.04385964912281
2	21.3333333333333	4.04385964912281
2	21.4166666666667	4.04385964912281
2	21.5	4.04385964912281
2	21.5833333333333	4.04385964912281
2	21.6666666666667	4.04385964912281
2	21.75	4.04385964912281
2	21.8333333333333	4.04385964912281
2	21.9166666666667	4.04385964912281
2	22	4.04385964912281
2	22.0833333333333	4.04385964912281
2	22.1666666666667	4.04385964912281
2	22.25	4.04385964912281
2	22.3333333333333	4.04385964912281
2	22.4166666666667	4.04385964912281
2	22.5	4.04385964912281
2	22.5833333333333	4.04385964912281
2	22.6666666666667	4.04385964912281
2	22.75	4.04385964912281
2	22.8333333333333	4.04385964912281
2	22.9166666666667	4.04385964912281
2	23	4.04385964912281
2	23.0833333333333	4.04385964912281
2	23.1666666666667	4.04385964912281
2	23.25	4.04385964912281
2	23.3333333333333	4.04385964912281
2	23.4166666666667	4.04385964912281
2	23.5	4.04385964912281
2	23.5833333333333	4.04385964912281
2	23.6666666666667	4.04385964912281
2	23.75	4.04385964912281
2	23.8333333333333	4.04385964912281
2	23.9166666666667	4.04385964912281
2	24	4.04385964912281
3	6	0.315789473684211
3	6.08333333333333	0.315789473684211
3	6.16666666666667	0.307017543859649
3	6.25	0.333333333333333
3	6.33333333333333	0.342105263157895
3	6.41666666666667	0.359649122807018
3	6.5	0.315789473684211
3	6.58333333333333	0.350877192982456
3	6.66666666666667	0.359649122807018
3	6.75	0.394736842105263
3	6.83333333333333	0.421052631578947
3	6.91666666666667	0.456140350877193
3	7	0.447368421052632
3	7.08333333333333	0.482456140350877
3	7.16666666666667	0.5
3	7.25	0.5
3	7.33333333333333	0.5
3	7.41666666666667	0.535087719298246
3	7.5	0.535087719298246
3	7.58333333333333	0.552631578947368
3	7.66666666666667	0.570175438596491
3	7.75	0.570175438596491
3	7.83333333333333	0.578947368421053
3	7.91666666666667	0.315789473684211
3	8	0.315789473684211
3	8.08333333333333	0.324561403508772
3	8.16666666666667	0.333333333333333
3	8.25	0.333333333333333
3	8.33333333333333	0.359649122807018
3	8.41666666666667	0.421052631578947
3	8.5	0.37719298245614
3	8.58333333333333	0.333333333333333
3	8.66666666666667	0.385964912280702
3	8.75	0.368421052631579
3	8.83333333333333	0.368421052631579
3	8.91666666666667	0.368421052631579
3	9	0.368421052631579
3	9.08333333333333	0.745614035087719
3	9.16666666666667	0.754385964912281
3	9.25	0.754385964912281
3	9.33333333333333	0.754385964912281
3	9.41666666666667	0.771929824561403
3	9.5	0.763157894736842
3	9.58333333333333	0.754385964912281
3	9.66666666666667	0.763157894736842
3	9.75	0.771929824561403
3	9.83333333333333	0.771929824561403
3	9.91666666666667	0.780701754385965
3	10	0.789473684210526
3	10.0833333333333	0.789473684210526
3	10.1666666666667	0.789473684210526
3	10.25	0.807017543859649
3	10.3333333333333	0.807017543859649
3	10.4166666666667	0.815789473684211
3	10.5	0.815789473684211
3	10.5833333333333	0.815789473684211
3	10.6666666666667	0.842105263157895
3	10.75	0.859649122807018
3	10.8333333333333	0.859649122807018
3	10.9166666666667	0.859649122807018
3	11	0.859649122807018
3	11.0833333333333	0.868421052631579
3	11.1666666666667	0.868421052631579
3	11.25	0.885964912280702
3	11.3333333333333	0.885964912280702
3	11.4166666666667	0.912280701754386
3	11.5	0.894736842105263
3	11.5833333333333	0.894736842105263
3	11.6666666666667	0.912280701754386
3	11.75	0.921052631578947
3	11.8333333333333	0.93859649122807
3	11.9166666666667	0.93859649122807
3	12	0.947368421052632
3	12.0833333333333	1.43859649122807
3	12.1666666666667	1.46491228070175
3	12.25	1.48245614035088
3	12.3333333333333	1.5
3	12.4166666666667	1.52631578947368
3	12.5	1.54385964912281
3	12.5833333333333	1.57017543859649
3	12.6666666666667	1.58771929824561
3	12.75	1.60526315789474
3	12.8333333333333	1.63157894736842
3	12.9166666666667	1.64912280701754
3	13	1.68421052631579
3	13.0833333333333	1.71052631578947
3	13.1666666666667	1.73684210526316
3	13.25	1.76315789473684
3	13.3333333333333	1.78947368421053
3	13.4166666666667	1.81578947368421
3	13.5	1.85087719298246
3	13.5833333333333	1.87719298245614
3	13.6666666666667	1.91228070175439
3	13.75	1.94736842105263
3	13.8333333333333	1.98245614035088
3	13.9166666666667	2.00877192982456
3	14	2.04385964912281
3	14.0833333333333	2.07894736842105
3	14.1666666666667	2.10526315789474
3	14.25	2.13157894736842
3	14.3333333333333	2.14912280701754
3	14.4166666666667	2.16666666666667
3	14.5	2.21929824561404
3	14.5833333333333	2.25438596491228
3	14.6666666666667	2.28947368421053
3	14.75	2.32456140350877
3	14.8333333333333	2.35964912280702
3	14.9166666666667	2.39473684210526
3	15	2.42105263157895
3	15.0833333333333	2.45614035087719
3	15.1666666666667	2.49122807017544
3	15.25	2.51754385964912
3	15.3333333333333	2.55263157894737
3	15.4166666666667	2.58771929824561
3	15.5	2.60526315789474
3	15.5833333333333	2.63157894736842
3	15.6666666666667	2.65789473684211
3	15.75	2.68421052631579
3	15.8333333333333	2.71929824561404
3	15.9166666666667	2.75438596491228
3	16	2.78947368421053
3	16.0833333333333	2.82456140350877
3	16.1666666666667	2.85087719298246
3	16.25	2.87719298245614
3	16.3333333333333	2.91228070175439
3	16.4166666666667	2.93859649122807
3	16.5	2.97368421052632
3	16.5833333333333	3.00877192982456
3	16.6666666666667	3.05263157894737
3	16.75	3.08771929824561
3	16.8333333333333	3.1140350877193
3	16.9166666666667	3.14035087719298
3	17	3.17543859649123
3	17.0833333333333	3.20175438596491
3	17.1666666666667	3.24561403508772
3	17.25	3.28070175438596
3	17.3333333333333	3.32456140350877
3	17.4166666666667	3.35964912280702
3	17.5	3.39473684210526
3	17.5833333333333	3.41228070175439
3	17.6666666666667	3.44736842105263
3	17.75	3.49122807017544
3	17.8333333333333	3.52631578947368
3	17.9166666666667	3.56140350877193
3	18	3.58771929824561
3	18.0833333333333	3.6140350877193
3	18.1666666666667	3.64912280701754
3	18.25	3.69298245614035
3	18.3333333333333	3.71929824561404
3	18.4166666666667	3.75438596491228
3	18.5	3.78070175438596
3	18.5833333333333	3.80701754385965
3	18.6666666666667	3.84210526315789
3	18.75	3.85964912280702
3	18.8333333333333	3.87719298245614
3	18.9166666666667	3.90350877192982
3	19	3.91228070175439
3	19.0833333333333	3.92105263157895
3	19.1666666666667	3.92982456140351
3	19.25	3.93859649122807
3	19.3333333333333	3.95614035087719
3	19.4166666666667	3.97368421052632
3	19.5	3.98245614035088
3	19.5833333333333	4.00877192982456
3	19.6666666666667	4.02631578947368
3	19.75	4.04385964912281
3	19.8333333333333	4.04385964912281
3	19.9166666666667	4.06140350877193
3	20	4.07017543859649
3	20.0833333333333	4.09649122807018
3	20.1666666666667	4.09649122807018
3	20.25	4.09649122807018
3	20.3333333333333	4.09649122807018
3	20.4166666666667	4.09649122807018
3	20.5	4.09649122807018
3	20.5833333333333	4.09649122807018
3	20.6666666666667	4.09649122807018
3	20.75	4.09649122807018
3	20.8333333333333	4.09649122807018
3	20.9166666666667	4.09649122807018
3	21	4.09649122807018
3	21.0833333333333	4.09649122807018
3	21.1666666666667	4.09649122807018
3	21.25	4.09649122807018
3	21.3333333333333	4.09649122807018
3	21.4166666666667	4.09649122807018
3	21.5	4.09649122807018
3	21.5833333333333	4.09649122807018
3	21.6666666666667	4.09649122807018
3	21.75	4.09649122807018
3	21.8333333333333	4.09649122807018
3	21.9166666666667	4.09649122807018
3	22	4.09649122807018
3	22.0833333333333	4.09649122807018
3	22.1666666666667	4.09649122807018
3	22.25	4.09649122807018
3	22.3333333333333	4.09649122807018
3	22.4166666666667	4.09649122807018
3	22.5	4.09649122807018
3	22.5833333333333	4.09649122807018
3	22.6666666666667	4.09649122807018
3	22.75	4.09649122807018
3	22.8333333333333	4.09649122807018
3	22.9166666666667	4.09649122807018
3	23	4.09649122807018
3	23.0833333333333	4.09649122807018
3	23.1666666666667	4.09649122807018
3	23.25	4.09649122807018
3	23.3333333333333	4.09649122807018
3	23.4166666666667	4.09649122807018
3	23.5	4.09649122807018
3	23.5833333333333	4.09649122807018
3	23.6666666666667	4.09649122807018
3	23.75	4.09649122807018
3	23.8333333333333	4.09649122807018
3	23.9166666666667	4.09649122807018
3	24	4.09649122807018
4	6	0.228070175438596
4	6.08333333333333	0.245614035087719
4	6.16666666666667	0.254385964912281
4	6.25	0.245614035087719
4	6.33333333333333	0.271929824561404
4	6.41666666666667	0.289473684210526
4	6.5	0.280701754385965
4	6.58333333333333	0.324561403508772
4	6.66666666666667	0.324561403508772
4	6.75	0.342105263157895
4	6.83333333333333	0.350877192982456
4	6.91666666666667	0.368421052631579
4	7	0.368421052631579
4	7.08333333333333	0.385964912280702
4	7.16666666666667	0.403508771929825
4	7.25	0.429824561403509
4	7.33333333333333	0.456140350877193
4	7.41666666666667	0.456140350877193
4	7.5	0.517543859649123
4	7.58333333333333	0.535087719298246
4	7.66666666666667	0.552631578947368
4	7.75	0.570175438596491
4	7.83333333333333	0.578947368421053
4	7.91666666666667	0.587719298245614
4	8	0.254385964912281
4	8.08333333333333	0.596491228070175
4	8.16666666666667	0.62280701754386
4	8.25	0.631578947368421
4	8.33333333333333	0.298245614035088
4	8.41666666666667	0.298245614035088
4	8.5	0.271929824561404
4	8.58333333333333	0.289473684210526
4	8.66666666666667	0.307017543859649
4	8.75	0.728070175438597
4	8.83333333333333	0.298245614035088
4	8.91666666666667	0.307017543859649
4	9	0.789473684210526
4	9.08333333333333	0.789473684210526
4	9.16666666666667	0.815789473684211
4	9.25	0.824561403508772
4	9.33333333333333	0.842105263157895
4	9.41666666666667	0.859649122807018
4	9.5	0.87719298245614
4	9.58333333333333	0.885964912280702
4	9.66666666666667	0.912280701754386
4	9.75	0.921052631578947
4	9.83333333333333	0.929824561403509
4	9.91666666666667	0.947368421052632
4	10	0.956140350877193
4	10.0833333333333	0.973684210526316
4	10.1666666666667	0.982456140350877
4	10.25	1.00877192982456
4	10.3333333333333	1.01754385964912
4	10.4166666666667	1.02631578947368
4	10.5	1.04385964912281
4	10.5833333333333	1.06140350877193
4	10.6666666666667	1.07017543859649
4	10.75	1.07894736842105
4	10.8333333333333	1.09649122807018
4	10.9166666666667	1.09649122807018
4	11	1.1140350877193
4	11.0833333333333	1.12280701754386
4	11.1666666666667	1.14035087719298
4	11.25	1.14912280701754
4	11.3333333333333	1.16666666666667
4	11.4166666666667	1.17543859649123
4	11.5	1.19298245614035
4	11.5833333333333	1.21929824561404
4	11.6666666666667	1.2280701754386
4	11.75	1.24561403508772
4	11.8333333333333	1.2719298245614
4	11.9166666666667	1.28070175438596
4	12	1.29824561403509
4	12.0833333333333	1.30701754385965
4	12.1666666666667	1.34210526315789
4	12.25	1.35964912280702
4	12.3333333333333	1.36842105263158
4	12.4166666666667	1.3859649122807
4	12.5	1.41228070175439
4	12.5833333333333	1.43859649122807
4	12.6666666666667	1.45614035087719
4	12.75	1.46491228070175
4	12.8333333333333	1.48245614035088
4	12.9166666666667	1.50877192982456
4	13	1.52631578947368
4	13.0833333333333	1.55263157894737
4	13.1666666666667	1.57017543859649
4	13.25	1.57894736842105
4	13.3333333333333	1.60526315789474
4	13.4166666666667	1.62280701754386
4	13.5	1.63157894736842
4	13.5833333333333	1.64035087719298
4	13.6666666666667	1.67543859649123
4	13.75	1.68421052631579
4	13.8333333333333	1.71929824561404
4	13.9166666666667	1.71929824561404
4	14	1.74561403508772
4	14.0833333333333	1.7280701754386
4	14.1666666666667	1.73684210526316
4	14.25	1.73684210526316
4	14.3333333333333	1.83333333333333
4	14.4166666666667	1.85087719298246
4	14.5	1.79824561403509
4	14.5833333333333	1.94736842105263
4	14.6666666666667	1.99122807017544
4	14.75	2.01754385964912
4	14.8333333333333	2.04385964912281
4	14.9166666666667	2.07017543859649
4	15	2.1140350877193
4	15.0833333333333	2.13157894736842
4	15.1666666666667	2.16666666666667
4	15.25	2.20175438596491
4	15.3333333333333	2.2280701754386
4	15.4166666666667	2.26315789473684
4	15.5	2.28947368421053
4	15.5833333333333	2.31578947368421
4	15.6666666666667	2.35964912280702
4	15.75	2.3859649122807
4	15.8333333333333	2.42105263157895
4	15.9166666666667	2.44736842105263
4	16	2.48245614035088
4	16.0833333333333	2.50877192982456
4	16.1666666666667	2.54385964912281
4	16.25	2.56140350877193
4	16.3333333333333	2.59649122807018
4	16.4166666666667	2.63157894736842
4	16.5	2.65789473684211
4	16.5833333333333	2.69298245614035
4	16.6666666666667	2.71929824561404
4	16.75	2.74561403508772
4	16.8333333333333	2.78070175438596
4	16.9166666666667	2.80701754385965
4	17	2.83333333333333
4	17.0833333333333	2.86842105263158
4	17.1666666666667	2.8859649122807
4	17.25	2.92105263157895
4	17.3333333333333	2.94736842105263
4	17.4166666666667	2.98245614035088
4	17.5	3.01754385964912
4	17.5833333333333	3.04385964912281
4	17.6666666666667	3.07894736842105
4	17.75	3.12280701754386
4	17.8333333333333	3.14912280701754
4	17.9166666666667	3.17543859649123
4	18	3.20175438596491
4	18.0833333333333	3.23684210526316
4	18.1666666666667	3.26315789473684
4	18.25	3.29824561403509
4	18.3333333333333	3.32456140350877
4	18.4166666666667	3.35087719298246
4	18.5	3.3859649122807
4	18.5833333333333	3.41228070175439
4	18.6666666666667	3.44736842105263
4	18.75	3.47368421052632
4	18.8333333333333	3.50877192982456
4	18.9166666666667	3.54385964912281
4	19	3.57894736842105
4	19.0833333333333	3.6140350877193
4	19.1666666666667	3.64035087719298
4	19.25	3.67543859649123
4	19.3333333333333	3.70175438596491
4	19.4166666666667	3.7280701754386
4	19.5	3.75438596491228
4	19.5833333333333	3.78947368421053
4	19.6666666666667	3.81578947368421
4	19.75	3.85087719298246
4	19.8333333333333	3.8859649122807
4	19.9166666666667	3.91228070175439
4	20	3.93859649122807
4	20.0833333333333	3.96491228070175
4	20.1666666666667	4
4	20.25	4.02631578947368
4	20.3333333333333	4.04385964912281
4	20.4166666666667	4.06140350877193
4	20.5	4.07894736842105
4	20.5833333333333	4.08771929824561
4	20.6666666666667	4.10526315789474
4	20.75	4.12280701754386
4	20.8333333333333	4.13157894736842
4	20.9166666666667	4.14035087719298
4	21	4.15789473684211
4	21.0833333333333	4.15789473684211
4	21.1666666666667	4.17543859649123
4	21.25	4.19298245614035
4	21.3333333333333	4.21052631578947
4	21.4166666666667	4.21929824561404
4	21.5	4.2280701754386
4	21.5833333333333	4.23684210526316
4	21.6666666666667	4.24561403508772
4	21.75	4.26315789473684
4	21.8333333333333	4.2719298245614
4	21.9166666666667	4.28070175438596
4	22	4.28947368421053
4	22.0833333333333	4.29824561403509
4	22.1666666666667	4.31578947368421
4	22.25	4.33333333333333
4	22.3333333333333	4.33333333333333
4	22.4166666666667	4.35087719298246
4	22.5	4.36842105263158
4	22.5833333333333	4.44736842105263
4	22.6666666666667	4.44736842105263
4	22.75	4.44736842105263
4	22.8333333333333	4.44736842105263
4	22.9166666666667	4.57017543859649
4	23	4.46491228070175
4	23.0833333333333	4.57017543859649
4	23.1666666666667	4.57017543859649
4	23.25	4.57017543859649
4	23.3333333333333	4.57017543859649
4	23.4166666666667	4.57017543859649
4	23.5	4.57017543859649
4	23.5833333333333	4.57017543859649
4	23.6666666666667	4.57017543859649
4	23.75	4.57017543859649
4	23.8333333333333	4.57017543859649
4	23.9166666666667	4.57017543859649
4	24	4.57017543859649
5	6	0.298245614035088
5	6.08333333333333	0.289473684210526
5	6.16666666666667	0.280701754385965
5	6.25	0.315789473684211
5	6.33333333333333	0.315789473684211
5	6.41666666666667	0.307017543859649
5	6.5	0.350877192982456
5	6.58333333333333	0.350877192982456
5	6.66666666666667	0.359649122807018
5	6.75	0.350877192982456
5	6.83333333333333	0.37719298245614
5	6.91666666666667	0.385964912280702
5	7	0.385964912280702
5	7.08333333333333	0.394736842105263
5	7.16666666666667	0.421052631578947
5	7.25	0.43859649122807
5	7.33333333333333	0.482456140350877
5	7.41666666666667	0.5
5	7.5	0.552631578947368
5	7.58333333333333	0.570175438596491
5	7.66666666666667	0.570175438596491
5	7.75	0.587719298245614
5	7.83333333333333	0.578947368421053
5	7.91666666666667	0.315789473684211
5	8	0.307017543859649
5	8.08333333333333	0.342105263157895
5	8.16666666666667	0.342105263157895
5	8.25	0.342105263157895
5	8.33333333333333	0.324561403508772
5	8.41666666666667	0.342105263157895
5	8.5	0.324561403508772
5	8.58333333333333	0.315789473684211
5	8.66666666666667	0.350877192982456
5	8.75	0.350877192982456
5	8.83333333333333	0.368421052631579
5	8.91666666666667	0.342105263157895
5	9	0.385964912280702
5	9.08333333333333	0.412280701754386
5	9.16666666666667	0.385964912280702
5	9.25	0.807017543859649
5	9.33333333333333	0.833333333333333
5	9.41666666666667	0.868421052631579
5	9.5	0.605263157894737
5	9.58333333333333	0.614035087719298
5	9.66666666666667	0.605263157894737
5	9.75	0.631578947368421
5	9.83333333333333	0.649122807017544
5	9.91666666666667	0.640350877192982
5	10	0.649122807017544
5	10.0833333333333	0.675438596491228
5	10.1666666666667	0.657894736842105
5	10.25	0.728070175438597
5	10.3333333333333	0.719298245614035
5	10.4166666666667	0.675438596491228
5	10.5	0.736842105263158
5	10.5833333333333	1.08771929824561
5	10.6666666666667	0.745614035087719
5	10.75	0.780701754385965
5	10.8333333333333	1.10526315789474
5	10.9166666666667	1.1140350877193
5	11	1.13157894736842
5	11.0833333333333	1.14035087719298
5	11.1666666666667	1.15789473684211
5	11.25	1.15789473684211
5	11.3333333333333	1.17543859649123
5	11.4166666666667	1.19298245614035
5	11.5	1.20175438596491
5	11.5833333333333	1.21929824561404
5	11.6666666666667	1.23684210526316
5	11.75	1.2719298245614
5	11.8333333333333	1.28947368421053
5	11.9166666666667	1.30701754385965
5	12	1.30701754385965
5	12.0833333333333	1.34210526315789
5	12.1666666666667	1.35964912280702
5	12.25	1.37719298245614
5	12.3333333333333	1.14035087719298
5	12.4166666666667	1.42105263157895
5	12.5	1.14035087719298
5	12.5833333333333	1.46491228070175
5	12.6666666666667	1.18421052631579
5	12.75	1.50877192982456
5	12.8333333333333	1.25438596491228
5	12.9166666666667	1.23684210526316
5	13	1.58771929824561
5	13.0833333333333	1.62280701754386
5	13.1666666666667	1.64035087719298
5	13.25	1.67543859649123
5	13.3333333333333	1.70175438596491
5	13.4166666666667	1.7280701754386
5	13.5	1.75438596491228
5	13.5833333333333	1.78070175438596
5	13.6666666666667	1.79824561403509
5	13.75	1.83333333333333
5	13.8333333333333	1.85087719298246
5	13.9166666666667	1.8859649122807
5	14	1.90350877192982
5	14.0833333333333	1.92105263157895
5	14.1666666666667	1.93859649122807
5	14.25	1.96491228070175
5	14.3333333333333	1.99122807017544
5	14.4166666666667	2.00877192982456
5	14.5	2.02631578947368
5	14.5833333333333	2.05263157894737
5	14.6666666666667	2.07894736842105
5	14.75	2.09649122807018
5	14.8333333333333	2.13157894736842
5	14.9166666666667	2.14912280701754
5	15	2.18421052631579
5	15.0833333333333	2.20175438596491
5	15.1666666666667	2.21929824561404
5	15.25	2.25438596491228
5	15.3333333333333	2.28070175438596
5	15.4166666666667	2.30701754385965
5	15.5	2.34210526315789
5	15.5833333333333	2.35964912280702
5	15.6666666666667	2.39473684210526
5	15.75	2.42105263157895
5	15.8333333333333	2.45614035087719
5	15.9166666666667	2.48245614035088
5	16	2.51754385964912
5	16.0833333333333	2.54385964912281
5	16.1666666666667	2.57894736842105
5	16.25	2.60526315789474
5	16.3333333333333	2.64035087719298
5	16.4166666666667	2.65789473684211
5	16.5	2.69298245614035
5	16.5833333333333	2.71929824561404
5	16.6666666666667	2.74561403508772
5	16.75	2.7719298245614
5	16.8333333333333	2.80701754385965
5	16.9166666666667	2.83333333333333
5	17	2.86842105263158
5	17.0833333333333	2.90350877192982
5	17.1666666666667	2.93859649122807
5	17.25	2.97368421052632
5	17.3333333333333	3.00877192982456
5	17.4166666666667	3.04385964912281
5	17.5	3.07017543859649
5	17.5833333333333	3.1140350877193
5	17.6666666666667	3.14912280701754
5	17.75	3.18421052631579
5	17.8333333333333	3.21052631578947
5	17.9166666666667	3.24561403508772
5	18	3.2719298245614
5	18.0833333333333	3.30701754385965
5	18.1666666666667	3.34210526315789
5	18.25	3.36842105263158
5	18.3333333333333	3.39473684210526
5	18.4166666666667	3.42982456140351
5	18.5	3.45614035087719
5	18.5833333333333	3.49122807017544
5	18.6666666666667	3.51754385964912
5	18.75	3.56140350877193
5	18.8333333333333	3.58771929824561
5	18.9166666666667	3.62280701754386
5	19	3.64912280701754
5	19.0833333333333	3.67543859649123
5	19.1666666666667	3.71052631578947
5	19.25	3.73684210526316
5	19.3333333333333	3.76315789473684
5	19.4166666666667	3.79824561403509
5	19.5	3.83333333333333
5	19.5833333333333	3.87719298245614
5	19.6666666666667	3.90350877192982
5	19.75	3.92982456140351
5	19.8333333333333	3.96491228070175
5	19.9166666666667	3.99122807017544
5	20	4.02631578947368
5	20.0833333333333	4.04385964912281
5	20.1666666666667	4.08771929824561
5	20.25	4.1140350877193
5	20.3333333333333	4.15789473684211
5	20.4166666666667	4.18421052631579
5	20.5	4.21929824561404
5	20.5833333333333	4.24561403508772
5	20.6666666666667	4.28070175438596
5	20.75	4.29824561403509
5	20.8333333333333	4.30701754385965
5	20.9166666666667	4.32456140350877
5	21	4.34210526315789
5	21.0833333333333	4.34210526315789
5	21.1666666666667	4.35964912280702
5	21.25	4.35964912280702
5	21.3333333333333	4.36842105263158
5	21.4166666666667	4.37719298245614
5	21.5	4.3859649122807
5	21.5833333333333	4.40350877192982
5	21.6666666666667	4.41228070175439
5	21.75	4.42105263157895
5	21.8333333333333	4.42982456140351
5	21.9166666666667	4.43859649122807
5	22	4.44736842105263
5	22.0833333333333	4.46491228070175
5	22.1666666666667	4.46491228070175
5	22.25	4.48245614035088
5	22.3333333333333	4.49122807017544
5	22.4166666666667	4.49122807017544
5	22.5	4.50877192982456
5	22.5833333333333	4.51754385964912
5	22.6666666666667	4.53508771929825
5	22.75	4.53508771929825
5	22.8333333333333	4.54385964912281
5	22.9166666666667	4.55263157894737
5	23	4.56140350877193
5	23.0833333333333	4.57017543859649
5	23.1666666666667	4.57894736842105
5	23.25	4.58771929824561
5	23.3333333333333	4.58771929824561
5	23.4166666666667	4.6140350877193
5	23.5	4.62280701754386
5	23.5833333333333	4.62280701754386
5	23.6666666666667	4.64035087719298
5	23.75	4.64035087719298
5	23.8333333333333	4.65789473684211
5	23.9166666666667	4.66666666666667
5	24	4.67543859649123
6	6	0.37719298245614
6	6.08333333333333	0.394736842105263
6	6.16666666666667	0.37719298245614
6	6.25	0.412280701754386
6	6.33333333333333	0.429824561403509
6	6.41666666666667	0.412280701754386
6	6.5	0.456140350877193
6	6.58333333333333	0.43859649122807
6	6.66666666666667	0.456140350877193
6	6.75	0.482456140350877
6	6.83333333333333	0.482456140350877
6	6.91666666666667	0.482456140350877
6	7	0.491228070175439
6	7.08333333333333	0.5
6	7.16666666666667	0.508771929824561
6	7.25	0.517543859649123
6	7.33333333333333	0.517543859649123
6	7.41666666666667	0.517543859649123
6	7.5	0.526315789473684
6	7.58333333333333	0.535087719298246
6	7.66666666666667	0.56140350877193
6	7.75	0.587719298245614
6	7.83333333333333	0.605263157894737
6	7.91666666666667	0.62280701754386
6	8	0.631578947368421
6	8.08333333333333	0.640350877192982
6	8.16666666666667	0.657894736842105
6	8.25	0.684210526315789
6	8.33333333333333	0.692982456140351
6	8.41666666666667	0.701754385964912
6	8.5	0.719298245614035
6	8.58333333333333	0.736842105263158
6	8.66666666666667	0.780701754385965
6	8.75	0.807017543859649
6	8.83333333333333	0.456140350877193
6	8.91666666666667	0.491228070175439
6	9	0.868421052631579
6	9.08333333333333	0.43859649122807
6	9.16666666666667	0.894736842105263
6	9.25	0.912280701754386
6	9.33333333333333	0.921052631578947
6	9.41666666666667	0.921052631578947
6	9.5	0.93859649122807
6	9.58333333333333	0.964912280701754
6	9.66666666666667	0.982456140350877
6	9.75	0.991228070175439
6	9.83333333333333	1
6	9.91666666666667	1.01754385964912
6	10	1.02631578947368
6	10.0833333333333	1.05263157894737
6	10.1666666666667	1.05263157894737
6	10.25	1.07017543859649
6	10.3333333333333	1.07894736842105
6	10.4166666666667	1.08771929824561
6	10.5	1.10526315789474
6	10.5833333333333	1.1140350877193
6	10.6666666666667	1.12280701754386
6	10.75	1.14912280701754
6	10.8333333333333	1.14912280701754
6	10.9166666666667	1.16666666666667
6	11	1.17543859649123
6	11.0833333333333	1.19298245614035
6	11.1666666666667	1.21929824561404
6	11.25	1.21929824561404
6	11.3333333333333	1.26315789473684
6	11.4166666666667	1.26315789473684
6	11.5	1.28070175438596
6	11.5833333333333	1.30701754385965
6	11.6666666666667	1.31578947368421
6	11.75	1.34210526315789
6	11.8333333333333	1.35087719298246
6	11.9166666666667	1.36842105263158
6	12	1.37719298245614
6	12.0833333333333	1.39473684210526
6	12.1666666666667	1.40350877192982
6	12.25	1.23684210526316
6	12.3333333333333	1.43859649122807
6	12.4166666666667	1.45614035087719
6	12.5	1.46491228070175
6	12.5833333333333	1.48245614035088
6	12.6666666666667	1.49122807017544
6	12.75	1.2719298245614
6	12.8333333333333	1.52631578947368
6	12.9166666666667	1.54385964912281
6	13	1.55263157894737
6	13.0833333333333	1.56140350877193
6	13.1666666666667	1.58771929824561
6	13.25	1.60526315789474
6	13.3333333333333	1.62280701754386
6	13.4166666666667	1.63157894736842
6	13.5	1.65789473684211
6	13.5833333333333	1.68421052631579
6	13.6666666666667	1.70175438596491
6	13.75	1.71052631578947
6	13.8333333333333	1.7280701754386
6	13.9166666666667	1.74561403508772
6	14	1.7719298245614
6	14.0833333333333	1.79824561403509
6	14.1666666666667	1.80701754385965
6	14.25	1.83333333333333
6	14.3333333333333	1.85087719298246
6	14.4166666666667	1.86842105263158
6	14.5	1.90350877192982
6	14.5833333333333	1.92982456140351
6	14.6666666666667	1.95614035087719
6	14.75	2
6	14.8333333333333	2.03508771929825
6	14.9166666666667	2.06140350877193
6	15	2.1140350877193
6	15.0833333333333	2.14035087719298
6	15.1666666666667	2.18421052631579
6	15.25	2.20175438596491
6	15.3333333333333	2.2280701754386
6	15.4166666666667	2.24561403508772
6	15.5	2.28070175438596
6	15.5833333333333	2.29824561403509
6	15.6666666666667	2.31578947368421
6	15.75	2.33333333333333
6	15.8333333333333	2.35964912280702
6	15.9166666666667	2.36842105263158
6	16	2.39473684210526
6	16.0833333333333	2.41228070175439
6	16.1666666666667	2.42982456140351
6	16.25	2.45614035087719
6	16.3333333333333	2.47368421052632
6	16.4166666666667	2.49122807017544
6	16.5	2.50877192982456
6	16.5833333333333	2.54385964912281
6	16.6666666666667	2.57894736842105
6	16.75	2.59649122807018
6	16.8333333333333	2.6140350877193
6	16.9166666666667	2.65789473684211
6	17	2.68421052631579
6	17.0833333333333	2.71052631578947
6	17.1666666666667	2.74561403508772
6	17.25	2.7719298245614
6	17.3333333333333	2.79824561403509
6	17.4166666666667	2.83333333333333
6	17.5	2.85964912280702
6	17.5833333333333	2.8859649122807
6	17.6666666666667	2.90350877192982
6	17.75	2.95614035087719
6	17.8333333333333	2.98245614035088
6	17.9166666666667	3.02631578947368
6	18	3.06140350877193
6	18.0833333333333	3.08771929824561
6	18.1666666666667	3.1140350877193
6	18.25	3.14912280701754
6	18.3333333333333	3.17543859649123
6	18.4166666666667	3.21052631578947
6	18.5	3.24561403508772
6	18.5833333333333	3.2719298245614
6	18.6666666666667	3.31578947368421
6	18.75	3.33333333333333
6	18.8333333333333	3.36842105263158
6	18.9166666666667	3.41228070175439
6	19	3.43859649122807
6	19.0833333333333	3.46491228070175
6	19.1666666666667	3.5
6	19.25	3.52631578947368
6	19.3333333333333	3.55263157894737
6	19.4166666666667	3.58771929824561
6	19.5	3.6140350877193
6	19.5833333333333	3.64035087719298
6	19.6666666666667	3.66666666666667
6	19.75	3.69298245614035
6	19.8333333333333	3.71929824561404
6	19.9166666666667	3.74561403508772
6	20	3.78070175438596
6	20.0833333333333	3.79824561403509
6	20.1666666666667	3.81578947368421
6	20.25	3.83333333333333
6	20.3333333333333	3.85964912280702
6	20.4166666666667	3.86842105263158
6	20.5	3.8859649122807
6	20.5833333333333	3.90350877192982
6	20.6666666666667	3.91228070175439
6	20.75	3.92982456140351
6	20.8333333333333	3.94736842105263
6	20.9166666666667	3.96491228070175
6	21	3.97368421052632
6	21.0833333333333	3.98245614035088
6	21.1666666666667	3.99122807017544
6	21.25	4
6	21.3333333333333	4.00877192982456
6	21.4166666666667	4.02631578947368
6	21.5	4.04385964912281
6	21.5833333333333	4.05263157894737
6	21.6666666666667	4.06140350877193
6	21.75	4.07017543859649
6	21.8333333333333	4.08771929824561
6	21.9166666666667	4.09649122807018
6	22	4.10526315789474
6	22.0833333333333	4.10526315789474
6	22.1666666666667	4.1140350877193
6	22.25	4.13157894736842
6	22.3333333333333	4.13157894736842
6	22.4166666666667	4.14035087719298
6	22.5	4.14912280701754
6	22.5833333333333	4.15789473684211
6	22.6666666666667	4.15789473684211
6	22.75	4.16666666666667
6	22.8333333333333	4.16666666666667
6	22.9166666666667	4.17543859649123
6	23	4.17543859649123
6	23.0833333333333	4.17543859649123
6	23.1666666666667	4.18421052631579
6	23.25	4.18421052631579
6	23.3333333333333	4.18421052631579
6	23.4166666666667	4.18421052631579
6	23.5	4.19298245614035
6	23.5833333333333	4.19298245614035
6	23.6666666666667	4.19298245614035
6	23.75	4.19298245614035
6	23.8333333333333	4.19298245614035
6	23.9166666666667	4.19298245614035
6	24	4.19298245614035
7	6	0.359649122807018
7	6.08333333333333	0.368421052631579
7	6.16666666666667	0.37719298245614
7	6.25	0.368421052631579
7	6.33333333333333	0.394736842105263
7	6.41666666666667	0.412280701754386
7	6.5	0.412280701754386
7	6.58333333333333	0.412280701754386
7	6.66666666666667	0.43859649122807
7	6.75	0.447368421052632
7	6.83333333333333	0.43859649122807
7	6.91666666666667	0.464912280701754
7	7	0.447368421052632
7	7.08333333333333	0.456140350877193
7	7.16666666666667	0.464912280701754
7	7.25	0.464912280701754
7	7.33333333333333	0.482456140350877
7	7.41666666666667	0.491228070175439
7	7.5	0.491228070175439
7	7.58333333333333	0.482456140350877
7	7.66666666666667	0.5
7	7.75	0.508771929824561
7	7.83333333333333	0.508771929824561
7	7.91666666666667	0.517543859649123
7	8	0.508771929824561
7	8.08333333333333	0.517543859649123
7	8.16666666666667	0.526315789473684
7	8.25	0.526315789473684
7	8.33333333333333	0.535087719298246
7	8.41666666666667	0.552631578947368
7	8.5	0.552631578947368
7	8.58333333333333	0.587719298245614
7	8.66666666666667	0.596491228070175
7	8.75	0.631578947368421
7	8.83333333333333	0.640350877192982
7	8.91666666666667	0.666666666666667
7	9	0.675438596491228
7	9.08333333333333	0.710526315789474
7	9.16666666666667	0.894736842105263
7	9.25	0.93859649122807
7	9.33333333333333	0.605263157894737
7	9.41666666666667	0.570175438596491
7	9.5	0.56140350877193
7	9.58333333333333	0.56140350877193
7	9.66666666666667	0.56140350877193
7	9.75	1.08771929824561
7	9.83333333333333	0.684210526315789
7	9.91666666666667	0.684210526315789
7	10	1.1140350877193
7	10.0833333333333	1.12280701754386
7	10.1666666666667	1.13157894736842
7	10.25	1.13157894736842
7	10.3333333333333	1.14912280701754
7	10.4166666666667	1.15789473684211
7	10.5	1.15789473684211
7	10.5833333333333	1.16666666666667
7	10.6666666666667	1.17543859649123
7	10.75	1.17543859649123
7	10.8333333333333	1.18421052631579
7	10.9166666666667	1.20175438596491
7	11	1.2280701754386
7	11.0833333333333	1.24561403508772
7	11.1666666666667	1.2719298245614
7	11.25	1.28070175438596
7	11.3333333333333	1.30701754385965
7	11.4166666666667	1.32456140350877
7	11.5	1.33333333333333
7	11.5833333333333	1.35964912280702
7	11.6666666666667	1.37719298245614
7	11.75	1.39473684210526
7	11.8333333333333	1.41228070175439
7	11.9166666666667	1.42982456140351
7	12	1.45614035087719
7	12.0833333333333	1.47368421052632
7	12.1666666666667	1.5
7	12.25	1.51754385964912
7	12.3333333333333	1.52631578947368
7	12.4166666666667	1.54385964912281
7	12.5	1.56140350877193
7	12.5833333333333	1.57894736842105
7	12.6666666666667	1.59649122807018
7	12.75	1.60526315789474
7	12.8333333333333	1.62280701754386
7	12.9166666666667	1.64035087719298
7	13	1.65789473684211
7	13.0833333333333	1.66666666666667
7	13.1666666666667	1.67543859649123
7	13.25	1.69298245614035
7	13.3333333333333	1.71929824561404
7	13.4166666666667	1.73684210526316
7	13.5	1.75438596491228
7	13.5833333333333	1.78070175438596
7	13.6666666666667	1.78947368421053
7	13.75	1.81578947368421
7	13.8333333333333	1.84210526315789
7	13.9166666666667	1.86842105263158
7	14	1.89473684210526
7	14.0833333333333	1.92982456140351
7	14.1666666666667	1.95614035087719
7	14.25	1.98245614035088
7	14.3333333333333	2.00877192982456
7	14.4166666666667	2.03508771929825
7	14.5	2.06140350877193
7	14.5833333333333	2.07894736842105
7	14.6666666666667	2.10526315789474
7	14.75	2.12280701754386
7	14.8333333333333	2.14912280701754
7	14.9166666666667	2.16666666666667
7	15	2.18421052631579
7	15.0833333333333	2.21052631578947
7	15.1666666666667	2.2280701754386
7	15.25	2.24561403508772
7	15.3333333333333	2.2719298245614
7	15.4166666666667	2.29824561403509
7	15.5	2.32456140350877
7	15.5833333333333	2.34210526315789
7	15.6666666666667	2.36842105263158
7	15.75	2.39473684210526
7	15.8333333333333	2.42105263157895
7	15.9166666666667	2.43859649122807
7	16	2.46491228070175
7	16.0833333333333	2.5
7	16.1666666666667	2.51754385964912
7	16.25	2.54385964912281
7	16.3333333333333	2.57017543859649
7	16.4166666666667	2.60526315789474
7	16.5	2.62280701754386
7	16.5833333333333	2.65789473684211
7	16.6666666666667	2.67543859649123
7	16.75	2.71052631578947
7	16.8333333333333	2.73684210526316
7	16.9166666666667	2.76315789473684
7	17	2.78070175438596
7	17.0833333333333	2.81578947368421
7	17.1666666666667	2.83333333333333
7	17.25	2.85087719298246
7	17.3333333333333	2.87719298245614
7	17.4166666666667	2.90350877192982
7	17.5	2.92982456140351
7	17.5833333333333	2.95614035087719
7	17.6666666666667	2.98245614035088
7	17.75	3
7	17.8333333333333	3.03508771929825
7	17.9166666666667	3.05263157894737
7	18	3.07017543859649
7	18.0833333333333	3.1140350877193
7	18.1666666666667	3.13157894736842
7	18.25	3.15789473684211
7	18.3333333333333	3.17543859649123
7	18.4166666666667	3.19298245614035
7	18.5	3.21052631578947
7	18.5833333333333	3.2280701754386
7	18.6666666666667	3.25438596491228
7	18.75	3.28070175438596
7	18.8333333333333	3.29824561403509
7	18.9166666666667	3.32456140350877
7	19	3.35087719298246
7	19.0833333333333	3.37719298245614
7	19.1666666666667	3.39473684210526
7	19.25	3.41228070175439
7	19.3333333333333	3.42982456140351
7	19.4166666666667	3.44736842105263
7	19.5	3.45614035087719
7	19.5833333333333	3.47368421052632
7	19.6666666666667	3.49122807017544
7	19.75	3.5
7	19.8333333333333	3.50877192982456
7	19.9166666666667	3.51754385964912
7	20	3.53508771929825
7	20.0833333333333	3.55263157894737
7	20.1666666666667	3.57017543859649
7	20.25	3.58771929824561
7	20.3333333333333	3.59649122807018
7	20.4166666666667	3.62280701754386
7	20.5	3.63157894736842
7	20.5833333333333	3.64912280701754
7	20.6666666666667	3.66666666666667
7	20.75	3.68421052631579
7	20.8333333333333	3.70175438596491
7	20.9166666666667	3.71929824561404
7	21	3.7280701754386
7	21.0833333333333	3.75438596491228
7	21.1666666666667	3.76315789473684
7	21.25	3.78070175438596
7	21.3333333333333	3.78947368421053
7	21.4166666666667	3.80701754385965
7	21.5	3.81578947368421
7	21.5833333333333	3.82456140350877
7	21.6666666666667	3.84210526315789
7	21.75	3.87719298245614
7	21.8333333333333	3.8859649122807
7	21.9166666666667	3.89473684210526
7	22	3.89473684210526
7	22.0833333333333	3.90350877192982
7	22.1666666666667	3.91228070175439
7	22.25	3.92105263157895
7	22.3333333333333	3.96491228070175
7	22.4166666666667	3.96491228070175
7	22.5	3.96491228070175
7	22.5833333333333	3.96491228070175
7	22.6666666666667	3.96491228070175
7	22.75	3.96491228070175
7	22.8333333333333	3.96491228070175
7	22.9166666666667	3.96491228070175
7	23	3.96491228070175
7	23.0833333333333	3.96491228070175
7	23.1666666666667	3.96491228070175
7	23.25	3.96491228070175
7	23.3333333333333	3.96491228070175
7	23.4166666666667	3.96491228070175
7	23.5	3.96491228070175
7	23.5833333333333	3.96491228070175
7	23.6666666666667	3.96491228070175
7	23.75	3.96491228070175
7	23.8333333333333	3.96491228070175
7	23.9166666666667	3.96491228070175
7	24	3.96491228070175
8	6	0.359649122807018
8	6.08333333333333	0.350877192982456
8	6.16666666666667	0.359649122807018
8	6.25	0.385964912280702
8	6.33333333333333	0.37719298245614
8	6.41666666666667	0.403508771929825
8	6.5	0.403508771929825
8	6.58333333333333	0.37719298245614
8	6.66666666666667	0.421052631578947
8	6.75	0.403508771929825
8	6.83333333333333	0.421052631578947
8	6.91666666666667	0.421052631578947
8	7	0.447368421052632
8	7.08333333333333	0.447368421052632
8	7.16666666666667	0.429824561403509
8	7.25	0.456140350877193
8	7.33333333333333	0.456140350877193
8	7.41666666666667	0.464912280701754
8	7.5	0.473684210526316
8	7.58333333333333	0.464912280701754
8	7.66666666666667	0.482456140350877
8	7.75	0.482456140350877
8	7.83333333333333	0.482456140350877
8	7.91666666666667	0.5
8	8	0.5
8	8.08333333333333	0.517543859649123
8	8.16666666666667	0.517543859649123
8	8.25	0.535087719298246
8	8.33333333333333	0.56140350877193
8	8.41666666666667	0.570175438596491
8	8.5	0.614035087719298
8	8.58333333333333	0.640350877192982
8	8.66666666666667	0.640350877192982
8	8.75	0.675438596491228
8	8.83333333333333	0.684210526315789
8	8.91666666666667	0.692982456140351
8	9	0.701754385964912
8	9.08333333333333	0.710526315789474
8	9.16666666666667	0.710526315789474
8	9.25	0.719298245614035
8	9.33333333333333	0.728070175438597
8	9.41666666666667	0.728070175438597
8	9.5	0.745614035087719
8	9.58333333333333	0.754385964912281
8	9.66666666666667	0.771929824561403
8	9.75	0.780701754385965
8	9.83333333333333	0.807017543859649
8	9.91666666666667	0.815789473684211
8	10	0.833333333333333
8	10.0833333333333	0.850877192982456
8	10.1666666666667	0.868421052631579
8	10.25	0.894736842105263
8	10.3333333333333	0.921052631578947
8	10.4166666666667	0.93859649122807
8	10.5	0.964912280701754
8	10.5833333333333	0.991228070175439
8	10.6666666666667	1.01754385964912
8	10.75	1.04385964912281
8	10.8333333333333	1.06140350877193
8	10.9166666666667	1.09649122807018
8	11	1.1140350877193
8	11.0833333333333	1.14035087719298
8	11.1666666666667	1.16666666666667
8	11.25	1.17543859649123
8	11.3333333333333	1.21052631578947
8	11.4166666666667	1.2280701754386
8	11.5	1.24561403508772
8	11.5833333333333	1.2719298245614
8	11.6666666666667	1.28947368421053
8	11.75	1.31578947368421
8	11.8333333333333	1.33333333333333
8	11.9166666666667	1.35087719298246
8	12	1.3859649122807
8	12.0833333333333	1.40350877192982
8	12.1666666666667	1.41228070175439
8	12.25	1.44736842105263
8	12.3333333333333	1.46491228070175
8	12.4166666666667	1.5
8	12.5	1.51754385964912
8	12.5833333333333	1.54385964912281
8	12.6666666666667	1.57017543859649
8	12.75	1.59649122807018
8	12.8333333333333	1.6140350877193
8	12.9166666666667	1.64035087719298
8	13	1.66666666666667
8	13.0833333333333	1.69298245614035
8	13.1666666666667	1.71929824561404
8	13.25	1.73684210526316
8	13.3333333333333	1.7719298245614
8	13.4166666666667	1.78947368421053
8	13.5	1.81578947368421
8	13.5833333333333	1.83333333333333
8	13.6666666666667	1.86842105263158
8	13.75	1.89473684210526
8	13.8333333333333	1.92105263157895
8	13.9166666666667	1.93859649122807
8	14	1.97368421052632
8	14.0833333333333	2
8	14.1666666666667	2.02631578947368
8	14.25	2.05263157894737
8	14.3333333333333	2.07894736842105
8	14.4166666666667	2.09649122807018
8	14.5	2.12280701754386
8	14.5833333333333	2.14912280701754
8	14.6666666666667	2.18421052631579
8	14.75	2.20175438596491
8	14.8333333333333	2.21929824561404
8	14.9166666666667	2.24561403508772
8	15	2.2719298245614
8	15.0833333333333	2.29824561403509
8	15.1666666666667	2.31578947368421
8	15.25	2.35087719298246
8	15.3333333333333	2.36842105263158
8	15.4166666666667	2.40350877192982
8	15.5	2.42105263157895
8	15.5833333333333	2.43859649122807
8	15.6666666666667	2.47368421052632
8	15.75	2.49122807017544
8	15.8333333333333	2.51754385964912
8	15.9166666666667	2.54385964912281
8	16	2.57894736842105
8	16.0833333333333	2.60526315789474
8	16.1666666666667	2.64035087719298
8	16.25	2.67543859649123
8	16.3333333333333	2.70175438596491
8	16.4166666666667	2.7280701754386
8	16.5	2.75438596491228
8	16.5833333333333	2.78947368421053
8	16.6666666666667	2.79824561403509
8	16.75	2.83333333333333
8	16.8333333333333	2.85964912280702
8	16.9166666666667	2.8859649122807
8	17	2.91228070175439
8	17.0833333333333	2.92982456140351
8	17.1666666666667	2.94736842105263
8	17.25	2.98245614035088
8	17.3333333333333	3.00877192982456
8	17.4166666666667	3.02631578947368
8	17.5	3.06140350877193
8	17.5833333333333	3.07894736842105
8	17.6666666666667	3.10526315789474
8	17.75	3.14035087719298
8	17.8333333333333	3.16666666666667
8	17.9166666666667	3.19298245614035
8	18	3.21929824561404
8	18.0833333333333	3.23684210526316
8	18.1666666666667	3.2719298245614
8	18.25	3.28947368421053
8	18.3333333333333	3.31578947368421
8	18.4166666666667	3.34210526315789
8	18.5	3.35964912280702
8	18.5833333333333	3.3859649122807
8	18.6666666666667	3.40350877192982
8	18.75	3.42982456140351
8	18.8333333333333	3.44736842105263
8	18.9166666666667	3.46491228070175
8	19	3.48245614035088
8	19.0833333333333	3.5
8	19.1666666666667	3.51754385964912
8	19.25	3.54385964912281
8	19.3333333333333	3.56140350877193
8	19.4166666666667	3.57894736842105
8	19.5	3.60526315789474
8	19.5833333333333	3.6140350877193
8	19.6666666666667	3.63157894736842
8	19.75	3.65789473684211
8	19.8333333333333	3.67543859649123
8	19.9166666666667	3.68421052631579
8	20	3.69298245614035
8	20.0833333333333	3.71929824561404
8	20.1666666666667	3.7280701754386
8	20.25	3.73684210526316
8	20.3333333333333	3.76315789473684
8	20.4166666666667	3.7719298245614
8	20.5	3.78070175438596
8	20.5833333333333	3.78947368421053
8	20.6666666666667	3.79824561403509
8	20.75	3.81578947368421
8	20.8333333333333	3.82456140350877
8	20.9166666666667	3.83333333333333
8	21	3.84210526315789
8	21.0833333333333	3.85964912280702
8	21.1666666666667	3.85964912280702
8	21.25	3.87719298245614
8	21.3333333333333	3.87719298245614
8	21.4166666666667	3.89473684210526
8	21.5	3.89473684210526
8	21.5833333333333	3.89473684210526
8	21.6666666666667	3.92105263157895
8	21.75	3.92105263157895
8	21.8333333333333	3.92105263157895
8	21.9166666666667	3.92105263157895
8	22	3.92105263157895
8	22.0833333333333	3.92105263157895
8	22.1666666666667	3.92105263157895
8	22.25	3.92105263157895
8	22.3333333333333	3.92105263157895
8	22.4166666666667	3.92105263157895
8	22.5	3.92105263157895
8	22.5833333333333	3.92105263157895
8	22.6666666666667	3.92105263157895
8	22.75	3.92105263157895
8	22.8333333333333	3.92105263157895
8	22.9166666666667	3.92105263157895
8	23	3.92105263157895
8	23.0833333333333	3.92105263157895
8	23.1666666666667	3.92105263157895
8	23.25	3.92105263157895
8	23.3333333333333	3.92105263157895
8	23.4166666666667	3.92105263157895
8	23.5	3.92105263157895
8	23.5833333333333	3.92105263157895
8	23.6666666666667	3.92105263157895
8	23.75	3.92105263157895
8	23.8333333333333	3.92105263157895
8	23.9166666666667	3.92105263157895
8	24	3.92105263157895
9	6	0.263157894736842
9	6.08333333333333	0.263157894736842
9	6.16666666666667	0.263157894736842
9	6.25	0.289473684210526
9	6.33333333333333	0.298245614035088
9	6.41666666666667	0.324561403508772
9	6.5	0.315789473684211
9	6.58333333333333	0.324561403508772
9	6.66666666666667	0.342105263157895
9	6.75	0.342105263157895
9	6.83333333333333	0.342105263157895
9	6.91666666666667	0.368421052631579
9	7	0.368421052631579
9	7.08333333333333	0.368421052631579
9	7.16666666666667	0.394736842105263
9	7.25	0.394736842105263
9	7.33333333333333	0.403508771929825
9	7.41666666666667	0.412280701754386
9	7.5	0.403508771929825
9	7.58333333333333	0.429824561403509
9	7.66666666666667	0.447368421052632
9	7.75	0.447368421052632
9	7.83333333333333	0.464912280701754
9	7.91666666666667	0.482456140350877
9	8	0.473684210526316
9	8.08333333333333	0.482456140350877
9	8.16666666666667	0.508771929824561
9	8.25	0.535087719298246
9	8.33333333333333	0.552631578947368
9	8.41666666666667	0.570175438596491
9	8.5	0.596491228070175
9	8.58333333333333	0.614035087719298
9	8.66666666666667	0.631578947368421
9	8.75	0.631578947368421
9	8.83333333333333	0.657894736842105
9	8.91666666666667	0.666666666666667
9	9	0.692982456140351
9	9.08333333333333	0.719298245614035
9	9.16666666666667	0.728070175438597
9	9.25	0.763157894736842
9	9.33333333333333	0.789473684210526
9	9.41666666666667	0.807017543859649
9	9.5	0.824561403508772
9	9.58333333333333	0.850877192982456
9	9.66666666666667	0.868421052631579
9	9.75	0.87719298245614
9	9.83333333333333	0.894736842105263
9	9.91666666666667	0.903508771929825
9	10	0.912280701754386
9	10.0833333333333	0.93859649122807
9	10.1666666666667	0.956140350877193
9	10.25	0.982456140350877
9	10.3333333333333	1
9	10.4166666666667	1.00877192982456
9	10.5	1.03508771929825
9	10.5833333333333	1.05263157894737
9	10.6666666666667	1.06140350877193
9	10.75	1.08771929824561
9	10.8333333333333	1.10526315789474
9	10.9166666666667	1.12280701754386
9	11	1.13157894736842
9	11.0833333333333	1.14035087719298
9	11.1666666666667	1.15789473684211
9	11.25	1.16666666666667
9	11.3333333333333	1.17543859649123
9	11.4166666666667	1.19298245614035
9	11.5	1.20175438596491
9	11.5833333333333	1.21052631578947
9	11.6666666666667	1.2280701754386
9	11.75	1.23684210526316
9	11.8333333333333	1.24561403508772
9	11.9166666666667	1.26315789473684
9	12	1.28070175438596
9	12.0833333333333	1.29824561403509
9	12.1666666666667	1.30701754385965
9	12.25	1.31578947368421
9	12.3333333333333	1.34210526315789
9	12.4166666666667	1.34210526315789
9	12.5	1.35964912280702
9	12.5833333333333	1.3859649122807
9	12.6666666666667	1.3859649122807
9	12.75	1.40350877192982
9	12.8333333333333	1.41228070175439
9	12.9166666666667	1.42105263157895
9	13	1.44736842105263
9	13.0833333333333	1.45614035087719
9	13.1666666666667	1.47368421052632
9	13.25	1.48245614035088
9	13.3333333333333	1.50877192982456
9	13.4166666666667	1.52631578947368
9	13.5	1.53508771929825
9	13.5833333333333	1.56140350877193
9	13.6666666666667	1.58771929824561
9	13.75	1.60526315789474
9	13.8333333333333	1.62280701754386
9	13.9166666666667	1.64912280701754
9	14	1.66666666666667
9	14.0833333333333	1.69298245614035
9	14.1666666666667	1.71929824561404
9	14.25	1.74561403508772
9	14.3333333333333	1.76315789473684
9	14.4166666666667	1.79824561403509
9	14.5	1.82456140350877
9	14.5833333333333	1.84210526315789
9	14.6666666666667	1.86842105263158
9	14.75	1.89473684210526
9	14.8333333333333	1.92105263157895
9	14.9166666666667	1.93859649122807
9	15	1.96491228070175
9	15.0833333333333	1.98245614035088
9	15.1666666666667	2
9	15.25	2.01754385964912
9	15.3333333333333	2.03508771929825
9	15.4166666666667	2.06140350877193
9	15.5	2.07894736842105
9	15.5833333333333	2.10526315789474
9	15.6666666666667	2.12280701754386
9	15.75	2.14035087719298
9	15.8333333333333	2.16666666666667
9	15.9166666666667	2.18421052631579
9	16	2.21052631578947
9	16.0833333333333	2.2280701754386
9	16.1666666666667	2.26315789473684
9	16.25	2.28070175438596
9	16.3333333333333	2.30701754385965
9	16.4166666666667	2.33333333333333
9	16.5	2.35087719298246
9	16.5833333333333	2.37719298245614
9	16.6666666666667	2.40350877192982
9	16.75	2.42105263157895
9	16.8333333333333	2.44736842105263
9	16.9166666666667	2.47368421052632
9	17	2.5
9	17.0833333333333	2.51754385964912
9	17.1666666666667	2.53508771929825
9	17.25	2.57017543859649
9	17.3333333333333	2.58771929824561
9	17.4166666666667	2.6140350877193
9	17.5	2.63157894736842
9	17.5833333333333	2.65789473684211
9	17.6666666666667	2.69298245614035
9	17.75	2.71052631578947
9	17.8333333333333	2.73684210526316
9	17.9166666666667	2.76315789473684
9	18	2.78070175438596
9	18.0833333333333	2.80701754385965
9	18.1666666666667	2.84210526315789
9	18.25	2.85964912280702
9	18.3333333333333	2.87719298245614
9	18.4166666666667	2.90350877192982
9	18.5	2.92105263157895
9	18.5833333333333	2.93859649122807
9	18.6666666666667	2.96491228070175
9	18.75	2.98245614035088
9	18.8333333333333	3.00877192982456
9	18.9166666666667	3.02631578947368
9	19	3.04385964912281
9	19.0833333333333	3.07017543859649
9	19.1666666666667	3.08771929824561
9	19.25	3.1140350877193
9	19.3333333333333	3.13157894736842
9	19.4166666666667	3.15789473684211
9	19.5	3.17543859649123
9	19.5833333333333	3.20175438596491
9	19.6666666666667	3.21929824561404
9	19.75	3.24561403508772
9	19.8333333333333	3.2719298245614
9	19.9166666666667	3.28947368421053
9	20	3.31578947368421
9	20.0833333333333	3.34210526315789
9	20.1666666666667	3.36842105263158
9	20.25	3.3859649122807
9	20.3333333333333	3.41228070175439
9	20.4166666666667	3.43859649122807
9	20.5	3.45614035087719
9	20.5833333333333	3.48245614035088
9	20.6666666666667	3.5
9	20.75	3.51754385964912
9	20.8333333333333	3.54385964912281
9	20.9166666666667	3.56140350877193
9	21	3.58771929824561
9	21.0833333333333	3.60526315789474
9	21.1666666666667	3.63157894736842
9	21.25	3.64912280701754
9	21.3333333333333	3.66666666666667
9	21.4166666666667	3.68421052631579
9	21.5	3.69298245614035
9	21.5833333333333	3.71052631578947
9	21.6666666666667	3.71929824561404
9	21.75	3.7280701754386
9	21.8333333333333	3.74561403508772
9	21.9166666666667	3.75438596491228
9	22	3.75438596491228
9	22.0833333333333	3.76315789473684
9	22.1666666666667	3.7719298245614
9	22.25	3.78070175438596
9	22.3333333333333	3.78070175438596
9	22.4166666666667	3.78947368421053
9	22.5	3.79824561403509
9	22.5833333333333	3.79824561403509
9	22.6666666666667	3.79824561403509
9	22.75	3.79824561403509
9	22.8333333333333	3.79824561403509
9	22.9166666666667	3.79824561403509
9	23	3.80701754385965
9	23.0833333333333	3.80701754385965
9	23.1666666666667	3.80701754385965
9	23.25	3.80701754385965
9	23.3333333333333	3.80701754385965
9	23.4166666666667	3.80701754385965
9	23.5	3.80701754385965
9	23.5833333333333	3.80701754385965
9	23.6666666666667	3.81578947368421
9	23.75	3.80701754385965
9	23.8333333333333	3.80701754385965
9	23.9166666666667	3.81578947368421
9	24	3.81578947368421
10	6	0.263157894736842
10	6.08333333333333	0.271929824561404
10	6.16666666666667	0.298245614035088
10	6.25	0.280701754385965
10	6.33333333333333	0.280701754385965
10	6.41666666666667	0.307017543859649
10	6.5	0.359649122807018
10	6.58333333333333	0.342105263157895
10	6.66666666666667	0.368421052631579
10	6.75	0.289473684210526
10	6.83333333333333	0.447368421052632
10	6.91666666666667	0.464912280701754
10	7	0.473684210526316
10	7.08333333333333	0.473684210526316
10	7.16666666666667	0.491228070175439
10	7.25	0.491228070175439
10	7.33333333333333	0.491228070175439
10	7.41666666666667	0.508771929824561
10	7.5	0.5
10	7.58333333333333	0.526315789473684
10	7.66666666666667	0.535087719298246
10	7.75	0.526315789473684
10	7.83333333333333	0.298245614035088
10	7.91666666666667	0.56140350877193
10	8	0.56140350877193
10	8.08333333333333	0.570175438596491
10	8.16666666666667	0.56140350877193
10	8.25	0.587719298245614
10	8.33333333333333	0.596491228070175
10	8.41666666666667	0.614035087719298
10	8.5	0.640350877192982
10	8.58333333333333	0.649122807017544
10	8.66666666666667	0.657894736842105
10	8.75	0.675438596491228
10	8.83333333333333	0.684210526315789
10	8.91666666666667	0.710526315789474
10	9	0.701754385964912
10	9.08333333333333	0.710526315789474
10	9.16666666666667	0.710526315789474
10	9.25	0.728070175438597
10	9.33333333333333	0.736842105263158
10	9.41666666666667	0.736842105263158
10	9.5	0.736842105263158
10	9.58333333333333	0.754385964912281
10	9.66666666666667	0.771929824561403
10	9.75	0.807017543859649
[truncated: 605 more rows]
