# Supplementary material for: Spatial-temporal dynamics of a microbial cooperative behavior resistant to cheating
Source: Nat Commun. 2022 Feb 7;13:721. doi: 10.1038/s41467-022-28321-9 (PMC8821651; doi:10.1038/s41467-022-28321-9)
Supplement: Supplementary file 4 — Source Data [file 41467_2022_28321_MOESM4_ESM.zip › Figure_Source_Data_Final/Final_Fig4-5_Tendril_Length_with_Time_Data_QS.csv]

Tendril_number	t_hours	tendril_length_mm
1	3.75	0
1	3.83333333333333	0
1	3.91666666666667	0
1	4	0
1	4.08333333333333	0
1	4.16666666666667	0
1	4.25	0
1	4.33333333333333	0
1	4.41666666666667	0
1	4.5	0
1	4.58333333333333	0
1	4.66666666666667	0
1	4.75	0.157894736842105
1	4.83333333333333	0.149122807017544
1	4.91666666666667	0.166666666666667
1	5	0.175438596491228
1	5.08333333333333	0.192982456140351
1	5.16666666666667	0.210526315789474
1	5.25	0.192982456140351
1	5.33333333333333	0.149122807017544
1	5.41666666666667	0.192982456140351
1	5.5	0.210526315789474
1	5.58333333333333	0.210526315789474
1	5.66666666666667	0.210526315789474
1	5.75	0.219298245614035
1	5.83333333333333	0.219298245614035
1	5.91666666666667	0.219298245614035
1	6	0.236842105263158
1	6.08333333333333	0.254385964912281
1	6.16666666666667	0.254385964912281
1	6.25	0.254385964912281
1	6.33333333333333	0.271929824561404
1	6.41666666666667	0.315789473684211
1	6.5	0.307017543859649
1	6.58333333333333	0.307017543859649
1	6.66666666666667	0.280701754385965
1	6.75	0.307017543859649
1	6.83333333333333	0.333333333333333
1	6.91666666666667	0.359649122807018
1	7	0.342105263157895
1	7.08333333333333	0.350877192982456
1	7.16666666666667	0.37719298245614
1	7.25	0.403508771929825
1	7.33333333333333	0.394736842105263
1	7.41666666666667	0.403508771929825
1	7.5	0.403508771929825
1	7.58333333333333	0.421052631578947
1	7.66666666666667	0.447368421052632
1	7.75	0.464912280701754
1	7.83333333333333	0.456140350877193
1	7.91666666666667	0.464912280701754
1	8	0.473684210526316
1	8.08333333333333	0.482456140350877
1	8.16666666666667	0.482456140350877
1	8.25	0.5
1	8.33333333333333	0.5
1	8.41666666666667	0.517543859649123
1	8.5	0.517543859649123
1	8.58333333333333	0.526315789473684
1	8.66666666666667	0.543859649122807
1	8.75	0.543859649122807
1	8.83333333333333	0.56140350877193
1	8.91666666666667	0.56140350877193
1	9	0.552631578947368
1	9.08333333333333	0.62280701754386
1	9.16666666666667	0.657894736842105
1	9.25	0.745614035087719
1	9.33333333333333	0.745614035087719
1	9.41666666666667	0.745614035087719
1	9.5	0.754385964912281
1	9.58333333333333	0.763157894736842
1	9.66666666666667	0.771929824561403
1	9.75	0.789473684210526
1	9.83333333333333	0.789473684210526
1	9.91666666666667	0.789473684210526
1	10	0.798245614035088
1	10.0833333333333	0.807017543859649
1	10.1666666666667	0.807017543859649
1	10.25	0.807017543859649
1	10.3333333333333	0.815789473684211
1	10.4166666666667	0.833333333333333
1	10.5	0.842105263157895
1	10.5833333333333	0.850877192982456
1	10.6666666666667	0.868421052631579
1	10.75	0.885964912280702
1	10.8333333333333	0.894736842105263
1	10.9166666666667	0.912280701754386
1	11	0.929824561403509
1	11.0833333333333	0.93859649122807
1	11.1666666666667	0.956140350877193
1	11.25	0.973684210526316
1	11.3333333333333	0.991228070175439
1	11.4166666666667	0.991228070175439
1	11.5	1.01754385964912
1	11.5833333333333	1.03508771929825
1	11.6666666666667	1.05263157894737
1	11.75	1.06140350877193
1	11.8333333333333	1.07894736842105
1	11.9166666666667	1.09649122807018
1	12	1.1140350877193
1	12.0833333333333	1.12280701754386
1	12.1666666666667	1.14035087719298
1	12.25	1.15789473684211
1	12.3333333333333	1.17543859649123
1	12.4166666666667	1.18421052631579
1	12.5	1.21929824561404
1	12.5833333333333	1.21929824561404
1	12.6666666666667	1.24561403508772
1	12.75	1.2719298245614
1	12.8333333333333	1.28947368421053
1	12.9166666666667	1.30701754385965
1	13	1.34210526315789
1	13.0833333333333	1.36842105263158
1	13.1666666666667	1.3859649122807
1	13.25	1.40350877192982
1	13.3333333333333	1.42982456140351
1	13.4166666666667	1.44736842105263
1	13.5	1.47368421052632
1	13.5833333333333	1.5
1	13.6666666666667	1.52631578947368
1	13.75	1.54385964912281
1	13.8333333333333	1.57017543859649
1	13.9166666666667	1.59649122807018
1	14	1.63157894736842
1	14.0833333333333	1.65789473684211
1	14.1666666666667	1.69298245614035
1	14.25	1.71929824561404
1	14.3333333333333	1.76315789473684
1	14.4166666666667	1.78070175438596
1	14.5	1.81578947368421
1	14.5833333333333	1.82456140350877
1	14.6666666666667	1.85087719298246
1	14.75	1.87719298245614
1	14.8333333333333	1.90350877192982
1	14.9166666666667	1.92105263157895
1	15	1.93859649122807
1	15.0833333333333	1.96491228070175
1	15.1666666666667	1.98245614035088
1	15.25	2.00877192982456
1	15.3333333333333	2.02631578947368
1	15.4166666666667	2.05263157894737
1	15.5	2.07017543859649
1	15.5833333333333	2.10526315789474
1	15.6666666666667	2.12280701754386
1	15.75	2.15789473684211
1	15.8333333333333	2.18421052631579
1	15.9166666666667	2.2280701754386
1	16	2.2719298245614
1	16.0833333333333	2.30701754385965
1	16.1666666666667	2.35087719298246
1	16.25	2.39473684210526
1	16.3333333333333	2.42105263157895
1	16.4166666666667	2.45614035087719
1	16.5	2.48245614035088
1	16.5833333333333	2.53508771929825
1	16.6666666666667	2.57894736842105
1	16.75	2.62280701754386
1	16.8333333333333	2.66666666666667
1	16.9166666666667	2.7280701754386
1	17	2.78070175438596
1	17.0833333333333	2.84210526315789
1	17.1666666666667	2.89473684210526
1	17.25	2.96491228070175
1	17.3333333333333	3.01754385964912
1	17.4166666666667	3.07894736842105
1	17.5	3.14035087719298
1	17.5833333333333	3.19298245614035
1	17.6666666666667	3.25438596491228
1	17.75	3.31578947368421
1	17.8333333333333	3.37719298245614
1	17.9166666666667	3.42982456140351
1	18	3.48245614035088
1	18.0833333333333	3.54385964912281
1	18.1666666666667	3.60526315789474
1	18.25	3.66666666666667
1	18.3333333333333	3.71929824561404
1	18.4166666666667	3.78070175438596
1	18.5	3.85087719298246
1	18.5833333333333	3.90350877192982
1	18.6666666666667	3.98245614035088
1	18.75	3.98245614035088
1	18.8333333333333	3.98245614035088
1	18.9166666666667	3.98245614035088
1	19	3.98245614035088
1	19.0833333333333	3.98245614035088
1	19.1666666666667	3.98245614035088
1	19.25	3.98245614035088
1	19.3333333333333	3.98245614035088
1	19.4166666666667	3.98245614035088
1	19.5	3.98245614035088
1	19.5833333333333	3.98245614035088
1	19.6666666666667	3.98245614035088
1	19.75	3.98245614035088
1	19.8333333333333	3.98245614035088
1	19.9166666666667	3.98245614035088
1	20	3.98245614035088
1	20.0833333333333	3.98245614035088
1	20.1666666666667	3.98245614035088
1	20.25	3.98245614035088
1	20.3333333333333	3.98245614035088
1	20.4166666666667	3.98245614035088
1	20.5	3.98245614035088
1	20.5833333333333	3.98245614035088
1	20.6666666666667	3.98245614035088
1	20.75	3.98245614035088
1	20.8333333333333	3.98245614035088
1	20.9166666666667	3.98245614035088
1	21	3.98245614035088
1	21.0833333333333	3.98245614035088
1	21.1666666666667	3.98245614035088
1	21.25	3.98245614035088
1	21.3333333333333	3.98245614035088
1	21.4166666666667	3.98245614035088
1	21.5	3.98245614035088
1	21.5833333333333	3.98245614035088
1	21.6666666666667	3.98245614035088
1	21.75	3.98245614035088
1	21.8333333333333	3.98245614035088
1	21.9166666666667	3.98245614035088
1	22	3.98245614035088
1	22.0833333333333	3.98245614035088
1	22.1666666666667	3.98245614035088
1	22.25	3.98245614035088
1	22.3333333333333	3.98245614035088
1	22.4166666666667	3.98245614035088
1	22.5	3.98245614035088
1	22.5833333333333	3.98245614035088
1	22.6666666666667	3.98245614035088
1	22.75	3.98245614035088
1	22.8333333333333	3.98245614035088
1	22.9166666666667	3.98245614035088
1	23	3.98245614035088
1	23.0833333333333	3.98245614035088
1	23.1666666666667	3.98245614035088
1	23.25	3.98245614035088
1	23.3333333333333	3.98245614035088
1	23.4166666666667	3.98245614035088
1	23.5	3.98245614035088
1	23.5833333333333	3.98245614035088
1	23.6666666666667	3.98245614035088
1	23.75	3.98245614035088
1	23.8333333333333	3.98245614035088
1	23.9166666666667	3.98245614035088
1	24	3.98245614035088
2	3.75	0
2	3.83333333333333	0
2	3.91666666666667	0.289473684210526
2	4	0.298245614035088
2	4.08333333333333	0.289473684210526
2	4.16666666666667	0.298245614035088
2	4.25	0.298245614035088
2	4.33333333333333	0.298245614035088
2	4.41666666666667	0.315789473684211
2	4.5	0.307017543859649
2	4.58333333333333	0.315789473684211
2	4.66666666666667	0.324561403508772
2	4.75	0.333333333333333
2	4.83333333333333	0.324561403508772
2	4.91666666666667	0.350877192982456
2	5	0.324561403508772
2	5.08333333333333	0.333333333333333
2	5.16666666666667	0.307017543859649
2	5.25	0.333333333333333
2	5.33333333333333	0.333333333333333
2	5.41666666666667	0.324561403508772
2	5.5	0.315789473684211
2	5.58333333333333	0.368421052631579
2	5.66666666666667	0.37719298245614
2	5.75	0.368421052631579
2	5.83333333333333	0.37719298245614
2	5.91666666666667	0.37719298245614
2	6	0.37719298245614
2	6.08333333333333	0.37719298245614
2	6.16666666666667	0.37719298245614
2	6.25	0.394736842105263
2	6.33333333333333	0.394736842105263
2	6.41666666666667	0.37719298245614
2	6.5	0.394736842105263
2	6.58333333333333	0.421052631578947
2	6.66666666666667	0.412280701754386
2	6.75	0.412280701754386
2	6.83333333333333	0.412280701754386
2	6.91666666666667	0.429824561403509
2	7	0.429824561403509
2	7.08333333333333	0.464912280701754
2	7.16666666666667	0.464912280701754
2	7.25	0.473684210526316
2	7.33333333333333	0.43859649122807
2	7.41666666666667	0.473684210526316
2	7.5	0.482456140350877
2	7.58333333333333	0.482456140350877
2	7.66666666666667	0.517543859649123
2	7.75	0.517543859649123
2	7.83333333333333	0.526315789473684
2	7.91666666666667	0.526315789473684
2	8	0.543859649122807
2	8.08333333333333	0.552631578947368
2	8.16666666666667	0.56140350877193
2	8.25	0.578947368421053
2	8.33333333333333	0.614035087719298
2	8.41666666666667	0.701754385964912
2	8.5	0.692982456140351
2	8.58333333333333	0.692982456140351
2	8.66666666666667	0.701754385964912
2	8.75	0.701754385964912
2	8.83333333333333	0.701754385964912
2	8.91666666666667	0.710526315789474
2	9	0.719298245614035
2	9.08333333333333	0.736842105263158
2	9.16666666666667	0.736842105263158
2	9.25	0.736842105263158
2	9.33333333333333	0.745614035087719
2	9.41666666666667	0.745614035087719
2	9.5	0.745614035087719
2	9.58333333333333	0.763157894736842
2	9.66666666666667	0.763157894736842
2	9.75	0.771929824561403
2	9.83333333333333	0.789473684210526
2	9.91666666666667	0.789473684210526
2	10	0.807017543859649
2	10.0833333333333	0.815789473684211
2	10.1666666666667	0.850877192982456
2	10.25	0.87719298245614
2	10.3333333333333	0.912280701754386
2	10.4166666666667	0.921052631578947
2	10.5	0.93859649122807
2	10.5833333333333	0.956140350877193
2	10.6666666666667	0.973684210526316
2	10.75	0.991228070175439
2	10.8333333333333	1.00877192982456
2	10.9166666666667	1.00877192982456
2	11	1.03508771929825
2	11.0833333333333	1.04385964912281
2	11.1666666666667	1.05263157894737
2	11.25	1.07017543859649
2	11.3333333333333	1.08771929824561
2	11.4166666666667	1.10526315789474
2	11.5	1.1140350877193
2	11.5833333333333	1.12280701754386
2	11.6666666666667	1.14035087719298
2	11.75	1.15789473684211
2	11.8333333333333	1.17543859649123
2	11.9166666666667	1.18421052631579
2	12	1.19298245614035
2	12.0833333333333	1.21052631578947
2	12.1666666666667	1.2280701754386
2	12.25	1.23684210526316
2	12.3333333333333	1.25438596491228
2	12.4166666666667	1.26315789473684
2	12.5	1.28947368421053
2	12.5833333333333	1.29824561403509
2	12.6666666666667	1.30701754385965
2	12.75	1.33333333333333
2	12.8333333333333	1.33333333333333
2	12.9166666666667	1.35087719298246
2	13	1.37719298245614
2	13.0833333333333	1.3859649122807
2	13.1666666666667	1.40350877192982
2	13.25	1.41228070175439
2	13.3333333333333	1.43859649122807
2	13.4166666666667	1.45614035087719
2	13.5	1.47368421052632
2	13.5833333333333	1.48245614035088
2	13.6666666666667	1.51754385964912
2	13.75	1.52631578947368
2	13.8333333333333	1.55263157894737
2	13.9166666666667	1.57017543859649
2	14	1.59649122807018
2	14.0833333333333	1.60526315789474
2	14.1666666666667	1.62280701754386
2	14.25	1.63157894736842
2	14.3333333333333	1.64912280701754
2	14.4166666666667	1.67543859649123
2	14.5	1.68421052631579
2	14.5833333333333	1.70175438596491
2	14.6666666666667	1.71929824561404
2	14.75	1.74561403508772
2	14.8333333333333	1.76315789473684
2	14.9166666666667	1.78947368421053
2	15	1.82456140350877
2	15.0833333333333	1.85087719298246
2	15.1666666666667	1.90350877192982
2	15.25	1.94736842105263
2	15.3333333333333	1.98245614035088
2	15.4166666666667	2.01754385964912
2	15.5	2.05263157894737
2	15.5833333333333	2.09649122807018
2	15.6666666666667	2.13157894736842
2	15.75	2.16666666666667
2	15.8333333333333	2.19298245614035
2	15.9166666666667	2.2280701754386
2	16	2.24561403508772
2	16.0833333333333	2.28070175438596
2	16.1666666666667	2.30701754385965
2	16.25	2.34210526315789
2	16.3333333333333	2.36842105263158
2	16.4166666666667	2.39473684210526
2	16.5	2.41228070175439
2	16.5833333333333	2.43859649122807
2	16.6666666666667	2.46491228070175
2	16.75	2.5
2	16.8333333333333	2.53508771929825
2	16.9166666666667	2.57894736842105
2	17	2.60526315789474
2	17.0833333333333	2.64035087719298
2	17.1666666666667	2.65789473684211
2	17.25	2.69298245614035
2	17.3333333333333	2.7280701754386
2	17.4166666666667	2.75438596491228
2	17.5	2.78070175438596
2	17.5833333333333	2.80701754385965
2	17.6666666666667	2.85087719298246
2	17.75	2.8859649122807
2	17.8333333333333	2.92105263157895
2	17.9166666666667	2.95614035087719
2	18	2.99122807017544
2	18.0833333333333	3.02631578947368
2	18.1666666666667	3.06140350877193
2	18.25	3.09649122807018
2	18.3333333333333	3.13157894736842
2	18.4166666666667	3.17543859649123
2	18.5	3.21052631578947
2	18.5833333333333	3.24561403508772
2	18.6666666666667	3.28070175438596
2	18.75	3.32456140350877
2	18.8333333333333	3.36842105263158
2	18.9166666666667	3.40350877192982
2	19	3.44736842105263
2	19.0833333333333	3.5
2	19.1666666666667	3.54385964912281
2	19.25	3.59649122807018
2	19.3333333333333	3.64035087719298
2	19.4166666666667	3.66666666666667
2	19.5	3.71929824561404
2	19.5833333333333	3.7719298245614
2	19.6666666666667	3.82456140350877
2	19.75	3.87719298245614
2	19.8333333333333	3.92982456140351
2	19.9166666666667	3.97368421052632
2	20	4.03508771929825
2	20.0833333333333	4.07894736842105
2	20.1666666666667	4.14035087719298
2	20.25	4.18421052631579
2	20.3333333333333	4.23684210526316
2	20.4166666666667	4.29824561403509
2	20.5	4.34210526315789
2	20.5833333333333	4.40350877192982
2	20.6666666666667	4.44736842105263
2	20.75	4.5
2	20.8333333333333	4.54385964912281
2	20.9166666666667	4.57894736842105
2	21	4.60526315789474
2	21.0833333333333	4.64035087719298
2	21.1666666666667	4.67543859649123
2	21.25	4.69298245614035
2	21.3333333333333	4.69298245614035
2	21.4166666666667	4.69298245614035
2	21.5	4.69298245614035
2	21.5833333333333	4.69298245614035
2	21.6666666666667	4.69298245614035
2	21.75	4.69298245614035
2	21.8333333333333	4.69298245614035
2	21.9166666666667	4.69298245614035
2	22	4.69298245614035
2	22.0833333333333	4.69298245614035
2	22.1666666666667	4.69298245614035
2	22.25	4.69298245614035
2	22.3333333333333	4.69298245614035
2	22.4166666666667	4.69298245614035
2	22.5	4.69298245614035
2	22.5833333333333	4.69298245614035
2	22.6666666666667	4.69298245614035
2	22.75	4.69298245614035
2	22.8333333333333	4.69298245614035
2	22.9166666666667	4.69298245614035
2	23	4.69298245614035
2	23.0833333333333	4.69298245614035
2	23.1666666666667	4.69298245614035
2	23.25	4.69298245614035
2	23.3333333333333	4.69298245614035
2	23.4166666666667	4.69298245614035
2	23.5	4.69298245614035
2	23.5833333333333	4.69298245614035
2	23.6666666666667	4.69298245614035
2	23.75	4.69298245614035
2	23.8333333333333	4.69298245614035
2	23.9166666666667	4.69298245614035
2	24	4.69298245614035
3	3.75	0
3	3.83333333333333	0
3	3.91666666666667	0
3	4	0
3	4.08333333333333	0
3	4.16666666666667	0
3	4.25	0
3	4.33333333333333	0
3	4.41666666666667	0
3	4.5	0
3	4.58333333333333	0
3	4.66666666666667	0
3	4.75	0
3	4.83333333333333	0
3	4.91666666666667	0
3	5	0
3	5.08333333333333	0
3	5.16666666666667	0
3	5.25	0
3	5.33333333333333	0
3	5.41666666666667	0
3	5.5	0
3	5.58333333333333	0
3	5.66666666666667	0
3	5.75	0
3	5.83333333333333	0
3	5.91666666666667	0.12280701754386
3	6	0.166666666666667
3	6.08333333333333	0.140350877192982
3	6.16666666666667	0.236842105263158
3	6.25	0.219298245614035
3	6.33333333333333	0.175438596491228
3	6.41666666666667	0.254385964912281
3	6.5	0.254385964912281
3	6.58333333333333	0.263157894736842
3	6.66666666666667	0.254385964912281
3	6.75	0.298245614035088
3	6.83333333333333	0.289473684210526
3	6.91666666666667	0.298245614035088
3	7	0.324561403508772
3	7.08333333333333	0.333333333333333
3	7.16666666666667	0.359649122807018
3	7.25	0.350877192982456
3	7.33333333333333	0.37719298245614
3	7.41666666666667	0.37719298245614
3	7.5	0.37719298245614
3	7.58333333333333	0.385964912280702
3	7.66666666666667	0.412280701754386
3	7.75	0.429824561403509
3	7.83333333333333	0.421052631578947
3	7.91666666666667	0.43859649122807
3	8	0.447368421052632
3	8.08333333333333	0.456140350877193
3	8.16666666666667	0.464912280701754
3	8.25	0.464912280701754
3	8.33333333333333	0.464912280701754
3	8.41666666666667	0.464912280701754
3	8.5	0.508771929824561
3	8.58333333333333	0.5
3	8.66666666666667	0.56140350877193
3	8.75	0.631578947368421
3	8.83333333333333	0.657894736842105
3	8.91666666666667	0.657894736842105
3	9	0.675438596491228
3	9.08333333333333	0.692982456140351
3	9.16666666666667	0.692982456140351
3	9.25	0.692982456140351
3	9.33333333333333	0.701754385964912
3	9.41666666666667	0.719298245614035
3	9.5	0.728070175438597
3	9.58333333333333	0.745614035087719
3	9.66666666666667	0.754385964912281
3	9.75	0.763157894736842
3	9.83333333333333	0.763157894736842
3	9.91666666666667	0.763157894736842
3	10	0.798245614035088
3	10.0833333333333	0.807017543859649
3	10.1666666666667	0.842105263157895
3	10.25	0.859649122807018
3	10.3333333333333	0.885964912280702
3	10.4166666666667	0.903508771929825
3	10.5	0.929824561403509
3	10.5833333333333	0.956140350877193
3	10.6666666666667	0.973684210526316
3	10.75	0.991228070175439
3	10.8333333333333	1.01754385964912
3	10.9166666666667	1.02631578947368
3	11	1.04385964912281
3	11.0833333333333	1.06140350877193
3	11.1666666666667	1.09649122807018
3	11.25	1.10526315789474
3	11.3333333333333	1.14035087719298
3	11.4166666666667	1.18421052631579
3	11.5	1.19298245614035
3	11.5833333333333	1.2280701754386
3	11.6666666666667	1.26315789473684
3	11.75	1.2719298245614
3	11.8333333333333	1.29824561403509
3	11.9166666666667	1.30701754385965
3	12	1.34210526315789
3	12.0833333333333	1.35087719298246
3	12.1666666666667	1.36842105263158
3	12.25	1.37719298245614
3	12.3333333333333	1.39473684210526
3	12.4166666666667	1.41228070175439
3	12.5	1.42982456140351
3	12.5833333333333	1.43859649122807
3	12.6666666666667	1.45614035087719
3	12.75	1.49122807017544
3	12.8333333333333	1.50877192982456
3	12.9166666666667	1.52631578947368
3	13	1.55263157894737
3	13.0833333333333	1.57017543859649
3	13.1666666666667	1.59649122807018
3	13.25	1.62280701754386
3	13.3333333333333	1.65789473684211
3	13.4166666666667	1.68421052631579
3	13.5	1.70175438596491
3	13.5833333333333	1.73684210526316
3	13.6666666666667	1.76315789473684
3	13.75	1.78947368421053
3	13.8333333333333	1.80701754385965
3	13.9166666666667	1.84210526315789
3	14	1.86842105263158
3	14.0833333333333	1.90350877192982
3	14.1666666666667	1.92982456140351
3	14.25	1.95614035087719
3	14.3333333333333	1.98245614035088
3	14.4166666666667	2.00877192982456
3	14.5	2.02631578947368
3	14.5833333333333	2.04385964912281
3	14.6666666666667	2.06140350877193
3	14.75	2.07894736842105
3	14.8333333333333	2.10526315789474
3	14.9166666666667	2.12280701754386
3	15	2.14035087719298
3	15.0833333333333	2.15789473684211
3	15.1666666666667	2.16666666666667
3	15.25	2.18421052631579
3	15.3333333333333	2.20175438596491
3	15.4166666666667	2.21929824561404
3	15.5	2.2280701754386
3	15.5833333333333	2.24561403508772
3	15.6666666666667	2.2719298245614
3	15.75	2.29824561403509
3	15.8333333333333	2.32456140350877
3	15.9166666666667	2.35087719298246
3	16	2.37719298245614
3	16.0833333333333	2.41228070175439
3	16.1666666666667	2.44736842105263
3	16.25	2.48245614035088
3	16.3333333333333	2.51754385964912
3	16.4166666666667	2.54385964912281
3	16.5	2.58771929824561
3	16.5833333333333	2.62280701754386
3	16.6666666666667	2.64912280701754
3	16.75	2.67543859649123
3	16.8333333333333	2.71929824561404
3	16.9166666666667	2.75438596491228
3	17	2.78947368421053
3	17.0833333333333	2.82456140350877
3	17.1666666666667	2.86842105263158
3	17.25	2.89473684210526
3	17.3333333333333	2.92982456140351
3	17.4166666666667	2.96491228070175
3	17.5	3
3	17.5833333333333	3.03508771929825
3	17.6666666666667	3.07017543859649
3	17.75	3.10526315789474
3	17.8333333333333	3.14035087719298
3	17.9166666666667	3.17543859649123
3	18	3.21929824561404
3	18.0833333333333	3.25438596491228
3	18.1666666666667	3.30701754385965
3	18.25	3.35964912280702
3	18.3333333333333	3.40350877192982
3	18.4166666666667	3.45614035087719
3	18.5	3.51754385964912
3	18.5833333333333	3.57017543859649
3	18.6666666666667	3.62280701754386
3	18.75	3.67543859649123
3	18.8333333333333	3.73684210526316
3	18.9166666666667	3.78947368421053
3	19	3.85087719298246
3	19.0833333333333	3.91228070175439
3	19.1666666666667	3.97368421052632
3	19.25	4.03508771929825
3	19.3333333333333	4.09649122807018
3	19.4166666666667	4.15789473684211
3	19.5	4.21052631578947
3	19.5833333333333	4.29824561403509
3	19.6666666666667	4.35964912280702
3	19.75	4.35964912280702
3	19.8333333333333	4.35964912280702
3	19.9166666666667	4.35964912280702
3	20	4.35964912280702
3	20.0833333333333	4.35964912280702
3	20.1666666666667	4.35964912280702
3	20.25	4.35964912280702
3	20.3333333333333	4.35964912280702
3	20.4166666666667	4.35964912280702
3	20.5	4.35964912280702
3	20.5833333333333	4.35964912280702
3	20.6666666666667	4.35964912280702
3	20.75	4.35964912280702
3	20.8333333333333	4.35964912280702
3	20.9166666666667	4.35964912280702
3	21	4.35964912280702
3	21.0833333333333	4.35964912280702
3	21.1666666666667	4.35964912280702
3	21.25	4.35964912280702
3	21.3333333333333	4.35964912280702
3	21.4166666666667	4.35964912280702
3	21.5	4.35964912280702
3	21.5833333333333	4.35964912280702
3	21.6666666666667	4.35964912280702
3	21.75	4.35964912280702
3	21.8333333333333	4.35964912280702
3	21.9166666666667	4.35964912280702
3	22	4.35964912280702
3	22.0833333333333	4.35964912280702
3	22.1666666666667	4.35964912280702
3	22.25	4.35964912280702
3	22.3333333333333	4.35964912280702
3	22.4166666666667	4.35964912280702
3	22.5	4.35964912280702
3	22.5833333333333	4.35964912280702
3	22.6666666666667	4.35964912280702
3	22.75	4.35964912280702
3	22.8333333333333	4.35964912280702
3	22.9166666666667	4.35964912280702
3	23	4.35964912280702
3	23.0833333333333	4.35964912280702
3	23.1666666666667	4.35964912280702
3	23.25	4.35964912280702
3	23.3333333333333	4.35964912280702
3	23.4166666666667	4.35964912280702
3	23.5	4.35964912280702
3	23.5833333333333	4.35964912280702
3	23.6666666666667	4.35964912280702
3	23.75	4.35964912280702
3	23.8333333333333	4.35964912280702
3	23.9166666666667	4.35964912280702
3	24	4.35964912280702
4	3.75	0
4	3.83333333333333	0
4	3.91666666666667	0
4	4	0
4	4.08333333333333	0
4	4.16666666666667	0
4	4.25	0
4	4.33333333333333	0
4	4.41666666666667	0.192982456140351
4	4.5	0.192982456140351
4	4.58333333333333	0.219298245614035
4	4.66666666666667	0.219298245614035
4	4.75	0.219298245614035
4	4.83333333333333	0.219298245614035
4	4.91666666666667	0.236842105263158
4	5	0.245614035087719
4	5.08333333333333	0.236842105263158
4	5.16666666666667	0.236842105263158
4	5.25	0.12280701754386
4	5.33333333333333	0.210526315789474
4	5.41666666666667	0.087719298245614
4	5.5	0.219298245614035
4	5.58333333333333	0.105263157894737
4	5.66666666666667	0.245614035087719
4	5.75	0.236842105263158
4	5.83333333333333	0.201754385964912
4	5.91666666666667	0.245614035087719
4	6	0.245614035087719
4	6.08333333333333	0.245614035087719
4	6.16666666666667	0.254385964912281
4	6.25	0.263157894736842
4	6.33333333333333	0.263157894736842
4	6.41666666666667	0.263157894736842
4	6.5	0.271929824561404
4	6.58333333333333	0.289473684210526
4	6.66666666666667	0.324561403508772
4	6.75	0.350877192982456
4	6.83333333333333	0.307017543859649
4	6.91666666666667	0.307017543859649
4	7	0.385964912280702
4	7.08333333333333	0.368421052631579
4	7.16666666666667	0.385964912280702
4	7.25	0.403508771929825
4	7.33333333333333	0.412280701754386
4	7.41666666666667	0.403508771929825
4	7.5	0.412280701754386
4	7.58333333333333	0.43859649122807
4	7.66666666666667	0.447368421052632
4	7.75	0.447368421052632
4	7.83333333333333	0.464912280701754
4	7.91666666666667	0.464912280701754
4	8	0.464912280701754
4	8.08333333333333	0.482456140350877
4	8.16666666666667	0.508771929824561
4	8.25	0.508771929824561
4	8.33333333333333	0.5
4	8.41666666666667	0.482456140350877
4	8.5	0.508771929824561
4	8.58333333333333	0.508771929824561
4	8.66666666666667	0.517543859649123
4	8.75	0.543859649122807
4	8.83333333333333	0.517543859649123
4	8.91666666666667	0.307017543859649
4	9	0.526315789473684
4	9.08333333333333	0.56140350877193
4	9.16666666666667	0.307017543859649
4	9.25	0.333333333333333
4	9.33333333333333	0.333333333333333
4	9.41666666666667	0.587719298245614
4	9.5	0.368421052631579
4	9.58333333333333	0.394736842105263
4	9.66666666666667	0.385964912280702
4	9.75	0.675438596491228
4	9.83333333333333	0.692982456140351
4	9.91666666666667	0.745614035087719
4	10	0.736842105263158
4	10.0833333333333	0.736842105263158
4	10.1666666666667	0.771929824561403
4	10.25	0.771929824561403
4	10.3333333333333	0.780701754385965
4	10.4166666666667	0.780701754385965
4	10.5	0.815789473684211
4	10.5833333333333	0.824561403508772
4	10.6666666666667	0.842105263157895
4	10.75	0.859649122807018
4	10.8333333333333	0.87719298245614
4	10.9166666666667	0.885964912280702
4	11	0.903508771929825
4	11.0833333333333	0.947368421052632
4	11.1666666666667	0.973684210526316
4	11.25	0.982456140350877
4	11.3333333333333	1.02631578947368
4	11.4166666666667	1.12280701754386
4	11.5	1.19298245614035
4	11.5833333333333	1.24561403508772
4	11.6666666666667	1.28947368421053
4	11.75	1.32456140350877
4	11.8333333333333	1.37719298245614
4	11.9166666666667	1.44736842105263
4	12	1.5
4	12.0833333333333	1.57017543859649
4	12.1666666666667	1.6140350877193
4	12.25	1.65789473684211
4	12.3333333333333	1.69298245614035
4	12.4166666666667	1.71929824561404
4	12.5	1.74561403508772
4	12.5833333333333	1.78070175438596
4	12.6666666666667	1.78947368421053
4	12.75	1.81578947368421
4	12.8333333333333	1.83333333333333
4	12.9166666666667	1.85087719298246
4	13	1.85964912280702
4	13.0833333333333	1.86842105263158
4	13.1666666666667	1.8859649122807
4	13.25	1.90350877192982
4	13.3333333333333	1.92982456140351
4	13.4166666666667	1.93859649122807
4	13.5	1.93859649122807
4	13.5833333333333	1.95614035087719
4	13.6666666666667	1.96491228070175
4	13.75	1.96491228070175
4	13.8333333333333	1.98245614035088
4	13.9166666666667	1.98245614035088
4	14	1.99122807017544
4	14.0833333333333	2.01754385964912
4	14.1666666666667	2.03508771929825
4	14.25	2.05263157894737
4	14.3333333333333	2.07894736842105
4	14.4166666666667	2.08771929824561
4	14.5	2.10526315789474
4	14.5833333333333	2.1140350877193
4	14.6666666666667	2.14912280701754
4	14.75	2.15789473684211
4	14.8333333333333	2.17543859649123
4	14.9166666666667	2.19298245614035
4	15	2.21052631578947
4	15.0833333333333	2.23684210526316
4	15.1666666666667	2.25438596491228
4	15.25	2.2719298245614
4	15.3333333333333	2.30701754385965
4	15.4166666666667	2.32456140350877
4	15.5	2.35087719298246
4	15.5833333333333	2.43859649122807
4	15.6666666666667	2.57017543859649
4	15.75	2.6140350877193
4	15.8333333333333	2.68421052631579
4	15.9166666666667	2.7719298245614
4	16	2.85087719298246
4	16.0833333333333	2.91228070175439
4	16.1666666666667	2.98245614035088
4	16.25	3.03508771929825
4	16.3333333333333	3.08771929824561
4	16.4166666666667	3.13157894736842
4	16.5	3.17543859649123
4	16.5833333333333	3.21052631578947
4	16.6666666666667	3.25438596491228
4	16.75	3.28070175438596
4	16.8333333333333	3.29824561403509
4	16.9166666666667	3.33333333333333
4	17	3.35964912280702
4	17.0833333333333	3.39473684210526
4	17.1666666666667	3.43859649122807
4	17.25	3.47368421052632
4	17.3333333333333	3.51754385964912
4	17.4166666666667	3.55263157894737
4	17.5	3.59649122807018
4	17.5833333333333	3.64912280701754
4	17.6666666666667	3.68421052631579
4	17.75	3.73684210526316
4	17.8333333333333	3.79824561403509
4	17.9166666666667	3.84210526315789
4	18	3.8859649122807
4	18.0833333333333	3.92982456140351
4	18.1666666666667	3.96491228070175
4	18.25	3.99122807017544
4	18.3333333333333	4
4	18.4166666666667	4
4	18.5	4.01754385964912
4	18.5833333333333	4.04385964912281
4	18.6666666666667	4.04385964912281
4	18.75	4.04385964912281
4	18.8333333333333	4.04385964912281
4	18.9166666666667	4.04385964912281
4	19	4.04385964912281
4	19.0833333333333	4.04385964912281
4	19.1666666666667	4.04385964912281
4	19.25	4.04385964912281
4	19.3333333333333	4.04385964912281
4	19.4166666666667	4.04385964912281
4	19.5	4.04385964912281
4	19.5833333333333	4.04385964912281
4	19.6666666666667	4.04385964912281
4	19.75	4.04385964912281
4	19.8333333333333	4.04385964912281
4	19.9166666666667	4.04385964912281
4	20	4.04385964912281
4	20.0833333333333	4.04385964912281
4	20.1666666666667	4.04385964912281
4	20.25	4.04385964912281
4	20.3333333333333	4.04385964912281
4	20.4166666666667	4.04385964912281
4	20.5	4.04385964912281
4	20.5833333333333	4.04385964912281
4	20.6666666666667	4.04385964912281
4	20.75	4.04385964912281
4	20.8333333333333	4.04385964912281
4	20.9166666666667	4.04385964912281
4	21	4.04385964912281
4	21.0833333333333	4.04385964912281
4	21.1666666666667	4.04385964912281
4	21.25	4.04385964912281
4	21.3333333333333	4.04385964912281
4	21.4166666666667	4.04385964912281
4	21.5	4.04385964912281
4	21.5833333333333	4.04385964912281
4	21.6666666666667	4.04385964912281
4	21.75	4.04385964912281
4	21.8333333333333	4.04385964912281
4	21.9166666666667	4.04385964912281
4	22	4.04385964912281
4	22.0833333333333	4.04385964912281
4	22.1666666666667	4.04385964912281
4	22.25	4.04385964912281
4	22.3333333333333	4.04385964912281
4	22.4166666666667	4.04385964912281
4	22.5	4.04385964912281
4	22.5833333333333	4.04385964912281
4	22.6666666666667	4.04385964912281
4	22.75	4.04385964912281
4	22.8333333333333	4.04385964912281
4	22.9166666666667	4.04385964912281
4	23	4.04385964912281
4	23.0833333333333	4.04385964912281
4	23.1666666666667	4.04385964912281
4	23.25	4.04385964912281
4	23.3333333333333	4.04385964912281
4	23.4166666666667	4.04385964912281
4	23.5	4.04385964912281
4	23.5833333333333	4.04385964912281
4	23.6666666666667	4.04385964912281
4	23.75	4.04385964912281
4	23.8333333333333	4.04385964912281
4	23.9166666666667	4.04385964912281
4	24	4.04385964912281
5	3.75	0.201754385964912
5	3.83333333333333	0.254385964912281
5	3.91666666666667	0.236842105263158
5	4	0.263157894736842
5	4.08333333333333	0.280701754385965
5	4.16666666666667	0.280701754385965
5	4.25	0.289473684210526
5	4.33333333333333	0.289473684210526
5	4.41666666666667	0.280701754385965
5	4.5	0.307017543859649
5	4.58333333333333	0.307017543859649
5	4.66666666666667	0.298245614035088
5	4.75	0.315789473684211
5	4.83333333333333	0.315789473684211
5	4.91666666666667	0.315789473684211
5	5	0.289473684210526
5	5.08333333333333	0.298245614035088
5	5.16666666666667	0.307017543859649
5	5.25	0.254385964912281
5	5.33333333333333	0.201754385964912
5	5.41666666666667	0.0701754385964912
5	5.5	0.192982456140351
5	5.58333333333333	0.342105263157895
5	5.66666666666667	0.307017543859649
5	5.75	0.342105263157895
5	5.83333333333333	0.342105263157895
5	5.91666666666667	0.342105263157895
5	6	0.342105263157895
5	6.08333333333333	0.368421052631579
5	6.16666666666667	0.368421052631579
5	6.25	0.359649122807018
5	6.33333333333333	0.359649122807018
5	6.41666666666667	0.403508771929825
5	6.5	0.394736842105263
5	6.58333333333333	0.394736842105263
5	6.66666666666667	0.37719298245614
5	6.75	0.429824561403509
5	6.83333333333333	0.403508771929825
5	6.91666666666667	0.464912280701754
5	7	0.473684210526316
5	7.08333333333333	0.491228070175439
5	7.16666666666667	0.5
5	7.25	0.508771929824561
5	7.33333333333333	0.508771929824561
5	7.41666666666667	0.535087719298246
5	7.5	0.56140350877193
5	7.58333333333333	0.570175438596491
5	7.66666666666667	0.578947368421053
5	7.75	0.587719298245614
5	7.83333333333333	0.614035087719298
5	7.91666666666667	0.605263157894737
5	8	0.62280701754386
5	8.08333333333333	0.640350877192982
5	8.16666666666667	0.666666666666667
5	8.25	0.684210526315789
5	8.33333333333333	0.701754385964912
5	8.41666666666667	0.684210526315789
5	8.5	0.719298245614035
5	8.58333333333333	0.728070175438597
5	8.66666666666667	0.745614035087719
5	8.75	0.745614035087719
5	8.83333333333333	0.789473684210526
5	8.91666666666667	0.798245614035088
5	9	0.807017543859649
5	9.08333333333333	0.850877192982456
5	9.16666666666667	0.859649122807018
5	9.25	0.87719298245614
5	9.33333333333333	0.894736842105263
5	9.41666666666667	0.921052631578947
5	9.5	0.912280701754386
5	9.58333333333333	0.929824561403509
5	9.66666666666667	0.93859649122807
5	9.75	0.921052631578947
5	9.83333333333333	0.93859649122807
5	9.91666666666667	0.93859649122807
5	10	0.93859649122807
5	10.0833333333333	0.973684210526316
5	10.1666666666667	0.973684210526316
5	10.25	0.982456140350877
5	10.3333333333333	0.991228070175439
5	10.4166666666667	0.991228070175439
5	10.5	1.01754385964912
5	10.5833333333333	1.02631578947368
5	10.6666666666667	1.07894736842105
5	10.75	1.08771929824561
5	10.8333333333333	1.12280701754386
5	10.9166666666667	1.13157894736842
5	11	1.14035087719298
5	11.0833333333333	1.20175438596491
5	11.1666666666667	1.26315789473684
5	11.25	1.30701754385965
5	11.3333333333333	1.34210526315789
5	11.4166666666667	1.35087719298246
5	11.5	1.36842105263158
5	11.5833333333333	1.3859649122807
5	11.6666666666667	1.39473684210526
5	11.75	1.40350877192982
5	11.8333333333333	1.40350877192982
5	11.9166666666667	1.41228070175439
5	12	1.42982456140351
5	12.0833333333333	1.44736842105263
5	12.1666666666667	1.44736842105263
5	12.25	1.45614035087719
5	12.3333333333333	1.48245614035088
5	12.4166666666667	1.5
5	12.5	1.50877192982456
5	12.5833333333333	1.53508771929825
5	12.6666666666667	1.55263157894737
5	12.75	1.57017543859649
5	12.8333333333333	1.59649122807018
5	12.9166666666667	1.6140350877193
5	13	1.63157894736842
5	13.0833333333333	1.66666666666667
5	13.1666666666667	1.68421052631579
5	13.25	1.71052631578947
5	13.3333333333333	1.7280701754386
5	13.4166666666667	1.76315789473684
5	13.5	1.78070175438596
5	13.5833333333333	1.80701754385965
5	13.6666666666667	1.83333333333333
5	13.75	1.85087719298246
5	13.8333333333333	1.86842105263158
5	13.9166666666667	1.89473684210526
5	14	1.91228070175439
5	14.0833333333333	1.93859649122807
5	14.1666666666667	1.94736842105263
5	14.25	1.96491228070175
5	14.3333333333333	1.98245614035088
5	14.4166666666667	2
5	14.5	2.02631578947368
5	14.5833333333333	2.03508771929825
5	14.6666666666667	2.05263157894737
5	14.75	2.07894736842105
5	14.8333333333333	2.08771929824561
5	14.9166666666667	2.10526315789474
5	15	2.13157894736842
5	15.0833333333333	2.14912280701754
5	15.1666666666667	2.17543859649123
5	15.25	2.21929824561404
5	15.3333333333333	2.23684210526316
5	15.4166666666667	2.26315789473684
5	15.5	2.28070175438596
5	15.5833333333333	2.35964912280702
5	15.6666666666667	2.42105263157895
5	15.75	2.49122807017544
5	15.8333333333333	2.54385964912281
5	15.9166666666667	2.59649122807018
5	16	2.65789473684211
5	16.0833333333333	2.7280701754386
5	16.1666666666667	2.78947368421053
5	16.25	2.86842105263158
5	16.3333333333333	2.93859649122807
5	16.4166666666667	3.01754385964912
5	16.5	3.10526315789474
5	16.5833333333333	3.17543859649123
5	16.6666666666667	3.23684210526316
5	16.75	3.2719298245614
5	16.8333333333333	3.34210526315789
5	16.9166666666667	3.42105263157895
5	17	3.48245614035088
5	17.0833333333333	3.54385964912281
5	17.1666666666667	3.60526315789474
5	17.25	3.65789473684211
5	17.3333333333333	3.70175438596491
5	17.4166666666667	3.75438596491228
5	17.5	3.81578947368421
5	17.5833333333333	3.86842105263158
5	17.6666666666667	3.92982456140351
5	17.75	4
5	17.8333333333333	4
5	17.9166666666667	4
5	18	4
5	18.0833333333333	4
5	18.1666666666667	4
5	18.25	4
5	18.3333333333333	4
5	18.4166666666667	4
5	18.5	4
5	18.5833333333333	4
5	18.6666666666667	4
5	18.75	4
5	18.8333333333333	4
5	18.9166666666667	4
5	19	4
5	19.0833333333333	4
5	19.1666666666667	4
5	19.25	4
5	19.3333333333333	4
5	19.4166666666667	4
5	19.5	4
5	19.5833333333333	4
5	19.6666666666667	4
5	19.75	4
5	19.8333333333333	4
5	19.9166666666667	4
5	20	4
5	20.0833333333333	4
5	20.1666666666667	4
5	20.25	4
5	20.3333333333333	4
5	20.4166666666667	4
5	20.5	4
5	20.5833333333333	4
5	20.6666666666667	4
5	20.75	4
5	20.8333333333333	4
5	20.9166666666667	4
5	21	4
5	21.0833333333333	4
5	21.1666666666667	4
5	21.25	4
5	21.3333333333333	4
5	21.4166666666667	4
5	21.5	4
5	21.5833333333333	4
5	21.6666666666667	4
5	21.75	4
5	21.8333333333333	4
5	21.9166666666667	4
5	22	4
5	22.0833333333333	4
5	22.1666666666667	4
5	22.25	4
5	22.3333333333333	4
5	22.4166666666667	4
5	22.5	4
5	22.5833333333333	4
5	22.6666666666667	4
5	22.75	4
5	22.8333333333333	4
5	22.9166666666667	4
5	23	4
5	23.0833333333333	4
5	23.1666666666667	4
5	23.25	4
5	23.3333333333333	4
5	23.4166666666667	4
5	23.5	4
5	23.5833333333333	4
5	23.6666666666667	4
5	23.75	4
5	23.8333333333333	4
5	23.9166666666667	4
5	24	4
6	3.75	0
6	3.83333333333333	0
6	3.91666666666667	0
6	4	0.228070175438596
6	4.08333333333333	0.236842105263158
6	4.16666666666667	0.254385964912281
6	4.25	0.280701754385965
6	4.33333333333333	0.271929824561404
6	4.41666666666667	0.280701754385965
6	4.5	0.298245614035088
6	4.58333333333333	0.298245614035088
6	4.66666666666667	0.298245614035088
6	4.75	0.307017543859649
6	4.83333333333333	0.307017543859649
6	4.91666666666667	0.315789473684211
6	5	0.324561403508772
6	5.08333333333333	0.315789473684211
6	5.16666666666667	0.324561403508772
6	5.25	0.315789473684211
6	5.33333333333333	0.228070175438596
6	5.41666666666667	0.236842105263158
6	5.5	0.315789473684211
6	5.58333333333333	0.324561403508772
6	5.66666666666667	0.315789473684211
6	5.75	0.333333333333333
6	5.83333333333333	0.342105263157895
6	5.91666666666667	0.342105263157895
6	6	0.350877192982456
6	6.08333333333333	0.342105263157895
6	6.16666666666667	0.37719298245614
6	6.25	0.350877192982456
6	6.33333333333333	0.359649122807018
6	6.41666666666667	0.412280701754386
6	6.5	0.429824561403509
6	6.58333333333333	0.403508771929825
6	6.66666666666667	0.429824561403509
6	6.75	0.447368421052632
6	6.83333333333333	0.421052631578947
6	6.91666666666667	0.43859649122807
6	7	0.447368421052632
6	7.08333333333333	0.491228070175439
6	7.16666666666667	0.473684210526316
6	7.25	0.5
6	7.33333333333333	0.5
6	7.41666666666667	0.526315789473684
6	7.5	0.508771929824561
6	7.58333333333333	0.543859649122807
6	7.66666666666667	0.56140350877193
6	7.75	0.614035087719298
6	7.83333333333333	0.62280701754386
6	7.91666666666667	0.657894736842105
6	8	0.710526315789474
6	8.08333333333333	0.719298245614035
6	8.16666666666667	0.745614035087719
6	8.25	0.728070175438597
6	8.33333333333333	0.745614035087719
6	8.41666666666667	0.745614035087719
6	8.5	0.754385964912281
6	8.58333333333333	0.745614035087719
6	8.66666666666667	0.754385964912281
6	8.75	0.763157894736842
6	8.83333333333333	0.771929824561403
6	8.91666666666667	0.771929824561403
6	9	0.780701754385965
6	9.08333333333333	0.780701754385965
6	9.16666666666667	0.780701754385965
6	9.25	0.807017543859649
6	9.33333333333333	0.815789473684211
6	9.41666666666667	0.815789473684211
6	9.5	0.824561403508772
6	9.58333333333333	0.859649122807018
6	9.66666666666667	0.903508771929825
6	9.75	0.947368421052632
6	9.83333333333333	0.973684210526316
6	9.91666666666667	1.00877192982456
6	10	1.07017543859649
6	10.0833333333333	1.14912280701754
6	10.1666666666667	1.21052631578947
6	10.25	1.26315789473684
6	10.3333333333333	1.32456140350877
6	10.4166666666667	1.36842105263158
6	10.5	1.40350877192982
6	10.5833333333333	1.42105263157895
6	10.6666666666667	1.42982456140351
6	10.75	1.43859649122807
6	10.8333333333333	1.44736842105263
6	10.9166666666667	1.44736842105263
6	11	1.45614035087719
6	11.0833333333333	1.47368421052632
6	11.1666666666667	1.47368421052632
6	11.25	1.49122807017544
6	11.3333333333333	1.49122807017544
6	11.4166666666667	1.5
6	11.5	1.5
6	11.5833333333333	1.51754385964912
6	11.6666666666667	1.52631578947368
6	11.75	1.54385964912281
6	11.8333333333333	1.56140350877193
6	11.9166666666667	1.58771929824561
6	12	1.60526315789474
6	12.0833333333333	1.62280701754386
6	12.1666666666667	1.63157894736842
6	12.25	1.64035087719298
6	12.3333333333333	1.66666666666667
6	12.4166666666667	1.67543859649123
6	12.5	1.70175438596491
6	12.5833333333333	1.71052631578947
6	12.6666666666667	1.73684210526316
6	12.75	1.75438596491228
6	12.8333333333333	1.7719298245614
6	12.9166666666667	1.79824561403509
6	13	1.82456140350877
6	13.0833333333333	1.84210526315789
6	13.1666666666667	1.86842105263158
6	13.25	1.91228070175439
6	13.3333333333333	1.93859649122807
6	13.4166666666667	1.99122807017544
6	13.5	2.05263157894737
6	13.5833333333333	2.1140350877193
6	13.6666666666667	2.17543859649123
6	13.75	2.21929824561404
6	13.8333333333333	2.26315789473684
6	13.9166666666667	2.29824561403509
6	14	2.33333333333333
6	14.0833333333333	2.35964912280702
6	14.1666666666667	2.3859649122807
6	14.25	2.41228070175439
6	14.3333333333333	2.43859649122807
6	14.4166666666667	2.47368421052632
6	14.5	2.47368421052632
6	14.5833333333333	2.50877192982456
6	14.6666666666667	2.54385964912281
6	14.75	2.57017543859649
6	14.8333333333333	2.60526315789474
6	14.9166666666667	2.62280701754386
6	15	2.64912280701754
6	15.0833333333333	2.67543859649123
6	15.1666666666667	2.70175438596491
6	15.25	2.73684210526316
6	15.3333333333333	2.7719298245614
6	15.4166666666667	2.81578947368421
6	15.5	2.85964912280702
6	15.5833333333333	2.8859649122807
6	15.6666666666667	2.92982456140351
6	15.75	2.96491228070175
6	15.8333333333333	3.01754385964912
6	15.9166666666667	3.06140350877193
6	16	3.09649122807018
6	16.0833333333333	3.14912280701754
6	16.1666666666667	3.17543859649123
6	16.25	3.21052631578947
6	16.3333333333333	3.24561403508772
6	16.4166666666667	3.2719298245614
6	16.5	3.30701754385965
6	16.5833333333333	3.34210526315789
6	16.6666666666667	3.36842105263158
6	16.75	3.40350877192982
6	16.8333333333333	3.42982456140351
6	16.9166666666667	3.47368421052632
6	17	3.5
6	17.0833333333333	3.52631578947368
6	17.1666666666667	3.55263157894737
6	17.25	3.59649122807018
6	17.3333333333333	3.62280701754386
6	17.4166666666667	3.65789473684211
6	17.5	3.71052631578947
6	17.5833333333333	3.75438596491228
6	17.6666666666667	3.80701754385965
6	17.75	3.85964912280702
6	17.8333333333333	3.91228070175439
6	17.9166666666667	3.96491228070175
6	18	4.02631578947368
6	18.0833333333333	4.07894736842105
6	18.1666666666667	4.13157894736842
6	18.25	4.18421052631579
6	18.3333333333333	4.24561403508772
6	18.4166666666667	4.29824561403509
6	18.5	4.35087719298246
6	18.5833333333333	4.3859649122807
6	18.6666666666667	4.40350877192982
6	18.75	4.42982456140351
6	18.8333333333333	4.44736842105263
6	18.9166666666667	4.45614035087719
6	19	4.47368421052632
6	19.0833333333333	4.48245614035088
6	19.1666666666667	4.49122807017544
6	19.25	4.50877192982456
6	19.3333333333333	4.51754385964912
6	19.4166666666667	4.53508771929825
6	19.5	4.53508771929825
6	19.5833333333333	4.57894736842105
6	19.6666666666667	4.57894736842105
6	19.75	4.57894736842105
6	19.8333333333333	4.57894736842105
6	19.9166666666667	4.57894736842105
6	20	4.57894736842105
6	20.0833333333333	4.57894736842105
6	20.1666666666667	4.57894736842105
6	20.25	4.57894736842105
6	20.3333333333333	4.57894736842105
6	20.4166666666667	4.57894736842105
6	20.5	4.57894736842105
6	20.5833333333333	4.57894736842105
6	20.6666666666667	4.57894736842105
6	20.75	4.57894736842105
6	20.8333333333333	4.57894736842105
6	20.9166666666667	4.57894736842105
6	21	4.57894736842105
6	21.0833333333333	4.57894736842105
6	21.1666666666667	4.57894736842105
6	21.25	4.57894736842105
6	21.3333333333333	4.57894736842105
6	21.4166666666667	4.57894736842105
6	21.5	4.57894736842105
6	21.5833333333333	4.57894736842105
6	21.6666666666667	4.57894736842105
6	21.75	4.57894736842105
6	21.8333333333333	4.57894736842105
6	21.9166666666667	4.57894736842105
6	22	4.57894736842105
6	22.0833333333333	4.57894736842105
6	22.1666666666667	4.57894736842105
6	22.25	4.57894736842105
6	22.3333333333333	4.57894736842105
6	22.4166666666667	4.57894736842105
6	22.5	4.57894736842105
6	22.5833333333333	4.57894736842105
6	22.6666666666667	4.57894736842105
6	22.75	4.57894736842105
6	22.8333333333333	4.57894736842105
6	22.9166666666667	4.57894736842105
6	23	4.57894736842105
6	23.0833333333333	4.57894736842105
6	23.1666666666667	4.57894736842105
6	23.25	4.57894736842105
6	23.3333333333333	4.57894736842105
6	23.4166666666667	4.57894736842105
6	23.5	4.57894736842105
6	23.5833333333333	4.57894736842105
6	23.6666666666667	4.57894736842105
6	23.75	4.57894736842105
6	23.8333333333333	4.57894736842105
6	23.9166666666667	4.57894736842105
6	24	4.57894736842105
7	3.75	0
7	3.83333333333333	0
7	3.91666666666667	0
7	4	0
7	4.08333333333333	0.245614035087719
7	4.16666666666667	0.254385964912281
7	4.25	0.271929824561404
7	4.33333333333333	0.298245614035088
7	4.41666666666667	0.280701754385965
7	4.5	0.298245614035088
7	4.58333333333333	0.307017543859649
7	4.66666666666667	0.307017543859649
7	4.75	0.315789473684211
7	4.83333333333333	0.315789473684211
7	4.91666666666667	0.324561403508772
7	5	0.324561403508772
7	5.08333333333333	0.333333333333333
7	5.16666666666667	0.333333333333333
7	5.25	0.333333333333333
7	5.33333333333333	0.342105263157895
7	5.41666666666667	0.342105263157895
7	5.5	0.342105263157895
7	5.58333333333333	0.350877192982456
7	5.66666666666667	0.350877192982456
7	5.75	0.350877192982456
7	5.83333333333333	0.359649122807018
7	5.91666666666667	0.359649122807018
7	6	0.359649122807018
7	6.08333333333333	0.359649122807018
7	6.16666666666667	0.359649122807018
7	6.25	0.368421052631579
7	6.33333333333333	0.368421052631579
7	6.41666666666667	0.368421052631579
7	6.5	0.37719298245614
7	6.58333333333333	0.37719298245614
7	6.66666666666667	0.385964912280702
7	6.75	0.37719298245614
7	6.83333333333333	0.385964912280702
7	6.91666666666667	0.394736842105263
7	7	0.394736842105263
7	7.08333333333333	0.403508771929825
7	7.16666666666667	0.394736842105263
7	7.25	0.403508771929825
7	7.33333333333333	0.403508771929825
7	7.41666666666667	0.394736842105263
7	7.5	0.403508771929825
7	7.58333333333333	0.429824561403509
7	7.66666666666667	0.421052631578947
7	7.75	0.429824561403509
7	7.83333333333333	0.429824561403509
7	7.91666666666667	0.43859649122807
7	8	0.447368421052632
7	8.08333333333333	0.447368421052632
7	8.16666666666667	0.456140350877193
7	8.25	0.456140350877193
7	8.33333333333333	0.456140350877193
7	8.41666666666667	0.464912280701754
7	8.5	0.464912280701754
7	8.58333333333333	0.473684210526316
7	8.66666666666667	0.473684210526316
7	8.75	0.464912280701754
7	8.83333333333333	0.482456140350877
7	8.91666666666667	0.473684210526316
7	9	0.482456140350877
7	9.08333333333333	0.491228070175439
7	9.16666666666667	0.491228070175439
7	9.25	0.482456140350877
7	9.33333333333333	0.5
7	9.41666666666667	0.5
7	9.5	0.508771929824561
7	9.58333333333333	0.508771929824561
7	9.66666666666667	0.508771929824561
7	9.75	0.517543859649123
7	9.83333333333333	0.526315789473684
7	9.91666666666667	0.526315789473684
7	10	0.535087719298246
7	10.0833333333333	0.543859649122807
7	10.1666666666667	0.552631578947368
7	10.25	0.56140350877193
7	10.3333333333333	0.56140350877193
7	10.4166666666667	0.578947368421053
7	10.5	0.587719298245614
7	10.5833333333333	0.605263157894737
7	10.6666666666667	0.62280701754386
7	10.75	0.640350877192982
7	10.8333333333333	0.649122807017544
7	10.9166666666667	0.675438596491228
7	11	0.701754385964912
7	11.0833333333333	0.728070175438597
7	11.1666666666667	0.745614035087719
7	11.25	0.763157894736842
7	11.3333333333333	0.780701754385965
7	11.4166666666667	0.789473684210526
7	11.5	0.807017543859649
7	11.5833333333333	0.815789473684211
7	11.6666666666667	0.824561403508772
7	11.75	0.842105263157895
7	11.8333333333333	0.850877192982456
7	11.9166666666667	0.868421052631579
7	12	0.87719298245614
7	12.0833333333333	0.894736842105263
7	12.1666666666667	0.894736842105263
7	12.25	0.912280701754386
7	12.3333333333333	0.921052631578947
7	12.4166666666667	0.929824561403509
7	12.5	0.93859649122807
7	12.5833333333333	0.929824561403509
7	12.6666666666667	0.93859649122807
7	12.75	1.17543859649123
7	12.8333333333333	1.20175438596491
7	12.9166666666667	1.21929824561404
7	13	1.23684210526316
7	13.0833333333333	1.25438596491228
7	13.1666666666667	1.26315789473684
7	13.25	1.28070175438596
7	13.3333333333333	1.28947368421053
7	13.4166666666667	1.29824561403509
7	13.5	1.29824561403509
7	13.5833333333333	1.30701754385965
7	13.6666666666667	1.31578947368421
7	13.75	1.32456140350877
7	13.8333333333333	1.32456140350877
7	13.9166666666667	1.33333333333333
7	14	1.35087719298246
7	14.0833333333333	1.35087719298246
7	14.1666666666667	1.35087719298246
7	14.25	1.35964912280702
7	14.3333333333333	1.37719298245614
7	14.4166666666667	1.3859649122807
7	14.5	1.39473684210526
7	14.5833333333333	1.41228070175439
7	14.6666666666667	1.43859649122807
7	14.75	1.47368421052632
7	14.8333333333333	1.50877192982456
7	14.9166666666667	1.56140350877193
7	15	1.58771929824561
7	15.0833333333333	1.6140350877193
7	15.1666666666667	1.64035087719298
7	15.25	1.65789473684211
7	15.3333333333333	1.69298245614035
7	15.4166666666667	1.71929824561404
7	15.5	1.74561403508772
7	15.5833333333333	1.7719298245614
7	15.6666666666667	1.78947368421053
7	15.75	1.82456140350877
7	15.8333333333333	1.84210526315789
7	15.9166666666667	1.86842105263158
7	16	1.89473684210526
7	16.0833333333333	1.92982456140351
7	16.1666666666667	1.95614035087719
7	16.25	1.99122807017544
7	16.3333333333333	2.02631578947368
7	16.4166666666667	2.07017543859649
7	16.5	2.12280701754386
7	16.5833333333333	2.18421052631579
7	16.6666666666667	2.23684210526316
7	16.75	2.28947368421053
7	16.8333333333333	2.35087719298246
7	16.9166666666667	2.39473684210526
7	17	2.43859649122807
7	17.0833333333333	2.48245614035088
7	17.1666666666667	2.52631578947368
7	17.25	2.57017543859649
7	17.3333333333333	2.6140350877193
7	17.4166666666667	2.64912280701754
7	17.5	2.68421052631579
7	17.5833333333333	2.73684210526316
7	17.6666666666667	2.78070175438596
7	17.75	2.81578947368421
7	17.8333333333333	2.85964912280702
7	17.9166666666667	2.90350877192982
7	18	2.92982456140351
7	18.0833333333333	2.97368421052632
7	18.1666666666667	3.00877192982456
7	18.25	3.05263157894737
7	18.3333333333333	3.08771929824561
7	18.4166666666667	3.12280701754386
7	18.5	3.15789473684211
7	18.5833333333333	3.20175438596491
7	18.6666666666667	3.24561403508772
7	18.75	3.28070175438596
7	18.8333333333333	3.31578947368421
7	18.9166666666667	3.35964912280702
7	19	3.39473684210526
7	19.0833333333333	3.43859649122807
7	19.1666666666667	3.47368421052632
7	19.25	3.52631578947368
7	19.3333333333333	3.57017543859649
7	19.4166666666667	3.6140350877193
7	19.5	3.66666666666667
7	19.5833333333333	3.71929824561404
7	19.6666666666667	3.78070175438596
7	19.75	3.83333333333333
7	19.8333333333333	3.89473684210526
7	19.9166666666667	3.94736842105263
7	20	4
7	20.0833333333333	4.05263157894737
7	20.1666666666667	4.10526315789474
7	20.25	4.14912280701754
7	20.3333333333333	4.19298245614035
7	20.4166666666667	4.23684210526316
7	20.5	4.28070175438596
7	20.5833333333333	4.32456140350877
7	20.6666666666667	4.36842105263158
7	20.75	4.42105263157895
7	20.8333333333333	4.42105263157895
7	20.9166666666667	4.42105263157895
7	21	4.42105263157895
7	21.0833333333333	4.42105263157895
7	21.1666666666667	4.42105263157895
7	21.25	4.42105263157895
7	21.3333333333333	4.42105263157895
7	21.4166666666667	4.42105263157895
7	21.5	4.42105263157895
7	21.5833333333333	4.42105263157895
7	21.6666666666667	4.42105263157895
7	21.75	4.42105263157895
7	21.8333333333333	4.42105263157895
7	21.9166666666667	4.42105263157895
7	22	4.42105263157895
7	22.0833333333333	4.42105263157895
7	22.1666666666667	4.42105263157895
7	22.25	4.42105263157895
7	22.3333333333333	4.42105263157895
7	22.4166666666667	4.42105263157895
7	22.5	4.42105263157895
7	22.5833333333333	4.42105263157895
7	22.6666666666667	4.42105263157895
7	22.75	4.42105263157895
7	22.8333333333333	4.42105263157895
7	22.9166666666667	4.42105263157895
7	23	4.42105263157895
7	23.0833333333333	4.42105263157895
7	23.1666666666667	4.42105263157895
7	23.25	4.42105263157895
7	23.3333333333333	4.42105263157895
7	23.4166666666667	4.42105263157895
7	23.5	4.42105263157895
7	23.5833333333333	4.42105263157895
7	23.6666666666667	4.42105263157895
7	23.75	4.42105263157895
7	23.8333333333333	4.42105263157895
7	23.9166666666667	4.42105263157895
7	24	4.42105263157895
8	3.75	0
8	3.83333333333333	0
8	3.91666666666667	0
8	4	0
8	4.08333333333333	0
8	4.16666666666667	0
8	4.25	0
8	4.33333333333333	0
8	4.41666666666667	0.219298245614035
8	4.5	0.245614035087719
8	4.58333333333333	0.254385964912281
8	4.66666666666667	0.254385964912281
8	4.75	0.271929824561404
8	4.83333333333333	0.263157894736842
8	4.91666666666667	0.271929824561404
8	5	0.280701754385965
8	5.08333333333333	0.289473684210526
8	5.16666666666667	0.289473684210526
8	5.25	0.289473684210526
8	5.33333333333333	0.289473684210526
8	5.41666666666667	0.298245614035088
8	5.5	0.298245614035088
8	5.58333333333333	0.289473684210526
8	5.66666666666667	0.307017543859649
8	5.75	0.315789473684211
8	5.83333333333333	0.324561403508772
8	5.91666666666667	0.324561403508772
8	6	0.324561403508772
8	6.08333333333333	0.324561403508772
8	6.16666666666667	0.324561403508772
8	6.25	0.333333333333333
8	6.33333333333333	0.333333333333333
8	6.41666666666667	0.342105263157895
8	6.5	0.342105263157895
8	6.58333333333333	0.350877192982456
8	6.66666666666667	0.359649122807018
8	6.75	0.350877192982456
8	6.83333333333333	0.359649122807018
8	6.91666666666667	0.368421052631579
8	7	0.37719298245614
8	7.08333333333333	0.394736842105263
8	7.16666666666667	0.394736842105263
8	7.25	0.394736842105263
8	7.33333333333333	0.464912280701754
8	7.41666666666667	0.482456140350877
8	7.5	0.5
8	7.58333333333333	0.491228070175439
8	7.66666666666667	0.508771929824561
8	7.75	0.517543859649123
8	7.83333333333333	0.526315789473684
8	7.91666666666667	0.535087719298246
8	8	0.535087719298246
8	8.08333333333333	0.535087719298246
8	8.16666666666667	0.552631578947368
8	8.25	0.56140350877193
8	8.33333333333333	0.578947368421053
8	8.41666666666667	0.578947368421053
8	8.5	0.614035087719298
8	8.58333333333333	0.605263157894737
8	8.66666666666667	0.62280701754386
8	8.75	0.631578947368421
8	8.83333333333333	0.631578947368421
8	8.91666666666667	0.640350877192982
8	9	0.649122807017544
8	9.08333333333333	0.657894736842105
8	9.16666666666667	0.657894736842105
8	9.25	0.666666666666667
8	9.33333333333333	0.657894736842105
8	9.41666666666667	0.692982456140351
8	9.5	0.692982456140351
8	9.58333333333333	0.701754385964912
8	9.66666666666667	0.710526315789474
8	9.75	0.710526315789474
8	9.83333333333333	0.728070175438597
8	9.91666666666667	0.728070175438597
8	10	0.745614035087719
8	10.0833333333333	0.736842105263158
8	10.1666666666667	0.745614035087719
8	10.25	0.754385964912281
8	10.3333333333333	0.763157894736842
8	10.4166666666667	0.763157894736842
8	10.5	0.789473684210526
8	10.5833333333333	0.798245614035088
8	10.6666666666667	0.807017543859649
8	10.75	0.824561403508772
8	10.8333333333333	0.842105263157895
8	10.9166666666667	0.842105263157895
8	11	0.859649122807018
8	11.0833333333333	0.868421052631579
8	11.1666666666667	0.87719298245614
8	11.25	0.885964912280702
8	11.3333333333333	0.894736842105263
8	11.4166666666667	0.912280701754386
8	11.5	0.921052631578947
8	11.5833333333333	0.921052631578947
8	11.6666666666667	0.947368421052632
8	11.75	0.956140350877193
8	11.8333333333333	0.964912280701754
8	11.9166666666667	0.982456140350877
8	12	1
8	12.0833333333333	1.00877192982456
8	12.1666666666667	1.00877192982456
8	12.25	1.02631578947368
8	12.3333333333333	1.04385964912281
8	12.4166666666667	1.06140350877193
8	12.5	1.07894736842105
8	12.5833333333333	1.09649122807018
8	12.6666666666667	1.10526315789474
8	12.75	1.12280701754386
8	12.8333333333333	1.14035087719298
8	12.9166666666667	1.14035087719298
8	13	1.15789473684211
8	13.0833333333333	1.16666666666667
8	13.1666666666667	1.18421052631579
8	13.25	1.20175438596491
8	13.3333333333333	1.21929824561404
8	13.4166666666667	1.23684210526316
8	13.5	1.24561403508772
8	13.5833333333333	1.2719298245614
8	13.6666666666667	1.2719298245614
8	13.75	1.28070175438596
8	13.8333333333333	1.30701754385965
8	13.9166666666667	1.30701754385965
8	14	1.32456140350877
8	14.0833333333333	1.33333333333333
8	14.1666666666667	1.35964912280702
8	14.25	1.36842105263158
8	14.3333333333333	1.39473684210526
8	14.4166666666667	1.42982456140351
8	14.5	1.43859649122807
8	14.5833333333333	1.47368421052632
8	14.6666666666667	1.49122807017544
8	14.75	1.51754385964912
8	14.8333333333333	1.54385964912281
8	14.9166666666667	1.57017543859649
8	15	1.59649122807018
8	15.0833333333333	1.6140350877193
8	15.1666666666667	1.64035087719298
8	15.25	1.67543859649123
8	15.3333333333333	1.70175438596491
8	15.4166666666667	1.74561403508772
8	15.5	1.7719298245614
8	15.5833333333333	1.81578947368421
8	15.6666666666667	1.84210526315789
8	15.75	1.86842105263158
8	15.8333333333333	1.92105263157895
8	15.9166666666667	1.98245614035088
8	16	2.02631578947368
8	16.0833333333333	2.07894736842105
8	16.1666666666667	2.12280701754386
8	16.25	2.16666666666667
8	16.3333333333333	2.20175438596491
8	16.4166666666667	2.24561403508772
8	16.5	2.28070175438596
8	16.5833333333333	2.31578947368421
8	16.6666666666667	2.35087719298246
8	16.75	2.37719298245614
8	16.8333333333333	2.41228070175439
8	16.9166666666667	2.42982456140351
8	17	2.45614035087719
8	17.0833333333333	2.5
8	17.1666666666667	2.53508771929825
8	17.25	2.56140350877193
8	17.3333333333333	2.58771929824561
8	17.4166666666667	2.60526315789474
8	17.5	2.64035087719298
8	17.5833333333333	2.65789473684211
8	17.6666666666667	2.69298245614035
8	17.75	2.71929824561404
8	17.8333333333333	2.76315789473684
8	17.9166666666667	2.79824561403509
8	18	2.82456140350877
8	18.0833333333333	2.85964912280702
8	18.1666666666667	2.8859649122807
8	18.25	2.92105263157895
8	18.3333333333333	2.95614035087719
8	18.4166666666667	2.99122807017544
8	18.5	3.02631578947368
8	18.5833333333333	3.07017543859649
8	18.6666666666667	3.12280701754386
8	18.75	3.16666666666667
8	18.8333333333333	3.2280701754386
8	18.9166666666667	3.28947368421053
8	19	3.35087719298246
8	19.0833333333333	3.40350877192982
8	19.1666666666667	3.45614035087719
8	19.25	3.51754385964912
8	19.3333333333333	3.56140350877193
8	19.4166666666667	3.60526315789474
8	19.5	3.64912280701754
8	19.5833333333333	3.70175438596491
8	19.6666666666667	3.73684210526316
8	19.75	3.78070175438596
8	19.8333333333333	3.82456140350877
8	19.9166666666667	3.86842105263158
8	20	3.91228070175439
8	20.0833333333333	3.94736842105263
8	20.1666666666667	3.99122807017544
8	20.25	4.04385964912281
8	20.3333333333333	4.08771929824561
8	20.4166666666667	4.13157894736842
8	20.5	4.17543859649123
8	20.5833333333333	4.21929824561404
8	20.6666666666667	4.26315789473684
8	20.75	4.29824561403509
8	20.8333333333333	4.29824561403509
8	20.9166666666667	4.29824561403509
8	21	4.29824561403509
8	21.0833333333333	4.29824561403509
8	21.1666666666667	4.29824561403509
8	21.25	4.29824561403509
8	21.3333333333333	4.29824561403509
8	21.4166666666667	4.29824561403509
8	21.5	4.29824561403509
8	21.5833333333333	4.29824561403509
8	21.6666666666667	4.29824561403509
8	21.75	4.29824561403509
8	21.8333333333333	4.29824561403509
8	21.9166666666667	4.29824561403509
8	22	4.29824561403509
8	22.0833333333333	4.29824561403509
8	22.1666666666667	4.29824561403509
8	22.25	4.29824561403509
8	22.3333333333333	4.29824561403509
8	22.4166666666667	4.29824561403509
8	22.5	4.29824561403509
8	22.5833333333333	4.29824561403509
8	22.6666666666667	4.29824561403509
8	22.75	4.29824561403509
8	22.8333333333333	4.29824561403509
8	22.9166666666667	4.29824561403509
8	23	4.29824561403509
8	23.0833333333333	4.29824561403509
8	23.1666666666667	4.29824561403509
8	23.25	4.29824561403509
8	23.3333333333333	4.29824561403509
8	23.4166666666667	4.29824561403509
8	23.5	4.29824561403509
8	23.5833333333333	4.29824561403509
8	23.6666666666667	4.29824561403509
8	23.75	4.29824561403509
8	23.8333333333333	4.29824561403509
8	23.9166666666667	4.29824561403509
8	24	4.29824561403509
9	3.75	0
9	3.83333333333333	0
9	3.91666666666667	0
9	4	0
9	4.08333333333333	0
9	4.16666666666667	0
9	4.25	0
9	4.33333333333333	0
9	4.41666666666667	0
9	4.5	0
9	4.58333333333333	0
9	4.66666666666667	0.298245614035088
9	4.75	0.307017543859649
9	4.83333333333333	0.307017543859649
9	4.91666666666667	0.333333333333333
9	5	0.307017543859649
9	5.08333333333333	0.324561403508772
9	5.16666666666667	0.333333333333333
9	5.25	0.333333333333333
9	5.33333333333333	0.342105263157895
9	5.41666666666667	0.333333333333333
9	5.5	0.359649122807018
9	5.58333333333333	0.359649122807018
9	5.66666666666667	0.359649122807018
9	5.75	0.342105263157895
9	5.83333333333333	0.368421052631579
9	5.91666666666667	0.342105263157895
9	6	0.368421052631579
9	6.08333333333333	0.368421052631579
9	6.16666666666667	0.385964912280702
9	6.25	0.37719298245614
9	6.33333333333333	0.385964912280702
9	6.41666666666667	0.368421052631579
9	6.5	0.385964912280702
9	6.58333333333333	0.385964912280702
9	6.66666666666667	0.385964912280702
9	6.75	0.385964912280702
9	6.83333333333333	0.385964912280702
9	6.91666666666667	0.394736842105263
9	7	0.394736842105263
9	7.08333333333333	0.394736842105263
9	7.16666666666667	0.403508771929825
9	7.25	0.394736842105263
9	7.33333333333333	0.403508771929825
9	7.41666666666667	0.403508771929825
9	7.5	0.412280701754386
9	7.58333333333333	0.421052631578947
[truncated: 197 more rows]
