# Supplementary material for: Spatial-temporal dynamics of a microbial cooperative behavior resistant to cheating
Source: Nat Commun. 2022 Feb 7;13:721. doi: 10.1038/s41467-022-28321-9 (PMC8821651; doi:10.1038/s41467-022-28321-9)
Supplement: Supplementary file 4 — Source Data [file 41467_2022_28321_MOESM4_ESM.zip › Figure_Source_Data_Final/Final_Fig4_TendrilCrossSection_Data_3pt5cm_NoQS.csv]

Tendril_number	x_start_location	x_stop_location	y_location	rotation_angle	x_value	red_value	green_value
1	800	1320	565	185	1	5138	2746
1	800	1320	565	185	2	5177.25	2774.25
1	800	1320	565	185	3	5218	2812
1	800	1320	565	185	4	5307.6	2877.6
1	800	1320	565	185	5	5384.6	2952
1	800	1320	565	185	6	5467.6	2996.4
1	800	1320	565	185	7	5554	3052.8
1	800	1320	565	185	8	5645.2	3106.2
1	800	1320	565	185	9	5765.8	3172.4
1	800	1320	565	185	10	5883.8	3267.8
1	800	1320	565	185	11	6059	3356.6
1	800	1320	565	185	12	6271	3477.6
1	800	1320	565	185	13	6501.2	3604.4
1	800	1320	565	185	14	6777.6	3741
1	800	1320	565	185	15	6933	3816
1	800	1320	565	185	16	7103.6	3915
1	800	1320	565	185	17	7134	3953.6
1	800	1320	565	185	18	7166.4	3963.8
1	800	1320	565	185	19	7099	3932.2
1	800	1320	565	185	20	7146.6	3898.8
1	800	1320	565	185	21	7038.4	3868
1	800	1320	565	185	22	7040.4	3879.4
1	800	1320	565	185	23	6993.2	3879
1	800	1320	565	185	24	7022	3911.8
1	800	1320	565	185	25	6969.8	3951
1	800	1320	565	185	26	7007.4	3935.2
1	800	1320	565	185	27	6980.8	3916.8
1	800	1320	565	185	28	6959.8	3914.8
1	800	1320	565	185	29	6898.6	3901.6
1	800	1320	565	185	30	6872.2	3884.8
1	800	1320	565	185	31	6821.2	3888.2
1	800	1320	565	185	32	6772	3887
1	800	1320	565	185	33	6786.2	3863.4
1	800	1320	565	185	34	6695.4	3796.4
1	800	1320	565	185	35	6598.4	3755.2
1	800	1320	565	185	36	6510.6	3713.8
1	800	1320	565	185	37	6395.8	3641.6
1	800	1320	565	185	38	6189	3550.4
1	800	1320	565	185	39	6012	3461
1	800	1320	565	185	40	5773	3295.4
1	800	1320	565	185	41	5503.4	3127.8
1	800	1320	565	185	42	5311.2	2933.4
1	800	1320	565	185	43	5045.4	2797.8
1	800	1320	565	185	44	4793.6	2688.6
1	800	1320	565	185	45	4630.4	2569
1	800	1320	565	185	46	4442.2	2472.2
1	800	1320	565	185	47	4272	2416.6
1	800	1320	565	185	48	4172.6	2328.4
1	800	1320	565	185	49	4127	2246.8
1	800	1320	565	185	50	4011	2199.4
1	800	1320	565	185	51	3936.2	2161.8
1	800	1320	565	185	52	3814.4	2103
1	800	1320	565	185	53	3680.6	2053.8
1	800	1320	565	185	54	3534.4	1985.8
1	800	1320	565	185	55	3426	1970.2
1	800	1320	565	185	56	3335.6	1933.8
1	800	1320	565	185	57	3239.6	1883
1	800	1320	565	185	58	3190.6	1851.4
1	800	1320	565	185	59	3153.8	1839
1	800	1320	565	185	60	3091	1790.8
1	800	1320	565	185	61	3065.4	1743.4
1	800	1320	565	185	62	3008.8	1744.4
1	800	1320	565	185	63	2954.8	1717
1	800	1320	565	185	64	2865.4	1677.8
1	800	1320	565	185	65	2813.8	1650.6
1	800	1320	565	185	66	2728.2	1624.4
1	800	1320	565	185	67	2671.4	1590.6
1	800	1320	565	185	68	2634.8	1559.6
1	800	1320	565	185	69	2608.4	1529.2
1	800	1320	565	185	70	2550	1492
1	800	1320	565	185	71	2517.6	1464
1	800	1320	565	185	72	2506.6	1422.6
1	800	1320	565	185	73	2446.6	1379.8
1	800	1320	565	185	74	2369.6	1337.8
1	800	1320	565	185	75	2334.6	1310.6
1	800	1320	565	185	76	2255.8	1290.4
1	800	1320	565	185	77	2170.8	1263
1	800	1320	565	185	78	2108.2	1241
1	800	1320	565	185	79	2095	1243.8
1	800	1320	565	185	80	2093.8	1258.4
1	800	1320	565	185	81	2144.6	1275.8
1	800	1320	565	185	82	2190.2	1307
1	800	1320	565	185	83	2254.2	1340.4
1	800	1320	565	185	84	2310	1378.2
1	800	1320	565	185	85	2354.8	1399.4
1	800	1320	565	185	86	2359	1418.8
1	800	1320	565	185	87	2380.8	1441.6
1	800	1320	565	185	88	2378.8	1444
1	800	1320	565	185	89	2374.4	1448.4
1	800	1320	565	185	90	2363.6	1460.8
1	800	1320	565	185	91	2332.4	1437.4
1	800	1320	565	185	92	2266.4	1396
1	800	1320	565	185	93	2170.2	1375.6
1	800	1320	565	185	94	2075.4	1313.2
1	800	1320	565	185	95	1960.8	1233.6
1	800	1320	565	185	96	1839.4	1165.6
1	800	1320	565	185	97	1750.6	1123.2
1	800	1320	565	185	98	1681.4	1083.2
1	800	1320	565	185	99	1610.6	1057.4
1	800	1320	565	185	100	1557.8	1063.4
1	800	1320	565	185	101	1569.2	1086.4
1	800	1320	565	185	102	1584.6	1089.4
1	800	1320	565	185	103	1642.6	1102
1	800	1320	565	185	104	1729.8	1146.4
1	800	1320	565	185	105	1796	1161.4
1	800	1320	565	185	106	1868.8	1204.4
1	800	1320	565	185	107	1922	1240.6
1	800	1320	565	185	108	1987.4	1297.2
1	800	1320	565	185	109	2047.2	1347.8
1	800	1320	565	185	110	2116.6	1407.2
1	800	1320	565	185	111	2165.6	1444.2
1	800	1320	565	185	112	2265.6	1504.6
1	800	1320	565	185	113	2352.8	1540.6
1	800	1320	565	185	114	2374.4	1546.6
1	800	1320	565	185	115	2405.2	1570.4
1	800	1320	565	185	116	2399	1569
1	800	1320	565	185	117	2384.4	1558.8
1	800	1320	565	185	118	2328	1544.4
1	800	1320	565	185	119	2318	1535.8
1	800	1320	565	185	120	2304.4	1524.2
1	800	1320	565	185	121	2298.8	1527.4
1	800	1320	565	185	122	2277.4	1529
1	800	1320	565	185	123	2233.6	1516.8
1	800	1320	565	185	124	2138.2	1495.4
1	800	1320	565	185	125	2074.6	1440.4
1	800	1320	565	185	126	2003	1393.4
1	800	1320	565	185	127	1905	1348
1	800	1320	565	185	128	1880.8	1330.2
1	800	1320	565	185	129	1896.2	1339.2
1	800	1320	565	185	130	1893.4	1365
1	800	1320	565	185	131	1937	1389.6
1	800	1320	565	185	132	1987.6	1420.4
1	800	1320	565	185	133	2032.6	1449.4
1	800	1320	565	185	134	2071.2	1465.2
1	800	1320	565	185	135	2131.6	1491.6
1	800	1320	565	185	136	2176.2	1543
1	800	1320	565	185	137	2260.4	1596.6
1	800	1320	565	185	138	2335.6	1644.2
1	800	1320	565	185	139	2437.8	1682
1	800	1320	565	185	140	2514.2	1711.4
1	800	1320	565	185	141	2571	1735.2
1	800	1320	565	185	142	2630.8	1772.6
1	800	1320	565	185	143	2686.2	1789.4
1	800	1320	565	185	144	2710	1845.8
1	800	1320	565	185	145	2769.4	1882.6
1	800	1320	565	185	146	2852.2	1904.4
1	800	1320	565	185	147	2908.8	1948.2
1	800	1320	565	185	148	2938.8	2018.8
1	800	1320	565	185	149	3053.6	2040.4
1	800	1320	565	185	150	3099.6	2090
1	800	1320	565	185	151	3120.8	2111.6
1	800	1320	565	185	152	3106	2100.2
1	800	1320	565	185	153	3127.2	2081.6
1	800	1320	565	185	154	3048.6	2067.2
1	800	1320	565	185	155	3022	2055.4
1	800	1320	565	185	156	2994.8	2054.8
1	800	1320	565	185	157	2960.8	2048.4
1	800	1320	565	185	158	2937.4	2054
1	800	1320	565	185	159	2963.8	2065.8
1	800	1320	565	185	160	2915	2087
1	800	1320	565	185	161	2919.2	2116.6
1	800	1320	565	185	162	2956.4	2128.2
1	800	1320	565	185	163	2942	2109.8
1	800	1320	565	185	164	2918.4	2124.2
1	800	1320	565	185	165	2948	2112
1	800	1320	565	185	166	2928	2121.8
1	800	1320	565	185	167	2896.2	2115.4
1	800	1320	565	185	168	2895.6	2155
1	800	1320	565	185	169	2865.8	2194.2
1	800	1320	565	185	170	2873.6	2224
1	800	1320	565	185	171	2849.8	2231.4
1	800	1320	565	185	172	2849.2	2240.8
1	800	1320	565	185	173	2802.8	2230.2
1	800	1320	565	185	174	2767.4	2191.8
1	800	1320	565	185	175	2680.8	2165.4
1	800	1320	565	185	176	2691.8	2141.8
1	800	1320	565	185	177	2675.2	2147.4
1	800	1320	565	185	178	2675.6	2155.6
1	800	1320	565	185	179	2687.2	2182
1	800	1320	565	185	180	2680.6	2210.8
1	800	1320	565	185	181	2640.6	2243.8
1	800	1320	565	185	182	2629.6	2256.6
1	800	1320	565	185	183	2599.8	2249.6
1	800	1320	565	185	184	2604	2236
1	800	1320	565	185	185	2667	2209.4
1	800	1320	565	185	186	2642.6	2199.4
1	800	1320	565	185	187	2611.4	2200.2
1	800	1320	565	185	188	2626	2215.8
1	800	1320	565	185	189	2594.8	2218.6
1	800	1320	565	185	190	2539.4	2238.4
1	800	1320	565	185	191	2519.8	2227.4
1	800	1320	565	185	192	2470.8	2203.6
1	800	1320	565	185	193	2417	2178.2
1	800	1320	565	185	194	2367.8	2151.4
1	800	1320	565	185	195	2281.6	2084.4
1	800	1320	565	185	196	2202	2045
1	800	1320	565	185	197	2153	2041.8
1	800	1320	565	185	198	2102	2035.6
1	800	1320	565	185	199	2058.4	2038.4
1	800	1320	565	185	200	2037	2069
1	800	1320	565	185	201	2047	2072.4
1	800	1320	565	185	202	2033.8	2071.2
1	800	1320	565	185	203	2018.2	2055.2
1	800	1320	565	185	204	1990	2005
1	800	1320	565	185	205	1974	1984.6
1	800	1320	565	185	206	1939	1966.8
1	800	1320	565	185	207	1919.4	1931.8
1	800	1320	565	185	208	1884.6	1896.6
1	800	1320	565	185	209	1863.4	1887.2
1	800	1320	565	185	210	1874	1852.8
1	800	1320	565	185	211	1855	1832.6
1	800	1320	565	185	212	1857.6	1793.8
1	800	1320	565	185	213	1869.8	1804
1	800	1320	565	185	214	1880.6	1817.6
1	800	1320	565	185	215	1845.8	1831.6
1	800	1320	565	185	216	1870.2	1861.4
1	800	1320	565	185	217	1865.8	1889
1	800	1320	565	185	218	1847.4	1890.8
1	800	1320	565	185	219	1837.6	1891
1	800	1320	565	185	220	1828.2	1901.2
1	800	1320	565	185	221	1812.6	1865.8
1	800	1320	565	185	222	1782.2	1873.4
1	800	1320	565	185	223	1762.2	1858.2
1	800	1320	565	185	224	1724.6	1866.8
1	800	1320	565	185	225	1727.8	1854.8
1	800	1320	565	185	226	1699.6	1844
1	800	1320	565	185	227	1684.4	1832.8
1	800	1320	565	185	228	1665.6	1813.6
1	800	1320	565	185	229	1638.2	1792.4
1	800	1320	565	185	230	1622.2	1775
1	800	1320	565	185	231	1620.2	1769.8
1	800	1320	565	185	232	1617.4	1756.4
1	800	1320	565	185	233	1611.6	1761.2
1	800	1320	565	185	234	1628.2	1748.4
1	800	1320	565	185	235	1619.8	1747
1	800	1320	565	185	236	1606	1747.8
1	800	1320	565	185	237	1583	1750.2
1	800	1320	565	185	238	1572.8	1725
1	800	1320	565	185	239	1580.4	1738.6
1	800	1320	565	185	240	1548.2	1726.8
1	800	1320	565	185	241	1523.2	1738.2
1	800	1320	565	185	242	1525.4	1716.6
1	800	1320	565	185	243	1508.8	1714.8
1	800	1320	565	185	244	1465	1682.6
1	800	1320	565	185	245	1466.6	1690.4
1	800	1320	565	185	246	1457.6	1688
1	800	1320	565	185	247	1443	1695.6
1	800	1320	565	185	248	1440.8	1695.6
1	800	1320	565	185	249	1438.2	1710.2
1	800	1320	565	185	250	1436	1702.2
1	800	1320	565	185	251	1420.6	1682.4
1	800	1320	565	185	252	1403	1678.6
1	800	1320	565	185	253	1385	1703.8
1	800	1320	565	185	254	1401.6	1683.8
1	800	1320	565	185	255	1408.2	1682.2
1	800	1320	565	185	256	1418	1681.4
1	800	1320	565	185	257	1425.2	1673
1	800	1320	565	185	258	1439.2	1659
1	800	1320	565	185	259	1435.6	1682.6
1	800	1320	565	185	260	1425	1731.6
1	800	1320	565	185	261	1437.4	1753
1	800	1320	565	185	262	1444.6	1788.4
1	800	1320	565	185	263	1460.6	1807.8
1	800	1320	565	185	264	1422.4	1814.4
1	800	1320	565	185	265	1399.8	1757
1	800	1320	565	185	266	1365	1738
1	800	1320	565	185	267	1360.8	1722.6
1	800	1320	565	185	268	1352.6	1713.6
1	800	1320	565	185	269	1399.4	1700.4
1	800	1320	565	185	270	1442.8	1748
1	800	1320	565	185	271	1492	1770.6
1	800	1320	565	185	272	1516.6	1786.2
1	800	1320	565	185	273	1515.6	1792.2
1	800	1320	565	185	274	1508.6	1804.2
1	800	1320	565	185	275	1464.4	1780.6
1	800	1320	565	185	276	1434.2	1772.4
1	800	1320	565	185	277	1413.2	1759.2
1	800	1320	565	185	278	1394.6	1718.8
1	800	1320	565	185	279	1359.2	1697.4
1	800	1320	565	185	280	1378.8	1694.2
1	800	1320	565	185	281	1365.2	1697
1	800	1320	565	185	282	1351.6	1694.2
1	800	1320	565	185	283	1374	1721.4
1	800	1320	565	185	284	1367.8	1704.8
1	800	1320	565	185	285	1354	1702.8
1	800	1320	565	185	286	1357	1717.4
1	800	1320	565	185	287	1351	1696.2
1	800	1320	565	185	288	1299	1709
1	800	1320	565	185	289	1294.4	1732.2
1	800	1320	565	185	290	1256.6	1715.8
1	800	1320	565	185	291	1228	1675.8
1	800	1320	565	185	292	1217.8	1688
1	800	1320	565	185	293	1240.4	1653
1	800	1320	565	185	294	1261	1663.8
1	800	1320	565	185	295	1272.8	1667.8
1	800	1320	565	185	296	1276.2	1652.2
1	800	1320	565	185	297	1264.4	1639.8
1	800	1320	565	185	298	1274.8	1661.6
1	800	1320	565	185	299	1251.8	1658.8
1	800	1320	565	185	300	1248.8	1649.2
1	800	1320	565	185	301	1254.8	1680.8
1	800	1320	565	185	302	1257.4	1668.4
1	800	1320	565	185	303	1243.4	1654
1	800	1320	565	185	304	1252	1644.6
1	800	1320	565	185	305	1276.8	1638.6
1	800	1320	565	185	306	1282.2	1630.4
1	800	1320	565	185	307	1281	1642
1	800	1320	565	185	308	1264	1675.4
1	800	1320	565	185	309	1257.2	1663.2
1	800	1320	565	185	310	1233.2	1682.2
1	800	1320	565	185	311	1197	1674
1	800	1320	565	185	312	1197.2	1665.2
1	800	1320	565	185	313	1206.6	1636.8
1	800	1320	565	185	314	1178.4	1650.8
1	800	1320	565	185	315	1187.4	1640
1	800	1320	565	185	316	1199.6	1676.6
1	800	1320	565	185	317	1181	1689.6
1	800	1320	565	185	318	1172.2	1694.4
1	800	1320	565	185	319	1218	1669
1	800	1320	565	185	320	1215.6	1670.2
1	800	1320	565	185	321	1233.4	1650
1	800	1320	565	185	322	1265.4	1690
1	800	1320	565	185	323	1295.8	1689.6
1	800	1320	565	185	324	1289	1723
1	800	1320	565	185	325	1250	1718.6
1	800	1320	565	185	326	1208.2	1678.6
1	800	1320	565	185	327	1158.2	1610.4
1	800	1320	565	185	328	1087.4	1563.8
1	800	1320	565	185	329	1015.8	1508.6
1	800	1320	565	185	330	1000.6	1466.4
1	800	1320	565	185	331	969	1447.2
1	800	1320	565	185	332	945.4	1415.2
1	800	1320	565	185	333	887.2	1414.6
1	800	1320	565	185	334	866.4	1365.4
1	800	1320	565	185	335	838.4	1333.6
1	800	1320	565	185	336	822.6	1285
1	800	1320	565	185	337	804	1262
1	800	1320	565	185	338	849.4	1237.2
1	800	1320	565	185	339	891.2	1251
1	800	1320	565	185	340	928.8	1270.2
1	800	1320	565	185	341	948.2	1294.2
1	800	1320	565	185	342	944.2	1303.2
1	800	1320	565	185	343	958	1297
1	800	1320	565	185	344	944.2	1305.2
1	800	1320	565	185	345	925.4	1282.2
1	800	1320	565	185	346	909	1270.6
1	800	1320	565	185	347	909.6	1266.2
1	800	1320	565	185	348	884.8	1230.8
1	800	1320	565	185	349	832.4	1195.6
1	800	1320	565	185	350	783	1172.2
1	800	1320	565	185	351	769.6	1143.2
1	800	1320	565	185	352	783	1141.6
1	800	1320	565	185	353	772.6	1149.4
1	800	1320	565	185	354	771	1127.4
1	800	1320	565	185	355	744.2	1125.2
1	800	1320	565	185	356	736	1097.2
1	800	1320	565	185	357	704.2	1073
1	800	1320	565	185	358	667	1068.6
1	800	1320	565	185	359	676	1076.2
1	800	1320	565	185	360	714.2	1061.2
1	800	1320	565	185	361	724.6	1106.2
1	800	1320	565	185	362	747.6	1108.2
1	800	1320	565	185	363	775.8	1096
1	800	1320	565	185	364	788	1113.2
1	800	1320	565	185	365	770	1134.6
1	800	1320	565	185	366	754.8	1100.6
1	800	1320	565	185	367	715.8	1088.4
1	800	1320	565	185	368	704	1068.6
1	800	1320	565	185	369	684.8	1032.6
1	800	1320	565	185	370	661.8	1008.2
1	800	1320	565	185	371	658	1007.2
1	800	1320	565	185	372	656.4	1024.6
1	800	1320	565	185	373	645.8	1042.8
1	800	1320	565	185	374	618.8	1061.6
1	800	1320	565	185	375	647	1058.2
1	800	1320	565	185	376	645.2	1057.4
1	800	1320	565	185	377	656.6	1023.8
1	800	1320	565	185	378	647.8	1030
1	800	1320	565	185	379	660	1007.4
1	800	1320	565	185	380	647.6	993.4
1	800	1320	565	185	381	639.2	999.4
1	800	1320	565	185	382	636	1019.6
1	800	1320	565	185	383	655.8	1024.8
1	800	1320	565	185	384	662.4	1025.6
1	800	1320	565	185	385	690.8	1052.8
1	800	1320	565	185	386	740.6	1056.8
1	800	1320	565	185	387	806.6	1081.2
1	800	1320	565	185	388	832.6	1096.8
1	800	1320	565	185	389	875.4	1172.8
1	800	1320	565	185	390	887.8	1211.2
1	800	1320	565	185	391	903.2	1261.4
1	800	1320	565	185	392	855.2	1260.8
1	800	1320	565	185	393	833.6	1240
1	800	1320	565	185	394	811.4	1209.4
1	800	1320	565	185	395	811.6	1217.4
1	800	1320	565	185	396	774.8	1202.8
1	800	1320	565	185	397	788	1238.6
1	800	1320	565	185	398	796.6	1278.8
1	800	1320	565	185	399	806.6	1315.4
1	800	1320	565	185	400	794.2	1333.2
1	800	1320	565	185	401	818.4	1350.2
1	800	1320	565	185	402	853.4	1351.2
1	800	1320	565	185	403	870.6	1351.8
1	800	1320	565	185	404	907	1370.6
1	800	1320	565	185	405	962.6	1383.4
1	800	1320	565	185	406	978.4	1417
1	800	1320	565	185	407	949	1425.8
1	800	1320	565	185	408	957.2	1465.4
1	800	1320	565	185	409	953.2	1474.6
1	800	1320	565	185	410	942.2	1473.6
1	800	1320	565	185	411	954.8	1495
1	800	1320	565	185	412	967.6	1500
1	800	1320	565	185	413	983.4	1499.6
1	800	1320	565	185	414	1003.8	1492.6
1	800	1320	565	185	415	1043.6	1508
1	800	1320	565	185	416	1049.2	1522.6
1	800	1320	565	185	417	1088.6	1549
1	800	1320	565	185	418	1118.8	1594.4
1	800	1320	565	185	419	1108.6	1644
1	800	1320	565	185	420	1099.6	1650.6
1	800	1320	565	185	421	1117	1634.8
1	800	1320	565	185	422	1133	1675.2
1	800	1320	565	185	423	1124.4	1662.4
1	800	1320	565	185	424	1138.8	1661.4
1	800	1320	565	185	425	1142	1692.8
1	800	1320	565	185	426	1182.2	1752.8
1	800	1320	565	185	427	1200.2	1793.2
1	800	1320	565	185	428	1260.8	1845.4
1	800	1320	565	185	429	1338.6	1899.6
1	800	1320	565	185	430	1377.4	1960.6
1	800	1320	565	185	431	1402.8	2019.8
1	800	1320	565	185	432	1455.8	2064.8
1	800	1320	565	185	433	1470.2	2088.4
1	800	1320	565	185	434	1460.2	2094.2
1	800	1320	565	185	435	1469.6	2114.6
1	800	1320	565	185	436	1481	2079.8
1	800	1320	565	185	437	1515.8	2098.8
1	800	1320	565	185	438	1539.2	2139.4
1	800	1320	565	185	439	1600.6	2177
1	800	1320	565	185	440	1601.4	2193.8
1	800	1320	565	185	441	1559.2	2240.2
1	800	1320	565	185	442	1495	2174.4
1	800	1320	565	185	443	1452	2121.2
1	800	1320	565	185	444	1378	2046.8
1	800	1320	565	185	445	1338.8	1940.6
1	800	1320	565	185	446	1293.8	1804
1	800	1320	565	185	447	1162.4	1665.6
1	800	1320	565	185	448	1007.4	1486
1	800	1320	565	185	449	858.4	1314.8
1	800	1320	565	185	450	691	1130.6
1	800	1320	565	185	451	511.4	904.2
1	800	1320	565	185	452	NaN	NaN
1	800	1320	565	185	453	NaN	NaN
1	800	1320	565	185	454	NaN	NaN
1	800	1320	565	185	455	NaN	NaN
1	800	1320	565	185	456	NaN	NaN
1	800	1320	565	185	457	NaN	NaN
1	800	1320	565	185	458	NaN	NaN
1	800	1320	565	185	459	NaN	NaN
1	800	1320	565	185	460	NaN	NaN
1	800	1320	565	185	461	NaN	NaN
1	800	1320	565	185	462	NaN	NaN
1	800	1320	565	185	463	NaN	NaN
1	800	1320	565	185	464	NaN	NaN
1	800	1320	565	185	465	NaN	NaN
1	800	1320	565	185	466	NaN	NaN
1	800	1320	565	185	467	NaN	NaN
1	800	1320	565	185	468	NaN	NaN
1	800	1320	565	185	469	NaN	NaN
1	800	1320	565	185	470	NaN	NaN
1	800	1320	565	185	471	NaN	NaN
1	800	1320	565	185	472	NaN	NaN
1	800	1320	565	185	473	NaN	NaN
1	800	1320	565	185	474	NaN	NaN
1	800	1320	565	185	475	NaN	NaN
1	800	1320	565	185	476	NaN	NaN
1	800	1320	565	185	477	NaN	NaN
1	800	1320	565	185	478	NaN	NaN
1	800	1320	565	185	479	NaN	NaN
1	800	1320	565	185	480	NaN	NaN
1	800	1320	565	185	481	NaN	NaN
1	800	1320	565	185	482	NaN	NaN
1	800	1320	565	185	483	NaN	NaN
1	800	1320	565	185	484	NaN	NaN
1	800	1320	565	185	485	NaN	NaN
1	800	1320	565	185	486	NaN	NaN
1	800	1320	565	185	487	NaN	NaN
1	800	1320	565	185	488	NaN	NaN
1	800	1320	565	185	489	NaN	NaN
1	800	1320	565	185	490	NaN	NaN
1	800	1320	565	185	491	NaN	NaN
1	800	1320	565	185	492	NaN	NaN
1	800	1320	565	185	493	NaN	NaN
1	800	1320	565	185	494	NaN	NaN
1	800	1320	565	185	495	NaN	NaN
1	800	1320	565	185	496	NaN	NaN
1	800	1320	565	185	497	NaN	NaN
1	800	1320	565	185	498	NaN	NaN
1	800	1320	565	185	499	NaN	NaN
1	800	1320	565	185	500	NaN	NaN
1	800	1320	565	185	501	NaN	NaN
1	800	1320	565	185	502	NaN	NaN
1	800	1320	565	185	503	NaN	NaN
1	800	1320	565	185	504	NaN	NaN
1	800	1320	565	185	505	NaN	NaN
1	800	1320	565	185	506	NaN	NaN
1	800	1320	565	185	507	NaN	NaN
1	800	1320	565	185	508	NaN	NaN
1	800	1320	565	185	509	NaN	NaN
1	800	1320	565	185	510	NaN	NaN
1	800	1320	565	185	511	NaN	NaN
1	800	1320	565	185	512	NaN	NaN
1	800	1320	565	185	513	NaN	NaN
1	800	1320	565	185	514	NaN	NaN
1	800	1320	565	185	515	NaN	NaN
1	800	1320	565	185	516	NaN	NaN
1	800	1320	565	185	517	NaN	NaN
1	800	1320	565	185	518	NaN	NaN
1	800	1320	565	185	519	NaN	NaN
1	800	1320	565	185	520	NaN	NaN
1	800	1320	565	185	521	NaN	NaN
1	800	1320	565	185	522	NaN	NaN
1	800	1320	565	185	523	NaN	NaN
1	800	1320	565	185	524	NaN	NaN
1	800	1320	565	185	525	NaN	NaN
1	800	1320	565	185	526	NaN	NaN
1	800	1320	565	185	527	NaN	NaN
1	800	1320	565	185	528	NaN	NaN
1	800	1320	565	185	529	NaN	NaN
1	800	1320	565	185	530	NaN	NaN
1	800	1320	565	185	531	NaN	NaN
1	800	1320	565	185	532	NaN	NaN
1	800	1320	565	185	533	NaN	NaN
1	800	1320	565	185	534	NaN	NaN
1	800	1320	565	185	535	NaN	NaN
1	800	1320	565	185	536	NaN	NaN
1	800	1320	565	185	537	NaN	NaN
1	800	1320	565	185	538	NaN	NaN
1	800	1320	565	185	539	NaN	NaN
1	800	1320	565	185	540	NaN	NaN
1	800	1320	565	185	541	NaN	NaN
1	800	1320	565	185	542	NaN	NaN
1	800	1320	565	185	543	NaN	NaN
1	800	1320	565	185	544	NaN	NaN
1	800	1320	565	185	545	NaN	NaN
1	800	1320	565	185	546	NaN	NaN
1	800	1320	565	185	547	NaN	NaN
1	800	1320	565	185	548	NaN	NaN
2	575	1035	687	277	1	4181.33333333333	2205.33333333333
2	575	1035	687	277	2	4273	2256.25
2	575	1035	687	277	3	4344.2	2299.4
2	575	1035	687	277	4	4566.6	2377.2
2	575	1035	687	277	5	4781	2448
2	575	1035	687	277	6	5001.6	2576.2
2	575	1035	687	277	7	5202.6	2677.4
2	575	1035	687	277	8	5454.4	2767.2
2	575	1035	687	277	9	5629.6	2899.8
2	575	1035	687	277	10	5838.6	3024.2
2	575	1035	687	277	11	6089.2	3131.2
2	575	1035	687	277	12	6375.8	3298.2
2	575	1035	687	277	13	6659.6	3477.8
2	575	1035	687	277	14	6922	3584
2	575	1035	687	277	15	7182.6	3738.4
2	575	1035	687	277	16	7380	3868.8
2	575	1035	687	277	17	7512.6	3929.2
2	575	1035	687	277	18	7603	3976.2
2	575	1035	687	277	19	7730.2	4061
2	575	1035	687	277	20	7821.6	4077.4
2	575	1035	687	277	21	7844.8	4077.4
2	575	1035	687	277	22	7833.4	4071.6
2	575	1035	687	277	23	7821.6	4038.4
2	575	1035	687	277	24	7769	3996.2
2	575	1035	687	277	25	7719.6	3988.2
2	575	1035	687	277	26	7687	3974.8
2	575	1035	687	277	27	7748.6	3952
2	575	1035	687	277	28	7727.4	3946.6
2	575	1035	687	277	29	7702.8	3942.8
2	575	1035	687	277	30	7613.4	3883
2	575	1035	687	277	31	7547.2	3843
2	575	1035	687	277	32	7468.4	3804.4
2	575	1035	687	277	33	7407.8	3761.4
2	575	1035	687	277	34	7299.4	3680.8
2	575	1035	687	277	35	7170	3623.8
2	575	1035	687	277	36	7002.8	3497
2	575	1035	687	277	37	6713.2	3357.6
2	575	1035	687	277	38	6292.4	3135.8
2	575	1035	687	277	39	5842.4	2882.2
2	575	1035	687	277	40	5440	2625.6
2	575	1035	687	277	41	5034.4	2443.6
2	575	1035	687	277	42	4688	2258.2
2	575	1035	687	277	43	4468.8	2164.4
2	575	1035	687	277	44	4306.2	2122.2
2	575	1035	687	277	45	4179.4	2088
2	575	1035	687	277	46	4023	2001.6
2	575	1035	687	277	47	3886.6	1963.6
2	575	1035	687	277	48	3822.4	1909.8
2	575	1035	687	277	49	3769.4	1865.4
2	575	1035	687	277	50	3647.4	1812.6
2	575	1035	687	277	51	3615.6	1786.2
2	575	1035	687	277	52	3540.6	1746
2	575	1035	687	277	53	3447.2	1714
2	575	1035	687	277	54	3408.6	1673.4
2	575	1035	687	277	55	3378	1644.2
2	575	1035	687	277	56	3374.4	1652.6
2	575	1035	687	277	57	3398	1639.2
2	575	1035	687	277	58	3426.4	1634
2	575	1035	687	277	59	3402.6	1656
2	575	1035	687	277	60	3443.2	1655
2	575	1035	687	277	61	3409.4	1630.6
2	575	1035	687	277	62	3354.6	1607.2
2	575	1035	687	277	63	3260.2	1581
2	575	1035	687	277	64	3150.4	1522
2	575	1035	687	277	65	3012.2	1487.4
2	575	1035	687	277	66	2883.2	1439.2
2	575	1035	687	277	67	2781.6	1407.2
2	575	1035	687	277	68	2715.6	1378.6
2	575	1035	687	277	69	2705.2	1375.4
2	575	1035	687	277	70	2693.8	1357.8
2	575	1035	687	277	71	2667.4	1345
2	575	1035	687	277	72	2663.2	1338.2
2	575	1035	687	277	73	2652.6	1339.2
2	575	1035	687	277	74	2630.2	1320.2
2	575	1035	687	277	75	2611.2	1338.2
2	575	1035	687	277	76	2594.2	1354.6
2	575	1035	687	277	77	2626.4	1364.2
2	575	1035	687	277	78	2668.2	1378.4
2	575	1035	687	277	79	2653.2	1411.6
2	575	1035	687	277	80	2652.8	1405
2	575	1035	687	277	81	2686.4	1387
2	575	1035	687	277	82	2680	1371.8
2	575	1035	687	277	83	2672.4	1350.2
2	575	1035	687	277	84	2732	1352.2
2	575	1035	687	277	85	2803.8	1380.2
2	575	1035	687	277	86	2903.8	1441.4
2	575	1035	687	277	87	2934.6	1463.6
2	575	1035	687	277	88	2951	1485.4
2	575	1035	687	277	89	2975.6	1481
2	575	1035	687	277	90	3024.6	1500.2
2	575	1035	687	277	91	3068.4	1499.4
2	575	1035	687	277	92	3181.6	1550.2
2	575	1035	687	277	93	3268	1587
2	575	1035	687	277	94	3275.2	1603.6
2	575	1035	687	277	95	3252.8	1584.2
2	575	1035	687	277	96	3137.4	1538.4
2	575	1035	687	277	97	2991.8	1480.8
2	575	1035	687	277	98	2865	1451
2	575	1035	687	277	99	2802.4	1428
2	575	1035	687	277	100	2732.8	1388.6
2	575	1035	687	277	101	2736.6	1382.2
2	575	1035	687	277	102	2769.8	1410.6
2	575	1035	687	277	103	2813.4	1431.4
2	575	1035	687	277	104	2862.2	1463.2
2	575	1035	687	277	105	2944	1501
2	575	1035	687	277	106	2956.6	1560.2
2	575	1035	687	277	107	2999.8	1582.6
2	575	1035	687	277	108	3048.8	1606.2
2	575	1035	687	277	109	3110	1636.4
2	575	1035	687	277	110	3156.8	1686.6
2	575	1035	687	277	111	3289.2	1721
2	575	1035	687	277	112	3352	1747
2	575	1035	687	277	113	3417.4	1764.2
2	575	1035	687	277	114	3423.6	1771.4
2	575	1035	687	277	115	3414.2	1759.4
2	575	1035	687	277	116	3457	1763
2	575	1035	687	277	117	3536.8	1800.8
2	575	1035	687	277	118	3632.6	1851.2
2	575	1035	687	277	119	3799.6	1872
2	575	1035	687	277	120	3887.4	1910.8
2	575	1035	687	277	121	3862.8	1925.6
2	575	1035	687	277	122	3845	1903.4
2	575	1035	687	277	123	3792.8	1879.4
2	575	1035	687	277	124	3685.6	1864
2	575	1035	687	277	125	3625.2	1840.2
2	575	1035	687	277	126	3557.4	1807.2
2	575	1035	687	277	127	3476	1775.2
2	575	1035	687	277	128	3399	1741.6
2	575	1035	687	277	129	3318	1710
2	575	1035	687	277	130	3247.4	1682
2	575	1035	687	277	131	3259.2	1703
2	575	1035	687	277	132	3268.4	1733.4
2	575	1035	687	277	133	3324.6	1759
2	575	1035	687	277	134	3429.2	1810.2
2	575	1035	687	277	135	3595.2	1875.6
2	575	1035	687	277	136	3705.8	1924
2	575	1035	687	277	137	3909.2	1996.2
2	575	1035	687	277	138	4126.4	2061.6
2	575	1035	687	277	139	4343.8	2136.2
2	575	1035	687	277	140	4513.8	2232.6
2	575	1035	687	277	141	4724.2	2305.6
2	575	1035	687	277	142	4796	2339
2	575	1035	687	277	143	4912.2	2412.4
2	575	1035	687	277	144	4930	2436.8
2	575	1035	687	277	145	4899.8	2457
2	575	1035	687	277	146	4875.6	2480.8
2	575	1035	687	277	147	4903.6	2471.6
2	575	1035	687	277	148	4784.2	2443.2
2	575	1035	687	277	149	4700	2469.4
2	575	1035	687	277	150	4671	2429
2	575	1035	687	277	151	4594	2406.2
2	575	1035	687	277	152	4520.2	2405
2	575	1035	687	277	153	4483.8	2405.6
2	575	1035	687	277	154	4505	2389.8
2	575	1035	687	277	155	4550	2428.6
2	575	1035	687	277	156	4667.8	2447.4
2	575	1035	687	277	157	4757.4	2479.4
2	575	1035	687	277	158	4861.6	2505.6
2	575	1035	687	277	159	4922.6	2535.2
2	575	1035	687	277	160	4941.6	2540.8
2	575	1035	687	277	161	4932.2	2572
2	575	1035	687	277	162	4920.2	2628.2
2	575	1035	687	277	163	4886.2	2673.8
2	575	1035	687	277	164	4864.8	2699.4
2	575	1035	687	277	165	4845.8	2733.2
2	575	1035	687	277	166	4829	2730
2	575	1035	687	277	167	4806.8	2716.8
2	575	1035	687	277	168	4768.2	2688
2	575	1035	687	277	169	4678.8	2658.4
2	575	1035	687	277	170	4618.4	2617.4
2	575	1035	687	277	171	4494.8	2576.8
2	575	1035	687	277	172	4455.8	2583.6
2	575	1035	687	277	173	4454	2592.4
2	575	1035	687	277	174	4545.2	2638.8
2	575	1035	687	277	175	4556.2	2681.6
2	575	1035	687	277	176	4644.8	2755
2	575	1035	687	277	177	4678.8	2753.6
2	575	1035	687	277	178	4705	2778
2	575	1035	687	277	179	4640.8	2795
2	575	1035	687	277	180	4652.8	2801
2	575	1035	687	277	181	4649.4	2803.4
2	575	1035	687	277	182	4638	2872.8
2	575	1035	687	277	183	4624	2877.6
2	575	1035	687	277	184	4701.2	2868.2
2	575	1035	687	277	185	4764.6	2894
2	575	1035	687	277	186	4816.2	2933.8
2	575	1035	687	277	187	4829.4	2914.2
2	575	1035	687	277	188	4867.2	2963.4
2	575	1035	687	277	189	4830.8	3009.2
2	575	1035	687	277	190	4832.4	3006.8
2	575	1035	687	277	191	4726	2984
2	575	1035	687	277	192	4770.6	3021
2	575	1035	687	277	193	4760	3032
2	575	1035	687	277	194	4709.4	3009.6
2	575	1035	687	277	195	4645	3002.4
2	575	1035	687	277	196	4602.2	3013
2	575	1035	687	277	197	4513.8	2989.2
2	575	1035	687	277	198	4415	2959
2	575	1035	687	277	199	4376.4	2975.4
2	575	1035	687	277	200	4359.8	2990.6
2	575	1035	687	277	201	4347.4	2980.2
2	575	1035	687	277	202	4269.6	2957.6
2	575	1035	687	277	203	4257	2971.8
2	575	1035	687	277	204	4287	2947.4
2	575	1035	687	277	205	4246.6	2969
2	575	1035	687	277	206	4304.4	3000
2	575	1035	687	277	207	4325.8	3025
2	575	1035	687	277	208	4258.6	3007.4
2	575	1035	687	277	209	4162.4	2999.6
2	575	1035	687	277	210	4093	2952.8
2	575	1035	687	277	211	3996.6	2921.6
2	575	1035	687	277	212	3955.2	2927
2	575	1035	687	277	213	3988.2	2943.8
2	575	1035	687	277	214	3988.2	2951.8
2	575	1035	687	277	215	3998.4	2977.4
2	575	1035	687	277	216	3994.4	2977
2	575	1035	687	277	217	3946.6	2949
2	575	1035	687	277	218	3903	2936.2
2	575	1035	687	277	219	3946.8	2948
2	575	1035	687	277	220	3890	2962
2	575	1035	687	277	221	3848.6	2972.2
2	575	1035	687	277	222	3831	2987
2	575	1035	687	277	223	3810.6	2989.8
2	575	1035	687	277	224	3762	3008
2	575	1035	687	277	225	3766.6	3001.2
2	575	1035	687	277	226	3758.6	3019.4
2	575	1035	687	277	227	3710	3045.8
2	575	1035	687	277	228	3695.6	3042.4
2	575	1035	687	277	229	3685.4	3042.4
2	575	1035	687	277	230	3716	3042.8
2	575	1035	687	277	231	3691.2	3041
2	575	1035	687	277	232	3715.2	3002.4
2	575	1035	687	277	233	3713.8	3018.8
2	575	1035	687	277	234	3657.8	3004.8
2	575	1035	687	277	235	3583.6	3014.8
2	575	1035	687	277	236	3531.4	2991.6
2	575	1035	687	277	237	3522.6	3025.6
2	575	1035	687	277	238	3500.4	3007
2	575	1035	687	277	239	3497.4	2979.6
2	575	1035	687	277	240	3485.2	2963.6
2	575	1035	687	277	241	3530.8	3008.6
2	575	1035	687	277	242	3478.8	2966.8
2	575	1035	687	277	243	3443.8	2947.6
2	575	1035	687	277	244	3402	2974
2	575	1035	687	277	245	3371.6	2954
2	575	1035	687	277	246	3320.4	2906.4
2	575	1035	687	277	247	3321.2	2906.6
2	575	1035	687	277	248	3324	2905.6
2	575	1035	687	277	249	3312.2	2883.2
2	575	1035	687	277	250	3260	2883.2
2	575	1035	687	277	251	3206.8	2862.6
2	575	1035	687	277	252	3145.2	2859.6
2	575	1035	687	277	253	3072.2	2819.6
2	575	1035	687	277	254	3001.6	2794.8
2	575	1035	687	277	255	2996.8	2740
2	575	1035	687	277	256	2961	2711
2	575	1035	687	277	257	2940	2665
2	575	1035	687	277	258	2909.4	2681.4
2	575	1035	687	277	259	2864.8	2645.8
2	575	1035	687	277	260	2828.4	2640.2
2	575	1035	687	277	261	2796.6	2608.6
2	575	1035	687	277	262	2781.4	2589.6
2	575	1035	687	277	263	2706.4	2544
2	575	1035	687	277	264	2660.4	2527.2
2	575	1035	687	277	265	2608	2500.2
2	575	1035	687	277	266	2585.8	2480.2
2	575	1035	687	277	267	2542.6	2458
2	575	1035	687	277	268	2591.2	2452.6
2	575	1035	687	277	269	2600.6	2448.6
2	575	1035	687	277	270	2594.8	2454.8
2	575	1035	687	277	271	2542.2	2460.8
2	575	1035	687	277	272	2516.8	2442.6
2	575	1035	687	277	273	2496	2436.4
2	575	1035	687	277	274	2522.8	2432.2
2	575	1035	687	277	275	2521.4	2416.6
2	575	1035	687	277	276	2520.2	2393.4
2	575	1035	687	277	277	2497.2	2383.4
2	575	1035	687	277	278	2464	2353.4
2	575	1035	687	277	279	2370.6	2303.8
2	575	1035	687	277	280	2325.6	2280.4
2	575	1035	687	277	281	2308	2248.4
2	575	1035	687	277	282	2319.6	2238.4
2	575	1035	687	277	283	2279	2248.6
2	575	1035	687	277	284	2272.4	2269.6
2	575	1035	687	277	285	2267	2255.4
2	575	1035	687	277	286	2205	2244.8
2	575	1035	687	277	287	2199.8	2230
2	575	1035	687	277	288	2175.2	2183
2	575	1035	687	277	289	2158	2131
2	575	1035	687	277	290	2104.2	2116.8
2	575	1035	687	277	291	2127.4	2129.4
2	575	1035	687	277	292	2095.2	2092.4
2	575	1035	687	277	293	2061	2078.4
2	575	1035	687	277	294	2034.8	2059.4
2	575	1035	687	277	295	2020.8	2056
2	575	1035	687	277	296	2006.4	2013.6
2	575	1035	687	277	297	1952.6	2004
2	575	1035	687	277	298	1909.4	1964.2
2	575	1035	687	277	299	1886.8	1941.6
2	575	1035	687	277	300	1841	1921.2
2	575	1035	687	277	301	1783	1900.4
2	575	1035	687	277	302	1712.8	1890.2
2	575	1035	687	277	303	1691.8	1892.6
2	575	1035	687	277	304	1649.8	1904.6
2	575	1035	687	277	305	1651.2	1881.4
2	575	1035	687	277	306	1657.6	1882.6
2	575	1035	687	277	307	1657.6	1890.2
2	575	1035	687	277	308	1691.6	1868.8
2	575	1035	687	277	309	1716.2	1856.8
2	575	1035	687	277	310	1716.4	1835.6
2	575	1035	687	277	311	1706.8	1818.8
2	575	1035	687	277	312	1700.4	1805.8
2	575	1035	687	277	313	1656.6	1834.6
2	575	1035	687	277	314	1636	1821
2	575	1035	687	277	315	1602.2	1812.2
2	575	1035	687	277	316	1558.8	1798.8
2	575	1035	687	277	317	1535.8	1757.8
2	575	1035	687	277	318	1563	1728.6
2	575	1035	687	277	319	1523.8	1715
2	575	1035	687	277	320	1520.8	1715.6
2	575	1035	687	277	321	1513	1722
2	575	1035	687	277	322	1497.2	1735.8
2	575	1035	687	277	323	1454.4	1740.2
2	575	1035	687	277	324	1418.2	1741.6
2	575	1035	687	277	325	1381.4	1710.4
2	575	1035	687	277	326	1361.6	1679.6
2	575	1035	687	277	327	1347	1651.4
2	575	1035	687	277	328	1293.4	1622.4
2	575	1035	687	277	329	1326.4	1591
2	575	1035	687	277	330	1319	1605
2	575	1035	687	277	331	1315.4	1581
2	575	1035	687	277	332	1321.4	1574.4
2	575	1035	687	277	333	1275.4	1554.4
2	575	1035	687	277	334	1224.8	1570.4
2	575	1035	687	277	335	1201.8	1558
2	575	1035	687	277	336	1173.4	1558.2
2	575	1035	687	277	337	1139.2	1553.6
2	575	1035	687	277	338	1171.2	1544.8
2	575	1035	687	277	339	1152.6	1494.8
2	575	1035	687	277	340	1114	1453.6
2	575	1035	687	277	341	1112.2	1463.4
2	575	1035	687	277	342	1101.2	1443.2
2	575	1035	687	277	343	1076	1418
2	575	1035	687	277	344	1090	1418.6
2	575	1035	687	277	345	1093	1422.8
2	575	1035	687	277	346	1077	1359.8
2	575	1035	687	277	347	1082.4	1339.6
2	575	1035	687	277	348	1081.4	1343
2	575	1035	687	277	349	1029	1331.8
2	575	1035	687	277	350	1029.4	1317.2
2	575	1035	687	277	351	1013.8	1335.4
2	575	1035	687	277	352	963.2	1315
2	575	1035	687	277	353	929.8	1299.8
2	575	1035	687	277	354	940.6	1283.4
2	575	1035	687	277	355	915.6	1279.6
2	575	1035	687	277	356	899.6	1257.8
2	575	1035	687	277	357	896.4	1258.4
2	575	1035	687	277	358	894.8	1257.4
2	575	1035	687	277	359	889.4	1246.6
2	575	1035	687	277	360	883.4	1242.4
2	575	1035	687	277	361	900.8	1253.4
2	575	1035	687	277	362	934.6	1262.6
2	575	1035	687	277	363	945	1246.8
2	575	1035	687	277	364	967.6	1276.4
2	575	1035	687	277	365	987.8	1272
2	575	1035	687	277	366	977.2	1283
2	575	1035	687	277	367	973.6	1274.4
2	575	1035	687	277	368	991	1280.6
2	575	1035	687	277	369	998.8	1256.8
2	575	1035	687	277	370	1015.8	1250.8
2	575	1035	687	277	371	1010.4	1233
2	575	1035	687	277	372	997.4	1260.4
2	575	1035	687	277	373	967.6	1263.2
2	575	1035	687	277	374	937.2	1277.4
2	575	1035	687	277	375	927.6	1288.6
2	575	1035	687	277	376	927.2	1306.8
2	575	1035	687	277	377	947.4	1280
2	575	1035	687	277	378	998.2	1274.2
2	575	1035	687	277	379	1000	1287.4
2	575	1035	687	277	380	999	1287.2
2	575	1035	687	277	381	1020.4	1282
2	575	1035	687	277	382	981.6	1280.2
2	575	1035	687	277	383	951.6	1310
2	575	1035	687	277	384	935.4	1292.4
2	575	1035	687	277	385	921.6	1299.8
2	575	1035	687	277	386	914.8	1290.4
2	575	1035	687	277	387	937.4	1295.4
2	575	1035	687	277	388	912	1260.2
2	575	1035	687	277	389	946.8	1239.8
2	575	1035	687	277	390	948.2	1205.6
2	575	1035	687	277	391	894.6	1202.2
2	575	1035	687	277	392	869.8	1176.4
2	575	1035	687	277	393	867	1163.6
2	575	1035	687	277	394	811.4	1137.6
2	575	1035	687	277	395	774.8	1122.6
2	575	1035	687	277	396	779.2	1105.6
2	575	1035	687	277	397	718.2	1091
2	575	1035	687	277	398	674.4	1092.6
2	575	1035	687	277	399	677	1088
2	575	1035	687	277	400	674.2	1072.8
2	575	1035	687	277	401	654.4	1036
2	575	1035	687	277	402	664.6	1026.4
2	575	1035	687	277	403	672.6	1002.6
2	575	1035	687	277	404	664	1004.2
2	575	1035	687	277	405	650	1007
2	575	1035	687	277	406	662.6	1029
2	575	1035	687	277	407	651.6	1045.8
2	575	1035	687	277	408	655.4	1057
2	575	1035	687	277	409	664.4	1075.6
2	575	1035	687	277	410	671.4	1096
2	575	1035	687	277	411	681.6	1104.2
2	575	1035	687	277	412	738.8	1113.4
2	575	1035	687	277	413	758.4	1139.4
2	575	1035	687	277	414	768.8	1169
2	575	1035	687	277	415	777.6	1201
2	575	1035	687	277	416	855.2	1262.4
2	575	1035	687	277	417	897	1335
2	575	1035	687	277	418	948	1402.2
2	575	1035	687	277	419	1026.4	1457.8
2	575	1035	687	277	420	1147	1548.2
2	575	1035	687	277	421	1183.8	1614.2
2	575	1035	687	277	422	1244	1706.6
2	575	1035	687	277	423	1367.2	1802
2	575	1035	687	277	424	1437.4	1927.6
2	575	1035	687	277	425	1541.2	2041.2
2	575	1035	687	277	426	1665	2159.6
2	575	1035	687	277	427	1776.2	2270.6
2	575	1035	687	277	428	1881.8	2373.4
2	575	1035	687	277	429	2009.2	2477.2
2	575	1035	687	277	430	2108.2	2554.6
2	575	1035	687	277	431	2235.4	2620.4
2	575	1035	687	277	432	2329.6	2682.4
2	575	1035	687	277	433	2414	2768.4
2	575	1035	687	277	434	2485.6	2848.8
2	575	1035	687	277	435	2532.8	2930.4
2	575	1035	687	277	436	2538.8	3018.2
2	575	1035	687	277	437	2572.6	3087.8
2	575	1035	687	277	438	2623.8	3111.6
2	575	1035	687	277	439	2683.6	3097.4
2	575	1035	687	277	440	2674.6	3093.8
2	575	1035	687	277	441	2619.8	3054.8
2	575	1035	687	277	442	2570.2	2977.6
2	575	1035	687	277	443	2410.2	2864.6
2	575	1035	687	277	444	2203.4	2755.8
2	575	1035	687	277	445	2013.6	2578.2
2	575	1035	687	277	446	1871.2	2404
2	575	1035	687	277	447	1655	2194.8
2	575	1035	687	277	448	1447.8	1976
2	575	1035	687	277	449	1201.4	1675.2
2	575	1035	687	277	450	NaN	NaN
2	575	1035	687	277	451	NaN	NaN
2	575	1035	687	277	452	NaN	NaN
2	575	1035	687	277	453	NaN	NaN
2	575	1035	687	277	454	NaN	NaN
2	575	1035	687	277	455	NaN	NaN
2	575	1035	687	277	456	NaN	NaN
2	575	1035	687	277	457	NaN	NaN
2	575	1035	687	277	458	NaN	NaN
2	575	1035	687	277	459	NaN	NaN
2	575	1035	687	277	460	NaN	NaN
2	575	1035	687	277	461	NaN	NaN
2	575	1035	687	277	462	NaN	NaN
2	575	1035	687	277	463	NaN	NaN
2	575	1035	687	277	464	NaN	NaN
2	575	1035	687	277	465	NaN	NaN
2	575	1035	687	277	466	NaN	NaN
2	575	1035	687	277	467	NaN	NaN
2	575	1035	687	277	468	NaN	NaN
2	575	1035	687	277	469	NaN	NaN
2	575	1035	687	277	470	NaN	NaN
2	575	1035	687	277	471	NaN	NaN
2	575	1035	687	277	472	NaN	NaN
2	575	1035	687	277	473	NaN	NaN
2	575	1035	687	277	474	NaN	NaN
2	575	1035	687	277	475	NaN	NaN
2	575	1035	687	277	476	NaN	NaN
2	575	1035	687	277	477	NaN	NaN
2	575	1035	687	277	478	NaN	NaN
2	575	1035	687	277	479	NaN	NaN
2	575	1035	687	277	480	NaN	NaN
2	575	1035	687	277	481	NaN	NaN
2	575	1035	687	277	482	NaN	NaN
2	575	1035	687	277	483	NaN	NaN
2	575	1035	687	277	484	NaN	NaN
2	575	1035	687	277	485	NaN	NaN
2	575	1035	687	277	486	NaN	NaN
2	575	1035	687	277	487	NaN	NaN
2	575	1035	687	277	488	NaN	NaN
2	575	1035	687	277	489	NaN	NaN
2	575	1035	687	277	490	NaN	NaN
2	575	1035	687	277	491	NaN	NaN
2	575	1035	687	277	492	NaN	NaN
2	575	1035	687	277	493	NaN	NaN
2	575	1035	687	277	494	NaN	NaN
2	575	1035	687	277	495	NaN	NaN
2	575	1035	687	277	496	NaN	NaN
2	575	1035	687	277	497	NaN	NaN
2	575	1035	687	277	498	NaN	NaN
2	575	1035	687	277	499	NaN	NaN
2	575	1035	687	277	500	NaN	NaN
2	575	1035	687	277	501	NaN	NaN
2	575	1035	687	277	502	NaN	NaN
2	575	1035	687	277	503	NaN	NaN
2	575	1035	687	277	504	NaN	NaN
2	575	1035	687	277	505	NaN	NaN
2	575	1035	687	277	506	NaN	NaN
2	575	1035	687	277	507	NaN	NaN
2	575	1035	687	277	508	NaN	NaN
2	575	1035	687	277	509	NaN	NaN
2	575	1035	687	277	510	NaN	NaN
2	575	1035	687	277	511	NaN	NaN
2	575	1035	687	277	512	NaN	NaN
2	575	1035	687	277	513	NaN	NaN
2	575	1035	687	277	514	NaN	NaN
2	575	1035	687	277	515	NaN	NaN
2	575	1035	687	277	516	NaN	NaN
2	575	1035	687	277	517	NaN	NaN
2	575	1035	687	277	518	NaN	NaN
2	575	1035	687	277	519	NaN	NaN
2	575	1035	687	277	520	NaN	NaN
2	575	1035	687	277	521	NaN	NaN
2	575	1035	687	277	522	NaN	NaN
2	575	1035	687	277	523	NaN	NaN
2	575	1035	687	277	524	NaN	NaN
2	575	1035	687	277	525	NaN	NaN
2	575	1035	687	277	526	NaN	NaN
2	575	1035	687	277	527	NaN	NaN
2	575	1035	687	277	528	NaN	NaN
2	575	1035	687	277	529	NaN	NaN
2	575	1035	687	277	530	NaN	NaN
2	575	1035	687	277	531	NaN	NaN
2	575	1035	687	277	532	NaN	NaN
2	575	1035	687	277	533	NaN	NaN
2	575	1035	687	277	534	NaN	NaN
2	575	1035	687	277	535	NaN	NaN
2	575	1035	687	277	536	NaN	NaN
2	575	1035	687	277	537	NaN	NaN
2	575	1035	687	277	538	NaN	NaN
2	575	1035	687	277	539	NaN	NaN
2	575	1035	687	277	540	NaN	NaN
2	575	1035	687	277	541	NaN	NaN
2	575	1035	687	277	542	NaN	NaN
2	575	1035	687	277	543	NaN	NaN
2	575	1035	687	277	544	NaN	NaN
2	575	1035	687	277	545	NaN	NaN
2	575	1035	687	277	546	NaN	NaN
2	575	1035	687	277	547	NaN	NaN
2	575	1035	687	277	548	NaN	NaN
3	714	1180	640	345	1	6995.66666666667	3517.33333333333
3	714	1180	640	345	2	7173	3569.75
3	714	1180	640	345	3	7282.8	3613.8
3	714	1180	640	345	4	7547.6	3707.2
3	714	1180	640	345	5	7728	3749.8
3	714	1180	640	345	6	7837.4	3785.8
3	714	1180	640	345	7	7843.2	3808.2
3	714	1180	640	345	8	7877.4	3827.6
3	714	1180	640	345	9	7861.8	3862.4
3	714	1180	640	345	10	7882	3883
3	714	1180	640	345	11	7846.2	3898.4
3	714	1180	640	345	12	7886.6	3898.2
3	714	1180	640	345	13	7891	3902.8
3	714	1180	640	345	14	7984.2	3881.6
3	714	1180	640	345	15	7984	3880.4
3	714	1180	640	345	16	8008.2	3878
3	714	1180	640	345	17	8049.4	3904.4
3	714	1180	640	345	18	8039.8	3887.2
3	714	1180	640	345	19	8000.2	3917.4
3	714	1180	640	345	20	7985	3891
3	714	1180	640	345	21	7981	3878.2
3	714	1180	640	345	22	7875.2	3828.6
3	714	1180	640	345	23	7875.4	3818.4
3	714	1180	640	345	24	7831.6	3792.4
3	714	1180	640	345	25	7793.8	3793
3	714	1180	640	345	26	7734.2	3800.2
3	714	1180	640	345	27	7687.6	3796.8
3	714	1180	640	345	28	7566.4	3779
3	714	1180	640	345	29	7324.4	3661.6
3	714	1180	640	345	30	6981.8	3491.2
3	714	1180	640	345	31	6549.2	3265.6
3	714	1180	640	345	32	6097.4	3035
3	714	1180	640	345	33	5612.4	2748.6
3	714	1180	640	345	34	5224.8	2534.2
3	714	1180	640	345	35	4909.4	2376.2
3	714	1180	640	345	36	4600.8	2221.2
3	714	1180	640	345	37	4377.4	2085.2
3	714	1180	640	345	38	4173.2	2001.4
3	714	1180	640	345	39	3984.8	1936.4
3	714	1180	640	345	40	3810.2	1881.2
3	714	1180	640	345	41	3747	1858.6
3	714	1180	640	345	42	3696.8	1835.2
3	714	1180	640	345	43	3609.2	1797.2
3	714	1180	640	345	44	3520.2	1741.4
3	714	1180	640	345	45	3471.4	1704.6
3	714	1180	640	345	46	3446.8	1682.6
3	714	1180	640	345	47	3351.4	1669
3	714	1180	640	345	48	3364	1690.2
3	714	1180	640	345	49	3407.2	1716.6
3	714	1180	640	345	50	3458.8	1715
3	714	1180	640	345	51	3457	1703
3	714	1180	640	345	52	3476.2	1715.6
3	714	1180	640	345	53	3505.4	1717.8
3	714	1180	640	345	54	3518.2	1726
3	714	1180	640	345	55	3505.2	1730.8
3	714	1180	640	345	56	3535.6	1756.2
3	714	1180	640	345	57	3543.4	1756
3	714	1180	640	345	58	3498	1744
3	714	1180	640	345	59	3467.6	1728.6
3	714	1180	640	345	60	3413.6	1736.6
3	714	1180	640	345	61	3308.4	1687.6
3	714	1180	640	345	62	3226	1658
3	714	1180	640	345	63	3125	1603.4
3	714	1180	640	345	64	3038.4	1568
3	714	1180	640	345	65	2978.4	1534.2
3	714	1180	640	345	66	2941.8	1537.6
3	714	1180	640	345	67	2944.6	1534.6
3	714	1180	640	345	68	2997	1575.4
3	714	1180	640	345	69	3021.6	1588.4
3	714	1180	640	345	70	3068.4	1613.4
3	714	1180	640	345	71	3101.4	1629.6
3	714	1180	640	345	72	3084.2	1614.6
3	714	1180	640	345	73	3110	1602.2
3	714	1180	640	345	74	3096	1595.2
3	714	1180	640	345	75	3073.8	1576.2
3	714	1180	640	345	76	3086.4	1579.4
3	714	1180	640	345	77	3129.6	1606
3	714	1180	640	345	78	3154.8	1624.2
3	714	1180	640	345	79	3224.8	1657
3	714	1180	640	345	80	3288.4	1672.4
3	714	1180	640	345	81	3298.4	1676.6
3	714	1180	640	345	82	3292.8	1660.6
3	714	1180	640	345	83	3218.2	1664
3	714	1180	640	345	84	3170.4	1644.4
3	714	1180	640	345	85	3082	1614.4
3	714	1180	640	345	86	2996	1578.2
3	714	1180	640	345	87	2971.2	1543.4
3	714	1180	640	345	88	2927.6	1503.4
3	714	1180	640	345	89	2858.4	1483.6
3	714	1180	640	345	90	2831.6	1490
3	714	1180	640	345	91	2845	1487.4
3	714	1180	640	345	92	2811	1486.6
3	714	1180	640	345	93	2792.2	1487.2
3	714	1180	640	345	94	2792.4	1491.4
3	714	1180	640	345	95	2765.4	1484.6
3	714	1180	640	345	96	2754.6	1501.4
3	714	1180	640	345	97	2755.6	1547.2
3	714	1180	640	345	98	2780	1557
3	714	1180	640	345	99	2790.6	1566.6
3	714	1180	640	345	100	2791.8	1547.4
3	714	1180	640	345	101	2759.6	1526.4
3	714	1180	640	345	102	2712.4	1527.8
3	714	1180	640	345	103	2656.4	1522.4
3	714	1180	640	345	104	2596.8	1507.4
3	714	1180	640	345	105	2539.2	1512.6
3	714	1180	640	345	106	2472.2	1486.8
3	714	1180	640	345	107	2403.4	1430.8
3	714	1180	640	345	108	2338.8	1410.4
3	714	1180	640	345	109	2287.2	1380.4
3	714	1180	640	345	110	2225	1349.6
3	714	1180	640	345	111	2189.8	1353.8
3	714	1180	640	345	112	2185.4	1352.2
3	714	1180	640	345	113	2155	1308.6
3	714	1180	640	345	114	2105.2	1266.8
3	714	1180	640	345	115	2115.8	1275.6
3	714	1180	640	345	116	2138.4	1266
3	714	1180	640	345	117	2149.2	1248.8
3	714	1180	640	345	118	2175.4	1302.4
3	714	1180	640	345	119	2277.8	1355.8
3	714	1180	640	345	120	2360.8	1388.2
3	714	1180	640	345	121	2449.8	1425.2
3	714	1180	640	345	122	2550.4	1497.2
3	714	1180	640	345	123	2675.8	1543.6
3	714	1180	640	345	124	2795.8	1624.4
3	714	1180	640	345	125	2885.8	1718
3	714	1180	640	345	126	3046	1797.6
3	714	1180	640	345	127	3175.2	1845.4
3	714	1180	640	345	128	3291.2	1884.4
3	714	1180	640	345	129	3399.2	1932.6
3	714	1180	640	345	130	3528.4	1956.2
3	714	1180	640	345	131	3604.4	1991.8
3	714	1180	640	345	132	3725.2	2040
3	714	1180	640	345	133	3849	2094.2
3	714	1180	640	345	134	3943.2	2133.4
3	714	1180	640	345	135	3982.4	2172.2
3	714	1180	640	345	136	3979.8	2187.8
3	714	1180	640	345	137	3960.8	2206.8
3	714	1180	640	345	138	3924.8	2222.6
3	714	1180	640	345	139	3913.4	2245
3	714	1180	640	345	140	4007	2263.4
3	714	1180	640	345	141	4012.6	2286.6
3	714	1180	640	345	142	4069.4	2276.2
3	714	1180	640	345	143	4111.4	2271.4
3	714	1180	640	345	144	4102.6	2264.2
3	714	1180	640	345	145	4074.6	2252.2
3	714	1180	640	345	146	4115.6	2281.4
3	714	1180	640	345	147	4173.2	2331.4
3	714	1180	640	345	148	4222.4	2378.2
3	714	1180	640	345	149	4244.6	2418.8
3	714	1180	640	345	150	4261.6	2447.6
3	714	1180	640	345	151	4331	2480
3	714	1180	640	345	152	4326.4	2515.4
3	714	1180	640	345	153	4359.2	2554
3	714	1180	640	345	154	4413.6	2552.2
3	714	1180	640	345	155	4424.6	2553.6
3	714	1180	640	345	156	4382.2	2519
3	714	1180	640	345	157	4297.4	2478
3	714	1180	640	345	158	4191	2423
3	714	1180	640	345	159	4061.2	2398.8
3	714	1180	640	345	160	3895	2344.4
3	714	1180	640	345	161	3725.6	2305.8
3	714	1180	640	345	162	3575.2	2254.6
3	714	1180	640	345	163	3453.2	2203
3	714	1180	640	345	164	3326.8	2124.2
3	714	1180	640	345	165	3249.6	2090.8
3	714	1180	640	345	166	3174.4	2049.8
3	714	1180	640	345	167	3104.4	1992.4
3	714	1180	640	345	168	3033.8	1947.6
3	714	1180	640	345	169	2984.2	1938.8
3	714	1180	640	345	170	2979.2	1932.4
3	714	1180	640	345	171	2995.6	1917
3	714	1180	640	345	172	3057.6	1974.2
3	714	1180	640	345	173	3138.8	2048.8
3	714	1180	640	345	174	3241.6	2088
3	714	1180	640	345	175	3346.6	2134.6
3	714	1180	640	345	176	3472.6	2231.6
3	714	1180	640	345	177	3593	2313
3	714	1180	640	345	178	3708	2365
3	714	1180	640	345	179	3779.6	2449.2
3	714	1180	640	345	180	3809.8	2506.6
3	714	1180	640	345	181	3807.2	2507
3	714	1180	640	345	182	3751.2	2497.4
3	714	1180	640	345	183	3698.2	2510.4
3	714	1180	640	345	184	3716.8	2496.6
3	714	1180	640	345	185	3711.8	2496.2
3	714	1180	640	345	186	3740.2	2505.2
3	714	1180	640	345	187	3781.8	2537.8
3	714	1180	640	345	188	3790.6	2519.2
3	714	1180	640	345	189	3750.2	2528.2
3	714	1180	640	345	190	3773.4	2529.4
3	714	1180	640	345	191	3731.8	2560.8
3	714	1180	640	345	192	3702.6	2565.2
3	714	1180	640	345	193	3686.2	2586.4
3	714	1180	640	345	194	3641.8	2567.6
3	714	1180	640	345	195	3544.2	2560.6
3	714	1180	640	345	196	3492.6	2510.2
3	714	1180	640	345	197	3452.8	2506
3	714	1180	640	345	198	3420	2484
3	714	1180	640	345	199	3376	2458.6
3	714	1180	640	345	200	3343.6	2416.8
3	714	1180	640	345	201	3274.4	2410
3	714	1180	640	345	202	3244.8	2392.8
3	714	1180	640	345	203	3183.4	2382
3	714	1180	640	345	204	3167	2381
3	714	1180	640	345	205	3149.8	2434.4
3	714	1180	640	345	206	3188.6	2504
3	714	1180	640	345	207	3134.6	2462.4
3	714	1180	640	345	208	3153	2474.6
3	714	1180	640	345	209	3186	2510.8
3	714	1180	640	345	210	3208	2514
3	714	1180	640	345	211	3199.4	2453.6
3	714	1180	640	345	212	3242.8	2504.8
3	714	1180	640	345	213	3225	2526.4
3	714	1180	640	345	214	3222.8	2549.4
3	714	1180	640	345	215	3207.2	2552
3	714	1180	640	345	216	3256.8	2603.2
3	714	1180	640	345	217	3271.6	2614.8
3	714	1180	640	345	218	3288.4	2638.4
3	714	1180	640	345	219	3275.6	2636
3	714	1180	640	345	220	3267	2661.2
3	714	1180	640	345	221	3194	2668.2
3	714	1180	640	345	222	3142.8	2652
3	714	1180	640	345	223	3125.4	2640.4
3	714	1180	640	345	224	3102.8	2658.2
3	714	1180	640	345	225	3168.6	2651.4
3	714	1180	640	345	226	3183.2	2619
3	714	1180	640	345	227	3170.8	2613.8
3	714	1180	640	345	228	3191.6	2615.6
3	714	1180	640	345	229	3203.6	2636.8
3	714	1180	640	345	230	3153.2	2620.4
3	714	1180	640	345	231	3143.2	2641
3	714	1180	640	345	232	3174.6	2668.4
3	714	1180	640	345	233	3096	2689.8
3	714	1180	640	345	234	3075.6	2660.6
3	714	1180	640	345	235	3056.8	2674.4
3	714	1180	640	345	236	3057	2686
3	714	1180	640	345	237	3034.8	2711.4
3	714	1180	640	345	238	3078.4	2677.6
3	714	1180	640	345	239	3033.4	2691
3	714	1180	640	345	240	2996.2	2706.8
3	714	1180	640	345	241	2955.2	2726.4
3	714	1180	640	345	242	2928.8	2680.8
3	714	1180	640	345	243	2854.8	2681.6
3	714	1180	640	345	244	2867.6	2676
3	714	1180	640	345	245	2874.4	2663.6
3	714	1180	640	345	246	2804.4	2629.8
3	714	1180	640	345	247	2759.4	2641.4
3	714	1180	640	345	248	2742.8	2661.6
3	714	1180	640	345	249	2683.6	2652.6
3	714	1180	640	345	250	2663.6	2645.8
3	714	1180	640	345	251	2716	2647.4
3	714	1180	640	345	252	2719	2640.2
3	714	1180	640	345	253	2703.4	2623.6
3	714	1180	640	345	254	2731.4	2603
3	714	1180	640	345	255	2686.6	2607.4
3	714	1180	640	345	256	2635.4	2591.6
3	714	1180	640	345	257	2620.2	2589.4
3	714	1180	640	345	258	2662.4	2602
3	714	1180	640	345	259	2593.4	2598
3	714	1180	640	345	260	2574.6	2583.2
3	714	1180	640	345	261	2609	2619.4
3	714	1180	640	345	262	2572.2	2598.6
3	714	1180	640	345	263	2531.2	2583
3	714	1180	640	345	264	2540.2	2617.4
3	714	1180	640	345	265	2573	2618.4
3	714	1180	640	345	266	2518.2	2611
3	714	1180	640	345	267	2538.4	2631.6
3	714	1180	640	345	268	2542	2635
3	714	1180	640	345	269	2568.2	2614.2
3	714	1180	640	345	270	2528	2632.2
3	714	1180	640	345	271	2510.6	2565.4
3	714	1180	640	345	272	2471.6	2529.2
3	714	1180	640	345	273	2443	2489.8
3	714	1180	640	345	274	2388.6	2463.8
3	714	1180	640	345	275	2411	2450.4
3	714	1180	640	345	276	2421	2509.8
3	714	1180	640	345	277	2448.8	2546.2
3	714	1180	640	345	278	2439.4	2577.8
3	714	1180	640	345	279	2426.6	2589.4
3	714	1180	640	345	280	2373.8	2569.8
3	714	1180	640	345	281	2331.4	2534.6
3	714	1180	640	345	282	2280.4	2528.8
3	714	1180	640	345	283	2244.4	2499.2
3	714	1180	640	345	284	2231.8	2482
3	714	1180	640	345	285	2171.2	2472.6
3	714	1180	640	345	286	2193.8	2466.4
3	714	1180	640	345	287	2186.4	2473.4
3	714	1180	640	345	288	2185.2	2445.6
3	714	1180	640	345	289	2182.6	2435.2
3	714	1180	640	345	290	2226.8	2461.6
3	714	1180	640	345	291	2227.2	2440.6
3	714	1180	640	345	292	2211.2	2400
3	714	1180	640	345	293	2161.2	2423.6
3	714	1180	640	345	294	2097.4	2414.4
3	714	1180	640	345	295	2080.6	2382.8
3	714	1180	640	345	296	2048	2405.8
3	714	1180	640	345	297	2025.8	2429.4
3	714	1180	640	345	298	2105	2422.2
3	714	1180	640	345	299	2153.8	2419.6
3	714	1180	640	345	300	2128	2418.8
3	714	1180	640	345	301	2132.2	2431.2
3	714	1180	640	345	302	2133.2	2442.8
3	714	1180	640	345	303	2048.4	2457.8
3	714	1180	640	345	304	2042.8	2458.8
3	714	1180	640	345	305	2045.4	2449
3	714	1180	640	345	306	2020.2	2437
3	714	1180	640	345	307	2012.4	2384.4
3	714	1180	640	345	308	2062.8	2361.2
3	714	1180	640	345	309	2085.2	2360.8
3	714	1180	640	345	310	2082.8	2372.2
3	714	1180	640	345	311	2066.6	2358
3	714	1180	640	345	312	2045.8	2399.8
3	714	1180	640	345	313	2001	2387.8
3	714	1180	640	345	314	1916.2	2419.6
3	714	1180	640	345	315	1906	2396.2
3	714	1180	640	345	316	1933.6	2399.4
3	714	1180	640	345	317	1933.4	2376
3	714	1180	640	345	318	1983.8	2420.6
3	714	1180	640	345	319	2038.4	2429
3	714	1180	640	345	320	2076	2462.2
3	714	1180	640	345	321	2123.6	2485.8
3	714	1180	640	345	322	2179.8	2529.2
3	714	1180	640	345	323	2208.8	2531.6
3	714	1180	640	345	324	2239.2	2533.8
3	714	1180	640	345	325	2228.2	2547
3	714	1180	640	345	326	2142.2	2525.4
3	714	1180	640	345	327	2095.4	2466.6
3	714	1180	640	345	328	1982	2415.6
3	714	1180	640	345	329	1906.6	2362
3	714	1180	640	345	330	1849.2	2310.8
3	714	1180	640	345	331	1808.8	2280.4
3	714	1180	640	345	332	1792.2	2299.8
3	714	1180	640	345	333	1821.4	2316
3	714	1180	640	345	334	1833	2317
3	714	1180	640	345	335	1827.6	2292
3	714	1180	640	345	336	1853	2327
3	714	1180	640	345	337	1836	2333.2
3	714	1180	640	345	338	1808.6	2339.4
3	714	1180	640	345	339	1795.2	2356
3	714	1180	640	345	340	1803.4	2401
3	714	1180	640	345	341	1864.2	2409.2
3	714	1180	640	345	342	1904.4	2438.6
3	714	1180	640	345	343	1923	2470.8
3	714	1180	640	345	344	1998.4	2501.4
3	714	1180	640	345	345	2024.4	2549.2
3	714	1180	640	345	346	2021.6	2576.6
3	714	1180	640	345	347	2036.4	2576.4
3	714	1180	640	345	348	2061.6	2594.4
3	714	1180	640	345	349	2049.6	2633.4
3	714	1180	640	345	350	2061.4	2649.2
3	714	1180	640	345	351	2032.2	2657.2
3	714	1180	640	345	352	2020	2636.6
3	714	1180	640	345	353	1985.2	2600.8
3	714	1180	640	345	354	1902.8	2548.2
3	714	1180	640	345	355	1870	2456.6
3	714	1180	640	345	356	1820.2	2390
3	714	1180	640	345	357	1754.8	2335.4
3	714	1180	640	345	358	1724.8	2320.8
3	714	1180	640	345	359	1713.4	2271
3	714	1180	640	345	360	1691.2	2246.2
3	714	1180	640	345	361	1668.4	2249
3	714	1180	640	345	362	1626.6	2240.2
3	714	1180	640	345	363	1604.4	2204.6
3	714	1180	640	345	364	1564	2204.8
3	714	1180	640	345	365	1529.2	2215.4
3	714	1180	640	345	366	1521.6	2189
3	714	1180	640	345	367	1533.4	2169.8
3	714	1180	640	345	368	1515.4	2145.8
3	714	1180	640	345	369	1535.6	2152.4
3	714	1180	640	345	370	1530.8	2135
3	714	1180	640	345	371	1495.4	2125.6
3	714	1180	640	345	372	1503.2	2146.8
3	714	1180	640	345	373	1526.2	2170
3	714	1180	640	345	374	1483.4	2146.2
3	714	1180	640	345	375	1432.2	2132
3	714	1180	640	345	376	1417.6	2118.4
3	714	1180	640	345	377	1385.8	2084.2
3	714	1180	640	345	378	1346.4	2063
3	714	1180	640	345	379	1355.4	2040.2
3	714	1180	640	345	380	1367.2	2032.4
3	714	1180	640	345	381	1364.2	2040.8
3	714	1180	640	345	382	1344.6	2056
3	714	1180	640	345	383	1330.6	2058.8
3	714	1180	640	345	384	1328.4	2082.2
3	714	1180	640	345	385	1324.4	2090
3	714	1180	640	345	386	1360.8	2054.8
3	714	1180	640	345	387	1372.4	2026.6
3	714	1180	640	345	388	1373.4	1998.2
3	714	1180	640	345	389	1364	1971.4
3	714	1180	640	345	390	1370.6	1959.2
3	714	1180	640	345	391	1343.2	1926.4
3	714	1180	640	345	392	1340	1939
3	714	1180	640	345	393	1316	1920.2
3	714	1180	640	345	394	1306.6	1895.4
3	714	1180	640	345	395	1280.8	1844.2
3	714	1180	640	345	396	1242.4	1848.2
3	714	1180	640	345	397	1214.2	1810.4
3	714	1180	640	345	398	1210.2	1791.6
3	714	1180	640	345	399	1193.2	1775.4
3	714	1180	640	345	400	1195.2	1831.6
3	714	1180	640	345	401	1200.6	1847.2
3	714	1180	640	345	402	1227.8	1830.4
3	714	1180	640	345	403	1229.4	1819.6
3	714	1180	640	345	404	1235.4	1825.2
3	714	1180	640	345	405	1225.8	1776
3	714	1180	640	345	406	1185.6	1738.8
3	714	1180	640	345	407	1163.2	1729.2
3	714	1180	640	345	408	1116	1726
3	714	1180	640	345	409	1120.6	1695.2
3	714	1180	640	345	410	1087.4	1682
3	714	1180	640	345	411	1121.8	1661.4
3	714	1180	640	345	412	1121.6	1664.8
3	714	1180	640	345	413	1161.8	1670.4
3	714	1180	640	345	414	1139.2	1684.4
3	714	1180	640	345	415	1210	1755.4
3	714	1180	640	345	416	1309.4	1865.6
3	714	1180	640	345	417	1425.6	1967
3	714	1180	640	345	418	1559	2111.4
3	714	1180	640	345	419	1731	2261.2
3	714	1180	640	345	420	1878.4	2405
3	714	1180	640	345	421	1952.6	2538.6
3	714	1180	640	345	422	2034.6	2654.8
3	714	1180	640	345	423	2087	2778.2
3	714	1180	640	345	424	2120.6	2918.2
3	714	1180	640	345	425	2197.6	3032
3	714	1180	640	345	426	2272.4	3176
3	714	1180	640	345	427	2328.8	3289
3	714	1180	640	345	428	2415	3351.4
3	714	1180	640	345	429	2521.4	3428
3	714	1180	640	345	430	2536.4	3484.2
3	714	1180	640	345	431	2612.8	3560.8
3	714	1180	640	345	432	2734.4	3705.8
3	714	1180	640	345	433	2837.8	3844.6
3	714	1180	640	345	434	2908	3971.6
3	714	1180	640	345	435	3035.4	4107.2
3	714	1180	640	345	436	3140.6	4232.2
3	714	1180	640	345	437	3165.4	4292.8
3	714	1180	640	345	438	3177	4348.8
3	714	1180	640	345	439	3173.2	4344.6
3	714	1180	640	345	440	3105.4	4316
3	714	1180	640	345	441	2970	4174
3	714	1180	640	345	442	2862.4	4060.6
3	714	1180	640	345	443	2703.8	3896.4
3	714	1180	640	345	444	2587.2	3717.8
3	714	1180	640	345	445	2425	3452
3	714	1180	640	345	446	2216.2	3191
3	714	1180	640	345	447	1902.6	2814.8
3	714	1180	640	345	448	1609.2	2414
3	714	1180	640	345	449	1236.6	1951.8
3	714	1180	640	345	450	NaN	NaN
3	714	1180	640	345	451	NaN	NaN
3	714	1180	640	345	452	NaN	NaN
3	714	1180	640	345	453	NaN	NaN
3	714	1180	640	345	454	NaN	NaN
3	714	1180	640	345	455	NaN	NaN
3	714	1180	640	345	456	NaN	NaN
3	714	1180	640	345	457	NaN	NaN
3	714	1180	640	345	458	NaN	NaN
3	714	1180	640	345	459	NaN	NaN
3	714	1180	640	345	460	NaN	NaN
3	714	1180	640	345	461	NaN	NaN
3	714	1180	640	345	462	NaN	NaN
3	714	1180	640	345	463	NaN	NaN
3	714	1180	640	345	464	NaN	NaN
3	714	1180	640	345	465	NaN	NaN
3	714	1180	640	345	466	NaN	NaN
3	714	1180	640	345	467	NaN	NaN
3	714	1180	640	345	468	NaN	NaN
3	714	1180	640	345	469	NaN	NaN
3	714	1180	640	345	470	NaN	NaN
3	714	1180	640	345	471	NaN	NaN
3	714	1180	640	345	472	NaN	NaN
3	714	1180	640	345	473	NaN	NaN
3	714	1180	640	345	474	NaN	NaN
3	714	1180	640	345	475	NaN	NaN
3	714	1180	640	345	476	NaN	NaN
3	714	1180	640	345	477	NaN	NaN
3	714	1180	640	345	478	NaN	NaN
3	714	1180	640	345	479	NaN	NaN
3	714	1180	640	345	480	NaN	NaN
3	714	1180	640	345	481	NaN	NaN
3	714	1180	640	345	482	NaN	NaN
3	714	1180	640	345	483	NaN	NaN
3	714	1180	640	345	484	NaN	NaN
3	714	1180	640	345	485	NaN	NaN
3	714	1180	640	345	486	NaN	NaN
3	714	1180	640	345	487	NaN	NaN
3	714	1180	640	345	488	NaN	NaN
3	714	1180	640	345	489	NaN	NaN
3	714	1180	640	345	490	NaN	NaN
3	714	1180	640	345	491	NaN	NaN
3	714	1180	640	345	492	NaN	NaN
3	714	1180	640	345	493	NaN	NaN
3	714	1180	640	345	494	NaN	NaN
3	714	1180	640	345	495	NaN	NaN
3	714	1180	640	345	496	NaN	NaN
3	714	1180	640	345	497	NaN	NaN
3	714	1180	640	345	498	NaN	NaN
3	714	1180	640	345	499	NaN	NaN
3	714	1180	640	345	500	NaN	NaN
3	714	1180	640	345	501	NaN	NaN
3	714	1180	640	345	502	NaN	NaN
3	714	1180	640	345	503	NaN	NaN
3	714	1180	640	345	504	NaN	NaN
3	714	1180	640	345	505	NaN	NaN
3	714	1180	640	345	506	NaN	NaN
3	714	1180	640	345	507	NaN	NaN
3	714	1180	640	345	508	NaN	NaN
3	714	1180	640	345	509	NaN	NaN
3	714	1180	640	345	510	NaN	NaN
3	714	1180	640	345	511	NaN	NaN
3	714	1180	640	345	512	NaN	NaN
3	714	1180	640	345	513	NaN	NaN
3	714	1180	640	345	514	NaN	NaN
3	714	1180	640	345	515	NaN	NaN
3	714	1180	640	345	516	NaN	NaN
3	714	1180	640	345	517	NaN	NaN
3	714	1180	640	345	518	NaN	NaN
3	714	1180	640	345	519	NaN	NaN
3	714	1180	640	345	520	NaN	NaN
3	714	1180	640	345	521	NaN	NaN
3	714	1180	640	345	522	NaN	NaN
3	714	1180	640	345	523	NaN	NaN
3	714	1180	640	345	524	NaN	NaN
3	714	1180	640	345	525	NaN	NaN
3	714	1180	640	345	526	NaN	NaN
3	714	1180	640	345	527	NaN	NaN
3	714	1180	640	345	528	NaN	NaN
3	714	1180	640	345	529	NaN	NaN
3	714	1180	640	345	530	NaN	NaN
3	714	1180	640	345	531	NaN	NaN
3	714	1180	640	345	532	NaN	NaN
3	714	1180	640	345	533	NaN	NaN
3	714	1180	640	345	534	NaN	NaN
3	714	1180	640	345	535	NaN	NaN
3	714	1180	640	345	536	NaN	NaN
3	714	1180	640	345	537	NaN	NaN
3	714	1180	640	345	538	NaN	NaN
3	714	1180	640	345	539	NaN	NaN
3	714	1180	640	345	540	NaN	NaN
3	714	1180	640	345	541	NaN	NaN
3	714	1180	640	345	542	NaN	NaN
3	714	1180	640	345	543	NaN	NaN
3	714	1180	640	345	544	NaN	NaN
3	714	1180	640	345	545	NaN	NaN
3	714	1180	640	345	546	NaN	NaN
3	714	1180	640	345	547	NaN	NaN
3	714	1180	640	345	548	NaN	NaN
4	880	1400	932	123	1	3982.33333333333	1973.66666666667
4	880	1400	932	123	2	4115.25	2007.75
4	880	1400	932	123	3	4158	2055.4
4	880	1400	932	123	4	4297.2	2133.2
4	880	1400	932	123	5	4395.2	2181.8
4	880	1400	932	123	6	4482	2189.2
4	880	1400	932	123	7	4484.4	2227.4
4	880	1400	932	123	8	4518.8	2205.8
4	880	1400	932	123	9	4512.8	2198
4	880	1400	932	123	10	4501	2216.2
4	880	1400	932	123	11	4501.6	2245
4	880	1400	932	123	12	4509.6	2226.6
4	880	1400	932	123	13	4544.6	2265.4
4	880	1400	932	123	14	4545	2295.6
4	880	1400	932	123	15	4536	2316
4	880	1400	932	123	16	4523.4	2307.6
4	880	1400	932	123	17	4492.2	2320.2
4	880	1400	932	123	18	4442.4	2292.6
4	880	1400	932	123	19	4462.8	2266.4
4	880	1400	932	123	20	4416.8	2204.8
4	880	1400	932	123	21	4376.6	2165.2
4	880	1400	932	123	22	4277.8	2120
4	880	1400	932	123	23	4066	2023.2
4	880	1400	932	123	24	3797.6	1906.8
4	880	1400	932	123	25	3525.4	1771
4	880	1400	932	123	26	3256	1639.2
4	880	1400	932	123	27	2995.2	1482
4	880	1400	932	123	28	2844	1392
4	880	1400	932	123	29	2650.6	1291.8
4	880	1400	932	123	30	2527.2	1246.2
4	880	1400	932	123	31	2352.8	1170.6
4	880	1400	932	123	32	2222.8	1125.8
4	880	1400	932	123	33	2066	1065.8
4	880	1400	932	123	34	1960.4	1013.4
4	880	1400	932	123	35	1829.6	959.2
4	880	1400	932	123	36	1747.6	921.4
4	880	1400	932	123	37	1667.4	880
4	880	1400	932	123	38	1611.8	850
4	880	1400	932	123	39	1604.6	832
4	880	1400	932	123	40	1627.4	845.4
4	880	1400	932	123	41	1639.6	860.8
4	880	1400	932	123	42	1671.2	859.8
4	880	1400	932	123	43	1697	884.8
4	880	1400	932	123	44	1707.2	926.4
4	880	1400	932	123	45	1744.2	945.6
4	880	1400	932	123	46	1791.2	972.4
4	880	1400	932	123	47	1850.6	1024.8
4	880	1400	932	123	48	1908	1050.2
4	880	1400	932	123	49	1960.6	1061.8
4	880	1400	932	123	50	1956	1054.2
4	880	1400	932	123	51	1977	1083.4
4	880	1400	932	123	52	1975.8	1104.6
4	880	1400	932	123	53	2002.6	1115.2
4	880	1400	932	123	54	2011.8	1122
4	880	1400	932	123	55	2051.8	1165.4
4	880	1400	932	123	56	2075.2	1152.6
4	880	1400	932	123	57	2102.8	1150.2
4	880	1400	932	123	58	2123	1175.2
4	880	1400	932	123	59	2151.8	1202.6
4	880	1400	932	123	60	2183.2	1213.6
4	880	1400	932	123	61	2202.4	1247.4
4	880	1400	932	123	62	2236.8	1265.8
4	880	1400	932	123	63	2265.8	1282.8
4	880	1400	932	123	64	2312.4	1299
4	880	1400	932	123	65	2351.4	1307.2
4	880	1400	932	123	66	2388.4	1309
4	880	1400	932	123	67	2390.8	1303.2
4	880	1400	932	123	68	2344	1280.2
4	880	1400	932	123	69	2280.6	1265.2
4	880	1400	932	123	70	2234.4	1238
4	880	1400	932	123	71	2197.2	1221
4	880	1400	932	123	72	2149.4	1209.8
4	880	1400	932	123	73	2152.2	1204.6
4	880	1400	932	123	74	2170	1205.6
4	880	1400	932	123	75	2143.4	1205.2
4	880	1400	932	123	76	2124.4	1213.4
4	880	1400	932	123	77	2107	1212.6
4	880	1400	932	123	78	2110.6	1208.4
4	880	1400	932	123	79	2161.2	1236.6
4	880	1400	932	123	80	2308.8	1328.4
4	880	1400	932	123	81	2437	1371.4
4	880	1400	932	123	82	2578.6	1405.6
4	880	1400	932	123	83	2692.6	1443.8
4	880	1400	932	123	84	2705.6	1443.6
4	880	1400	932	123	85	2633.8	1395.8
4	880	1400	932	123	86	2573.6	1385
4	880	1400	932	123	87	2533.6	1398
4	880	1400	932	123	88	2496.8	1425
4	880	1400	932	123	89	2482.4	1430.6
4	880	1400	932	123	90	2463.6	1446.6
4	880	1400	932	123	91	2401	1418.2
4	880	1400	932	123	92	2337	1400.8
4	880	1400	932	123	93	2278.4	1374
4	880	1400	932	123	94	2238.6	1354.4
4	880	1400	932	123	95	2215	1328.6
4	880	1400	932	123	96	2231.6	1343.2
4	880	1400	932	123	97	2258.2	1353.6
4	880	1400	932	123	98	2271.6	1355.4
4	880	1400	932	123	99	2246.4	1337.6
4	880	1400	932	123	100	2226	1332.4
4	880	1400	932	123	101	2149.2	1302.2
4	880	1400	932	123	102	2062	1268.6
4	880	1400	932	123	103	1988.4	1225
4	880	1400	932	123	104	1933.2	1204.2
4	880	1400	932	123	105	1896.8	1187.2
4	880	1400	932	123	106	1925.2	1186.8
4	880	1400	932	123	107	1935.4	1176.2
4	880	1400	932	123	108	1951	1189.4
4	880	1400	932	123	109	1952.8	1219.2
4	880	1400	932	123	110	1962	1219.6
4	880	1400	932	123	111	1958.6	1240.6
4	880	1400	932	123	112	1942.2	1267
4	880	1400	932	123	113	1928.6	1266.6
4	880	1400	932	123	114	1945.8	1253.2
4	880	1400	932	123	115	1916.2	1244.6
4	880	1400	932	123	116	1859.6	1208.2
4	880	1400	932	123	117	1825.2	1169.6
4	880	1400	932	123	118	1770.2	1155
4	880	1400	932	123	119	1710.4	1130.4
4	880	1400	932	123	120	1673	1108
4	880	1400	932	123	121	1669.8	1095.4
4	880	1400	932	123	122	1671.2	1096.6
4	880	1400	932	123	123	1708.8	1112
4	880	1400	932	123	124	1752.8	1137.4
4	880	1400	932	123	125	1770.2	1160
4	880	1400	932	123	126	1802.2	1186.4
4	880	1400	932	123	127	1831	1203.4
4	880	1400	932	123	128	1818.2	1208.8
4	880	1400	932	123	129	1794.4	1195.8
4	880	1400	932	123	130	1786.4	1187.4
4	880	1400	932	123	131	1761.2	1194
4	880	1400	932	123	132	1734.8	1209.6
4	880	1400	932	123	133	1717.2	1215.6
4	880	1400	932	123	134	1714.8	1221.8
4	880	1400	932	123	135	1733.8	1231.4
4	880	1400	932	123	136	1723.6	1223.8
4	880	1400	932	123	137	1707.6	1196.2
4	880	1400	932	123	138	1686.4	1168
4	880	1400	932	123	139	1652	1151.6
4	880	1400	932	123	140	1601.8	1132.4
4	880	1400	932	123	141	1599.8	1139
4	880	1400	932	123	142	1592.4	1146.8
4	880	1400	932	123	143	1620.8	1167.4
4	880	1400	932	123	144	1636.8	1185.2
4	880	1400	932	123	145	1664.4	1224.2
4	880	1400	932	123	146	1651.8	1234.4
4	880	1400	932	123	147	1658.8	1238.2
4	880	1400	932	123	148	1661.4	1225.4
4	880	1400	932	123	149	1652.2	1236.8
4	880	1400	932	123	150	1646.2	1226.4
4	880	1400	932	123	151	1654	1214.6
4	880	1400	932	123	152	1647.6	1229.8
4	880	1400	932	123	153	1626.8	1237.2
4	880	1400	932	123	154	1641.8	1247.8
4	880	1400	932	123	155	1657.6	1251.2
4	880	1400	932	123	156	1695.6	1291.4
4	880	1400	932	123	157	1761.4	1354
4	880	1400	932	123	158	1815.4	1428.8
4	880	1400	932	123	159	1911.4	1499.4
4	880	1400	932	123	160	1983.6	1579
4	880	1400	932	123	161	2074.6	1642.6
4	880	1400	932	123	162	2157.2	1675.6
4	880	1400	932	123	163	2222.4	1712.2
4	880	1400	932	123	164	2241.4	1734.8
4	880	1400	932	123	165	2285.2	1746
4	880	1400	932	123	166	2310.8	1766.6
4	880	1400	932	123	167	2312.6	1794.2
4	880	1400	932	123	168	2322	1815.4
4	880	1400	932	123	169	2329	1830.8
4	880	1400	932	123	170	2307.8	1862
4	880	1400	932	123	171	2276.8	1868.8
4	880	1400	932	123	172	2256.4	1869.6
4	880	1400	932	123	173	2274.6	1873.6
4	880	1400	932	123	174	2314.6	1906.4
4	880	1400	932	123	175	2350	1922
4	880	1400	932	123	176	2373	1932
4	880	1400	932	123	177	2390.6	1934.8
4	880	1400	932	123	178	2398	1978.8
4	880	1400	932	123	179	2397.6	2003.6
4	880	1400	932	123	180	2399.4	2029.6
4	880	1400	932	123	181	2385	2055
4	880	1400	932	123	182	2379.6	2085.8
4	880	1400	932	123	183	2379.2	2064.4
4	880	1400	932	123	184	2337.8	2046.8
4	880	1400	932	123	185	2302.2	2035.8
4	880	1400	932	123	186	2269.8	2031
4	880	1400	932	123	187	2256.4	2003.2
4	880	1400	932	123	188	2176.4	2012
4	880	1400	932	123	189	2187.4	2024.8
4	880	1400	932	123	190	2190.4	2027.2
4	880	1400	932	123	191	2184	2027.2
4	880	1400	932	123	192	2170.4	2041.4
4	880	1400	932	123	193	2152.2	1968.8
4	880	1400	932	123	194	2061.6	1926.6
4	880	1400	932	123	195	1989	1895.6
4	880	1400	932	123	196	1970.6	1837.8
4	880	1400	932	123	197	1896	1789.6
4	880	1400	932	123	198	1873	1789.2
4	880	1400	932	123	199	1817	1741.8
4	880	1400	932	123	200	1754.4	1695.2
4	880	1400	932	123	201	1666.4	1680.6
4	880	1400	932	123	202	1631.6	1656.4
4	880	1400	932	123	203	1572.8	1652.2
4	880	1400	932	123	204	1543.6	1616.2
4	880	1400	932	123	205	1524.4	1554.6
4	880	1400	932	123	206	1487.2	1494
4	880	1400	932	123	207	1434.4	1468.2
4	880	1400	932	123	208	1397	1419
4	880	1400	932	123	209	1377.4	1405.6
4	880	1400	932	123	210	1320.6	1382.4
4	880	1400	932	123	211	1289.8	1387.6
4	880	1400	932	123	212	1235.6	1313.2
4	880	1400	932	123	213	1211.2	1293.6
4	880	1400	932	123	214	1214	1311
4	880	1400	932	123	215	1244.6	1330.2
4	880	1400	932	123	216	1267.6	1323.6
4	880	1400	932	123	217	1295	1375
4	880	1400	932	123	218	1317.6	1374.4
4	880	1400	932	123	219	1278.8	1316.8
4	880	1400	932	123	220	1266	1355.6
4	880	1400	932	123	221	1251.4	1385.6
4	880	1400	932	123	222	1282	1404
4	880	1400	932	123	223	1274.4	1413.4
4	880	1400	932	123	224	1297.4	1456.8
4	880	1400	932	123	225	1312.2	1473.2
4	880	1400	932	123	226	1328.4	1494.8
4	880	1400	932	123	227	1342.2	1519.4
4	880	1400	932	123	228	1348.6	1571
4	880	1400	932	123	229	1358	1615.6
4	880	1400	932	123	230	1363.2	1600.4
4	880	1400	932	123	231	1358	1606.4
4	880	1400	932	123	232	1333	1614.8
4	880	1400	932	123	233	1348.6	1626.6
4	880	1400	932	123	234	1342.2	1593.6
4	880	1400	932	123	235	1334.8	1629.6
4	880	1400	932	123	236	1364.4	1658.8
4	880	1400	932	123	237	1354.2	1649.6
4	880	1400	932	123	238	1348.6	1664
4	880	1400	932	123	239	1344.6	1689
4	880	1400	932	123	240	1357.6	1683.8
4	880	1400	932	123	241	1334	1645.8
4	880	1400	932	123	242	1362.8	1655.8
4	880	1400	932	123	243	1358.8	1615.8
4	880	1400	932	123	244	1370	1681
4	880	1400	932	123	245	1357.6	1730.6
4	880	1400	932	123	246	1382.6	1795.8
4	880	1400	932	123	247	1382.6	1838
4	880	1400	932	123	248	1406.2	1892.8
4	880	1400	932	123	249	1404	1896
4	880	1400	932	123	250	1397.8	1869.4
4	880	1400	932	123	251	1382.2	1832.2
4	880	1400	932	123	252	1368.6	1813.4
4	880	1400	932	123	253	1361.4	1822.6
4	880	1400	932	123	254	1363.4	1791.8
4	880	1400	932	123	255	1374.6	1810
4	880	1400	932	123	256	1364.8	1826.6
4	880	1400	932	123	257	1386.2	1911.4
4	880	1400	932	123	258	1384.6	1938.2
4	880	1400	932	123	259	1385.4	1995
4	880	1400	932	123	260	1381.4	2024.2
4	880	1400	932	123	261	1383.8	2067.6
4	880	1400	932	123	262	1383.6	2023
4	880	1400	932	123	263	1389.2	2014.4
4	880	1400	932	123	264	1428.6	2020.6
4	880	1400	932	123	265	1439.8	2029.8
4	880	1400	932	123	266	1474.2	2046.2
4	880	1400	932	123	267	1458.4	2043.8
4	880	1400	932	123	268	1443.8	2116.8
4	880	1400	932	123	269	1445.2	2142
4	880	1400	932	123	270	1447.8	2177
4	880	1400	932	123	271	1428.6	2182.8
4	880	1400	932	123	272	1447.4	2230
4	880	1400	932	123	273	1462.6	2225
4	880	1400	932	123	274	1432.2	2210
4	880	1400	932	123	275	1442.4	2185.6
4	880	1400	932	123	276	1447.8	2184
4	880	1400	932	123	277	1442.8	2160
4	880	1400	932	123	278	1433.4	2108.6
4	880	1400	932	123	279	1422	2085.4
4	880	1400	932	123	280	1391.8	2085.2
4	880	1400	932	123	281	1338.6	2053.6
4	880	1400	932	123	282	1303	2045.8
4	880	1400	932	123	283	1275.8	2037
4	880	1400	932	123	284	1266.6	2050.6
4	880	1400	932	123	285	1262	2031.6
4	880	1400	932	123	286	1268.2	2080.2
4	880	1400	932	123	287	1278.8	2133.4
4	880	1400	932	123	288	1300.4	2188.2
4	880	1400	932	123	289	1312.4	2202.2
4	880	1400	932	123	290	1301.4	2207.4
4	880	1400	932	123	291	1322.6	2179.4
4	880	1400	932	123	292	1303.2	2115.6
4	880	1400	932	123	293	1278.4	2068.6
4	880	1400	932	123	294	1259.4	2039.4
4	880	1400	932	123	295	1252.4	2005.8
4	880	1400	932	123	296	1231.8	1967.6
4	880	1400	932	123	297	1243	1985.6
4	880	1400	932	123	298	1226.6	1949.8
4	880	1400	932	123	299	1224.6	1941.6
4	880	1400	932	123	300	1233.8	1961.2
4	880	1400	932	123	301	1226.4	1990.8
4	880	1400	932	123	302	1222.6	1989.8
4	880	1400	932	123	303	1240.8	2011.4
4	880	1400	932	123	304	1225.2	2011.2
4	880	1400	932	123	305	1212.2	1990.4
4	880	1400	932	123	306	1189.4	1995.4
4	880	1400	932	123	307	1154.2	1996.8
4	880	1400	932	123	308	1133.6	1975.4
4	880	1400	932	123	309	1123.6	1919.4
4	880	1400	932	123	310	1116	1949.4
4	880	1400	932	123	311	1132	1923
4	880	1400	932	123	312	1162.6	1916
4	880	1400	932	123	313	1177	1949.8
4	880	1400	932	123	314	1171.8	1992.8
4	880	1400	932	123	315	1152	1987.8
4	880	1400	932	123	316	1143.2	2020.8
4	880	1400	932	123	317	1100.8	1994.6
4	880	1400	932	123	318	1073	1965.4
4	880	1400	932	123	319	1047.6	1954.4
4	880	1400	932	123	320	1063.8	1955.4
4	880	1400	932	123	321	1033.2	1911.2
4	880	1400	932	123	322	1034.8	1880.2
4	880	1400	932	123	323	1026	1897.8
4	880	1400	932	123	324	1042	1907.6
4	880	1400	932	123	325	1027.2	1880.6
4	880	1400	932	123	326	1017.8	1854.2
4	880	1400	932	123	327	1019.4	1870
4	880	1400	932	123	328	997.8	1810.2
4	880	1400	932	123	329	965.6	1778
4	880	1400	932	123	330	941.4	1731.6
4	880	1400	932	123	331	944	1714
4	880	1400	932	123	332	926.2	1682.4
4	880	1400	932	123	333	919.2	1673.4
4	880	1400	932	123	334	912.8	1636.6
4	880	1400	932	123	335	923.2	1630.2
4	880	1400	932	123	336	913.2	1642.6
4	880	1400	932	123	337	904.2	1634.2
4	880	1400	932	123	338	903.4	1633.2
4	880	1400	932	123	339	913.4	1631.2
4	880	1400	932	123	340	915.6	1651.4
4	880	1400	932	123	341	927	1624.4
4	880	1400	932	123	342	927	1653.6
4	880	1400	932	123	343	911	1611.4
4	880	1400	932	123	344	895.4	1579.6
4	880	1400	932	123	345	860.8	1560
4	880	1400	932	123	346	844.2	1557.6
4	880	1400	932	123	347	825	1535.8
4	880	1400	932	123	348	809.4	1532.2
4	880	1400	932	123	349	800	1549
4	880	1400	932	123	350	778.4	1480
4	880	1400	932	123	351	754.4	1452.4
4	880	1400	932	123	352	734.6	1380.8
4	880	1400	932	123	353	730	1373.6
4	880	1400	932	123	354	721.4	1324.6
4	880	1400	932	123	355	712	1346.2
[truncated: 4,577 more rows]
