# Supplementary material for: Spatial-temporal dynamics of a microbial cooperative behavior resistant to cheating
Source: Nat Commun. 2022 Feb 7;13:721. doi: 10.1038/s41467-022-28321-9 (PMC8821651; doi:10.1038/s41467-022-28321-9)
Supplement: Supplementary file 4 — Source Data [file 41467_2022_28321_MOESM4_ESM.zip › Figure_Source_Data_Final/Final_Fig4_WholeTendril_Data_NoQS.csv]

Tendril_number	time	whole_tendril_biomass
1	3.75	NaN
1	4	NaN
1	4.25	675.2
1	4.5	1958
1	4.75	3848.6
1	5	5212.2
1	5.25	5087.8
1	5.5	6316.4
1	5.75	8124.6
1	6	9247.15
1	6.25	10624.5
1	6.5	12356.3166666667
1	6.75	14069.6
1	7	16303.6833333333
1	7.25	19703.25
1	7.5	22190.2666666667
1	7.75	25049.35
1	8	27939.8833333333
1	8.25	31130.5833333333
1	8.5	35652.6166666667
1	8.75	38626
1	9	43615.1
1	9.25	47944.5333333333
1	9.5	50687.6666666667
1	9.75	54988.0166666667
1	10	59523.5166666667
1	10.25	65367.1333333334
1	10.5	70318.5666666666
1	10.75	77723.6499999999
1	11	83298.1833333333
1	11.25	92299.6999999999
1	11.5	101314.366666667
1	11.75	111970.766666667
1	12	123554.083333333
1	12.25	136677.75
1	12.5	151135.75
1	12.75	169661.416666667
1	13	188518.883333333
1	13.25	207269.166666667
1	13.5	227085.266666667
1	13.75	245867.983333333
1	14	266455.183333333
1	14.25	288443.45
1	14.5	311395.733333334
1	14.75	333370.033333333
1	15	362930.966666667
1	15.25	397212.533333333
1	15.5	439172.616666667
1	15.75	479788.666666667
1	16	521316.083333334
1	16.25	566006.2
1	16.5	611362.9
1	16.75	656460.866666666
1	17	703200.866666667
1	17.25	749223.933333333
1	17.5	802972.65
1	17.75	856803.083333334
1	18	907637.866666667
1	18.25	962090.216666666
1	18.5	1019109.9
1	18.75	1095992.9
1	19	1176921.58333334
1	19.25	1265726.2
1	19.5	1337794.16666666
1	19.75	1415171.08333333
1	20	1494310
1	20.25	1576027.95
1	20.5	1664777.06666667
1	20.75	1759089.31666667
1	21	1859034.1
1	21.25	1937186.41666667
1	21.5	2017553.58333333
1	21.75	2111130.05
1	22	2203949.28333334
1	22.25	2304787.05
1	22.5	2411008.01666667
1	22.75	2502908.66666667
1	23	2599612.15
1	23.25	2695742.56666667
1	23.5	2799071.11666667
1	23.75	2894493.81666667
1	24	2987607.15
2	3.75	NaN
2	4	NaN
2	4.25	NaN
2	4.5	276.2
2	4.75	1684.4
2	5	3096.8
2	5.25	3389.8
2	5.5	4426.2
2	5.75	6394.15
2	6	7954.1
2	6.25	9146.83333333333
2	6.5	10705.0333333333
2	6.75	12045.8333333333
2	7	14339.9666666667
2	7.25	16681.9166666667
2	7.5	19095.8
2	7.75	21701.1666666667
2	8	23849.2166666667
2	8.25	27367.5166666667
2	8.5	30485.75
2	8.75	35580
2	9	41258.5666666667
2	9.25	45352.45
2	9.5	47918.65
2	9.75	52040.1
2	10	55753.5
2	10.25	61566.7166666667
2	10.5	66734.2166666667
2	10.75	74961.05
2	11	82310.85
2	11.25	90808.5166666667
2	11.5	100236.866666667
2	11.75	111923.9
2	12	124115.2
2	12.25	140815.983333333
2	12.5	155509.7
2	12.75	176260.566666667
2	13	196298.15
2	13.25	219161.766666667
2	13.5	244385.65
2	13.75	270729.483333333
2	14	297808.833333333
2	14.25	327168.9
2	14.5	361381.033333333
2	14.75	396621.8
2	15	434660.1
2	15.25	473249.600000001
2	15.5	513981.05
2	15.75	557317.666666667
2	16	603762.95
2	16.25	655564.266666666
2	16.5	707389.866666667
2	16.75	757057.116666667
2	17	813475.233333334
2	17.25	860408.05
2	17.5	926324.249999999
2	17.75	989721.3
2	18	1053840.13333333
2	18.25	1128369.56666667
2	18.5	1189731.28333333
2	18.75	1271860.93333333
2	19	1350167.68333333
2	19.25	1434023.56666667
2	19.5	1514367.53333333
2	19.75	1601733.65
2	20	1687228.01666667
2	20.25	1776993.86666666
2	20.5	1876458.31666667
2	20.75	1988612.96666667
2	21	2093167.11666666
2	21.25	2202825.81666667
2	21.5	2312554.05
2	21.75	2423765.06666666
2	22	2534877.81666667
2	22.25	2644394.13333334
2	22.5	2754246.53333333
2	22.75	2860397.46666666
2	23	2964883.81666667
2	23.25	3070819.7
2	23.5	3175537.71666667
2	23.75	3278990.58333333
2	24	3388499.21666667
3	3.75	NaN
3	4	NaN
3	4.25	226.2
3	4.5	2040.6
3	4.75	3514
3	5	1661.8
3	5.25	3749.66666666667
3	5.5	5407.31666666667
3	5.75	6789.7
3	6	8396.5
3	6.25	9700.85
3	6.5	11473.5166666667
3	6.75	13574.7833333333
3	7	16892.8833333333
3	7.25	20455.0833333333
3	7.5	23088.5666666667
3	7.75	26513.1666666667
3	8	28467.95
3	8.25	31854.35
3	8.5	37062.8166666667
3	8.75	40757.1166666667
3	9	44952.3
3	9.25	48845.5666666667
3	9.5	48601.4666666667
3	9.75	49189.9166666667
3	10	52401.2166666667
3	10.25	55392.45
3	10.5	59847.6166666667
3	10.75	66647.1
3	11	74014.0333333333
3	11.25	87706.65
3	11.5	99852.75
3	11.75	109086
3	12	121913.183333333
3	12.25	135528.016666667
3	12.5	147934.733333333
3	12.75	164466.216666667
3	13	181382.216666667
3	13.25	199017.466666667
3	13.5	218824.9
3	13.75	240326.416666667
3	14	263300.483333333
3	14.25	287685.433333333
3	14.5	312588.833333333
3	14.75	343462.366666667
3	15	373872.2
3	15.25	403600.666666667
3	15.5	434872
3	15.75	468260.033333334
3	16	508096.500000001
3	16.25	555028.083333333
3	16.5	606323.566666666
3	16.75	662991.466666667
3	17	721519.183333332
3	17.25	779144.45
3	17.5	848036.533333332
3	17.75	907831.833333333
3	18	975858.433333334
3	18.25	1042822.13333333
3	18.5	1114717.03333333
3	18.75	1200717.46666667
3	19	1280551.76666667
3	19.25	1358903.86666667
3	19.5	1436837.06666667
3	19.75	1520501.23333333
3	20	1609997.7
3	20.25	1695698.18333333
3	20.5	1786927.73333333
3	20.75	1880389.48333333
3	21	1984053.46666667
3	21.25	2086825.01666667
3	21.5	2194337.5
3	21.75	2299470.85
3	22	2409518.35
3	22.25	2513882.21666667
3	22.5	2619023.66666666
3	22.75	2725334.56666667
3	23	2839635.28333333
3	23.25	2945426.91666666
3	23.5	3059027.11666666
3	23.75	3160947.45
3	24	3269652.01666667
4	3.75	NaN
4	4	NaN
4	4.25	NaN
4	4.5	337.4
4	4.75	826.4
4	5	2085.2
4	5.25	1833.8
4	5.5	2033.6
4	5.75	3069.25
4	6	3534.68333333333
4	6.25	5313.7
4	6.5	7453.33333333333
4	6.75	9274.4
4	7	11227.4
4	7.25	12240.3333333333
4	7.5	13089.2666666667
4	7.75	14817.7
4	8	16881.6666666667
4	8.25	20078.35
4	8.5	20718.4
4	8.75	22584.9666666667
4	9	25265.6
4	9.25	26444.1333333333
4	9.5	28292.1
4	9.75	29887.4333333333
4	10	32752.4333333333
4	10.25	35846.7833333333
4	10.5	39689.55
4	10.75	44018.8333333333
4	11	47770.3833333333
4	11.25	53251.7333333333
4	11.5	58076.1833333333
4	11.75	64631.7166666666
4	12	71056.8166666667
4	12.25	78855.3166666667
4	12.5	86032.6166666667
4	12.75	95248.2333333333
4	13	103876.566666667
4	13.25	115594.133333333
4	13.5	124963.183333333
4	13.75	137805.283333333
4	14	149729.633333333
4	14.25	163325.55
4	14.5	177891.533333333
4	14.75	194976.6
4	15	210630.533333333
4	15.25	229566.5
4	15.5	248982.05
4	15.75	268816.966666667
4	16	289720.816666667
4	16.25	313251.883333333
4	16.5	336239.983333333
4	16.75	359567.45
4	17	384888.6
4	17.25	407483.65
4	17.5	434797.283333333
4	17.75	464236.3
4	18	487205.1
4	18.25	520100.75
4	18.5	549120.866666667
4	18.75	583827.333333333
4	19	619091.366666667
4	19.25	645792.6
4	19.5	678776.566666667
4	19.75	712938.816666666
4	20	745926.383333334
4	20.25	788984.683333333
4	20.5	825182.633333332
4	20.75	868270.85
4	21	916154.566666667
4	21.25	964513.166666667
4	21.5	1016808.05
4	21.75	1075473.65
4	22	1136962.25
4	22.25	1207821.71666667
4	22.5	1275789.18333333
4	22.75	1351203.41666666
4	23	1427984.15
4	23.25	1506566.25
4	23.5	1593613.15
4	23.75	1671797.76666667
4	24	1753576.45
5	3.75	23.8
5	4	723.2
5	4.25	1881.2
5	4.5	4101.4
5	4.75	6287
5	5	9500.9
5	5.25	5755.68333333333
5	5.5	4412.98333333333
5	5.75	4457.23333333333
5	6	5393.5
5	6.25	6490
5	6.5	8504.73333333333
5	6.75	10073.6833333333
5	7	11706.4833333333
5	7.25	13304.9333333333
5	7.5	14201.55
5	7.75	15058.25
5	8	16223.3833333333
5	8.25	18199.0166666667
5	8.5	19865.8666666667
5	8.75	20615.6
5	9	21981.0166666667
5	9.25	24037.1666666667
5	9.5	26156.1833333333
5	9.75	29410.5833333333
5	10	33718.5166666667
5	10.25	36104.6666666667
5	10.5	38970.3166666667
5	10.75	44251.7666666667
5	11	48312.85
5	11.25	53381.7666666667
5	11.5	59578.8833333333
5	11.75	65528.4666666666
5	12	71813.7666666667
5	12.25	79093.2666666667
5	12.5	87247.7333333333
5	12.75	97327.9333333333
5	13	107449.65
5	13.25	122257.566666667
5	13.5	134392.4
5	13.75	148769.666666667
5	14	164884.533333333
5	14.25	181358.65
5	14.5	198977.75
5	14.75	219077.966666667
5	15	238847.383333333
5	15.25	260102.8
5	15.5	285036.633333333
5	15.75	308453.55
5	16	332111.466666667
5	16.25	356599.766666667
5	16.5	380688.45
5	16.75	405426.733333333
5	17	435387.316666666
5	17.25	467131.433333333
5	17.5	504875.3
5	17.75	546541.733333334
5	18	584935.7
5	18.25	622870.466666667
5	18.5	662812.916666666
5	18.75	703718.866666667
5	19	751753.533333334
5	19.25	781893.683333334
5	19.5	834668.016666667
5	19.75	877806.383333334
5	20	921758.616666667
5	20.25	979045.483333333
5	20.5	1035135.38333333
5	20.75	1109502.31666667
5	21	1178567.2
5	21.25	1248436.83333333
5	21.5	1325417.73333333
5	21.75	1406672.25
5	22	1487354.86666667
5	22.25	1577330.6
5	22.5	1674153.5
5	22.75	1770628.5
5	23	1871390.56666667
5	23.25	1969618.63333334
5	23.5	2066322.15
5	23.75	2164704.18333333
5	24	2261435.73333333
6	3.75	1800.2
6	4	3769
6	4.25	6328.6
6	4.5	9842.4
6	4.75	13579.8
6	5	16351
6	5.25	9514.6
6	5.5	7063.13333333334
6	5.75	6597.38333333333
6	6	6769.28333333333
6	6.25	8613.03333333333
6	6.5	10432.1666666667
6	6.75	12096.5833333333
6	7	14320.85
6	7.25	16235.3166666667
6	7.5	17063.1833333333
6	7.75	18602.1666666667
6	8	20265.7
6	8.25	23287.1833333333
6	8.5	26350.5166666667
6	8.75	28488.6333333333
6	9	32134.9333333333
6	9.25	36996.5333333333
6	9.5	39408.8
6	9.75	40658.55
6	10	43576.9166666667
6	10.25	44340.8833333333
6	10.5	48809.9333333333
6	10.75	53636.1666666666
6	11	58028.9666666667
6	11.25	63172.2833333334
6	11.5	69456.95
6	11.75	76975.5166666666
6	12	83028.3
6	12.25	90024.8833333333
6	12.5	100115.6
6	12.75	110110.966666667
6	13	119577.783333333
6	13.25	132925.466666667
6	13.5	144626.166666667
6	13.75	158005.716666667
6	14	174597.783333333
6	14.25	189038.183333333
6	14.5	205940.75
6	14.75	225283.9
6	15	247271.833333333
6	15.25	266207.666666667
6	15.5	288277.433333333
6	15.75	313843.566666667
6	16	338745.183333333
6	16.25	362203.35
6	16.5	384847.966666667
6	16.75	408778.566666666
6	17	436218.15
6	17.25	463395.133333333
6	17.5	486613.233333333
6	17.75	513537.35
6	18	544496.65
6	18.25	577205.283333333
6	18.5	618079.916666667
6	18.75	656814.533333333
6	19	700881.066666667
6	19.25	731051.566666667
6	19.5	777502.233333334
6	19.75	821600.050000001
6	20	862684.066666667
6	20.25	919438.316666667
6	20.5	972719.483333334
6	20.75	1028460.05
6	21	1084481.3
6	21.25	1138583.41666667
6	21.5	1201407.3
6	21.75	1260802.33333333
6	22	1329832.8
6	22.25	1396289.31666667
6	22.5	1468013.18333333
6	22.75	1538635.55
6	23	1608950.48333333
6	23.25	1689233.05
6	23.5	1765831.86666667
6	23.75	1839209.16666667
6	24	1915278.9
7	3.75	681.6
7	4	3218.4
7	4.25	5568.6
7	4.5	8695.2
7	4.75	12139.4
7	5	14858.8
7	5.25	17885.8
7	5.5	12209.4
7	5.75	9241.2
7	6	9086
7	6.25	9096.6
7	6.5	10798.1833333333
7	6.75	12535.7166666667
7	7	13963.5166666667
7	7.25	15925.15
7	7.5	17563.9666666667
7	7.75	19486.0833333333
7	8	19978.65
7	8.25	20542.3
7	8.5	21171.2833333333
7	8.75	22771.9333333333
7	9	24122.8666666667
7	9.25	28306.6833333334
7	9.5	33771.0333333333
7	9.75	38403.85
7	10	41846.8833333333
7	10.25	44790.6666666667
7	10.5	48088.7333333333
7	10.75	50458.8
7	11	54515.1666666666
7	11.25	58381.05
7	11.5	64282.7833333333
7	11.75	71155.5666666667
7	12	78359.5333333334
7	12.25	86072.6833333333
7	12.5	95408.3666666667
7	12.75	104328.983333333
7	13	116618.016666667
7	13.25	127727.366666667
7	13.5	141340
7	13.75	156918.966666667
7	14	174680.583333333
7	14.25	194218
7	14.5	214922.266666667
7	14.75	235233.966666667
7	15	260088.9
7	15.25	284829.566666667
7	15.5	309883.033333334
7	15.75	335733.983333334
7	16	363842.1
7	16.25	392338.033333334
7	16.5	424020.25
7	16.75	454836.7
7	17	488511.716666666
7	17.25	523459.5
7	17.5	558342.083333334
7	17.75	591679.1
7	18	630803.333333333
7	18.25	669165.366666666
7	18.5	705776.1
7	18.75	743582.566666667
7	19	781278.5
7	19.25	822729.766666667
7	19.5	866493.583333334
7	19.75	910098.266666666
7	20	954962.333333333
7	20.25	1001370.15
7	20.5	1053779.01666667
7	20.75	1108479.51666667
7	21	1166278.33333333
7	21.25	1225509.75
7	21.5	1288142.85
7	21.75	1350469.9
7	22	1411839.81666667
7	22.25	1476738.26666667
7	22.5	1541998.7
7	22.75	1606856
7	23	1676062.41666667
7	23.25	1737812.05
7	23.5	1803370
7	23.75	1872611.63333333
7	24	1936719.48333333
8	3.75	634.6
8	4	2619.8
8	4.25	4711
8	4.5	7319
8	4.75	10730.8
8	5	13420.4
8	5.25	16843.5166666667
8	5.5	10653.7833333333
8	5.75	9349.18333333333
8	6	9265.93333333333
8	6.25	8914.85
8	6.5	9796.35
8	6.75	10328.8166666667
8	7	11996.55
8	7.25	13872.9833333333
8	7.5	15643.0166666667
8	7.75	17525.3
8	8	18706.5333333333
8	8.25	19420.35
8	8.5	21585.9166666667
8	8.75	24124.3
8	9	25858.2666666666
8	9.25	28499.95
8	9.5	31170.3
8	9.75	33786.5666666667
8	10	37491.9166666667
8	10.25	39741.8166666667
8	10.5	43223.15
8	10.75	46500.6333333333
8	11	52154.45
8	11.25	58488.3166666667
8	11.5	67631.3
8	11.75	76301.2666666667
8	12	85302.8500000001
8	12.25	96252.1666666667
8	12.5	108679.166666667
8	12.75	121615.766666667
8	13	137397.066666667
8	13.25	153364.633333333
8	13.5	171677.55
8	13.75	193004.55
8	14	213561.966666667
8	14.25	237890.133333333
8	14.5	263102.166666667
8	14.75	286548.266666667
8	15	314541.933333333
8	15.25	340545.483333333
8	15.5	370949.65
8	15.75	401146.733333334
8	16	432239.65
8	16.25	467445.533333333
8	16.5	499440.466666667
8	16.75	536339.366666666
8	17	575660.766666666
8	17.25	616506.466666667
8	17.5	665831.233333333
8	17.75	714557.966666666
8	18	764257.8
8	18.25	820657.216666666
8	18.5	875046.583333332
8	18.75	932929.483333333
8	19	989122.299999999
8	19.25	1045617.18333333
8	19.5	1103001.3
8	19.75	1162878.03333333
8	20	1224186.6
8	20.25	1293374.55
8	20.5	1359905.41666667
8	20.75	1438275.16666667
8	21	1512746.66666667
8	21.25	1589838.7
8	21.5	1671473.18333333
8	21.75	1756266.68333333
8	22	1843432.55
8	22.25	1928946.1
8	22.5	2016036.55
8	22.75	2107953.38333333
8	23	2201256.45
8	23.25	2287520.45
8	23.5	2381645.01666667
8	23.75	2473326.88333333
8	24	2561974.03333334
9	3.75	NaN
9	4	NaN
9	4.25	NaN
9	4.5	NaN
9	4.75	NaN
9	5	109.6
9	5.25	948.6
9	5.5	2832.2
9	5.75	3372
9	6	4444.03333333333
9	6.25	5546.63333333333
9	6.5	6748.51666666667
9	6.75	9054.73333333333
9	7	10718.3833333333
9	7.25	12226.65
9	7.5	13383.0666666667
9	7.75	15030.7333333333
9	8	15365.1666666667
9	8.25	14953.3666666667
9	8.5	16052.7
9	8.75	18000.75
9	9	20213.75
9	9.25	23641.9166666667
9	9.5	27288.4166666667
9	9.75	31491.35
9	10	35342.7166666667
9	10.25	39522.3333333333
9	10.5	41638.7833333333
9	10.75	44241.6
9	11	48714.9166666667
9	11.25	52663.4333333333
9	11.5	57392.9333333333
9	11.75	62799.1833333334
9	12	68101.25
9	12.25	72884.0333333334
9	12.5	79630.9833333333
9	12.75	88274.6666666666
9	13	96537.7166666667
9	13.25	107387.95
9	13.5	117776.166666667
9	13.75	131394.583333333
9	14	145648.483333333
9	14.25	160079.966666667
9	14.5	176693.866666667
9	14.75	193710.683333333
9	15	217090.333333333
9	15.25	240903.066666667
9	15.5	264555.283333333
9	15.75	291156.2
9	16	318746.316666667
9	16.25	345189.683333333
9	16.5	374343.933333333
9	16.75	404125.716666667
9	17	436941.983333334
9	17.25	469568
9	17.5	506242.516666667
9	17.75	544253.333333334
9	18	582662.016666666
9	18.25	621933.65
9	18.5	665020.583333333
9	18.75	706427.866666667
9	19	752024.05
9	19.25	795990.3
9	19.5	841732.216666667
9	19.75	893432.666666667
9	20	943747.516666667
9	20.25	994202.733333334
9	20.5	1049227.51666667
9	20.75	1104164.1
9	21	1160301.23333333
9	21.25	1218867.85
9	21.5	1278916.73333333
9	21.75	1340652.28333333
9	22	1408333.56666667
9	22.25	1478723.83333333
9	22.5	1546074.98333333
9	22.75	1615400.61666667
9	23	1689935.63333333
9	23.25	1751867.1
9	23.5	1824628.08333333
9	23.75	1897373.38333333
9	24	1964329.85
10	3.75	171.2
10	4	1551.2
10	4.25	3187
10	4.5	4050.2
10	4.75	3261.46666666667
10	5	3290.35
10	5.25	3269.3
10	5.5	3567.5
10	5.75	3811.63333333333
10	6	4396
10	6.25	6138.46666666667
10	6.5	7563.05
10	6.75	9470.06666666667
10	7	11693.1666666667
10	7.25	13512.3666666667
10	7.5	15987.7
10	7.75	19072.65
10	8	20696.55
10	8.25	23398.4
10	8.5	27300.45
10	8.75	30039.55
10	9	33461.1666666667
10	9.25	34779.6833333333
10	9.5	37485.9
10	9.75	39048.1666666666
10	10	41679.1333333333
10	10.25	47052.4333333333
10	10.5	52287.7166666667
10	10.75	58191.6666666667
10	11	65672.8333333334
10	11.25	70026.2333333333
10	11.5	78222.9666666667
10	11.75	86587.2166666666
10	12	94311.6
10	12.25	104655.483333333
10	12.5	116450.716666667
10	12.75	126299.85
10	13	136403.4
10	13.25	148740.95
10	13.5	165855
10	13.75	184447.65
10	14	202604.516666667
10	14.25	223945.216666666
10	14.5	245513.5
10	14.75	268240.566666667
10	15	295085.733333333
10	15.25	323384.45
10	15.5	351846.2
10	15.75	380075.933333333
10	16	409775.316666667
10	16.25	441996.35
10	16.5	475915.633333334
10	16.75	512672.183333333
10	17	549383
10	17.25	590771.416666666
10	17.5	632339.833333334
10	17.75	673241.666666667
10	18	721133.666666666
10	18.25	771278.283333333
10	18.5	816347.216666666
10	18.75	871068.416666668
10	19	924159.733333333
10	19.25	991066.133333332
10	19.5	1049394.91666667
10	19.75	1116194.23333333
10	20	1183311.98333333
10	20.25	1250534.76666667
10	20.5	1329666.75
10	20.75	1411036.76666667
10	21	1491206.76666667
10	21.25	1574530.53333333
10	21.5	1655025.83333333
10	21.75	1739066.38333333
10	22	1819104.56666667
10	22.25	1902446.5
10	22.5	1979286.6
10	22.75	2062765.1
10	23	2145982.51666667
10	23.25	2221144.86666667
10	23.5	2297962.45
10	23.75	2385056.48333333
10	24	2455160.3
11	3.75	NaN
11	4	123.2
11	4.25	596.4
11	4.5	1312.4
11	4.75	1926.2
11	5	2711.8
11	5.25	3439.4
11	5.5	3791.76666666667
11	5.75	5043.38333333333
11	6	6472.21666666667
11	6.25	8845.41666666666
11	6.5	11408.7833333333
11	6.75	14014.5666666667
11	7	16858.0833333333
11	7.25	18532.6166666667
11	7.5	20559.9833333333
11	7.75	22628.0333333333
11	8	25806.6333333333
11	8.25	30323.9
11	8.5	33872.1333333333
11	8.75	37164.6
11	9	40070
11	9.25	41493
11	9.5	42787.9333333333
11	9.75	43816.7333333334
11	10	47061.3
11	10.25	52183.8
11	10.5	59088.3833333333
11	10.75	65561.15
11	11	72943.6
11	11.25	79296.2666666667
11	11.5	87868.8833333333
11	11.75	96881.0166666666
11	12	105578.933333333
11	12.25	115469.55
11	12.5	125777.616666667
11	12.75	138998.166666667
11	13	149547.683333333
11	13.25	164511.333333333
11	13.5	181543.15
11	13.75	201353.45
11	14	220085.933333333
11	14.25	241232.966666667
11	14.5	262586.2
11	14.75	282599.65
11	15	305350.816666667
11	15.25	331769.966666667
11	15.5	361458.066666667
11	15.75	386927.933333333
11	16	417685.7
11	16.25	448907.966666667
11	16.5	479960.933333334
11	16.75	517181.266666666
11	17	552075.366666667
11	17.25	593626.733333333
11	17.5	632185.000000001
11	17.75	670756.166666667
11	18	712533.566666667
11	18.25	759752.216666667
11	18.5	808065.083333334
11	18.75	860401.600000001
11	19	909424.349999999
11	19.25	963095.75
11	19.5	1018774.28333333
11	19.75	1066091.08333333
11	20	1124878.83333333
11	20.25	1179184.48333333
11	20.5	1237732.3
11	20.75	1301446.96666667
11	21	1367330.98333333
11	21.25	1424377.96666667
11	21.5	1481131.45
11	21.75	1539165.86666667
11	22	1603811.16666667
11	22.25	1662515.45
11	22.5	1724705.68333334
11	22.75	1791320.93333334
11	23	1849695
11	23.25	1913031.9
11	23.5	1968133.78333333
11	23.75	2033992.13333333
11	24	2092546.96666667
12	3.75	2458.96666666667
12	4	5033.78333333333
12	4.25	7390.25
12	4.5	8963.93333333334
12	4.75	5683.45
12	5	5090.13333333333
12	5.25	4595.36666666667
12	5.5	4498.63333333333
12	5.75	4751.63333333333
12	6	5542.41666666667
12	6.25	7221.58333333334
12	6.5	8806.3
12	6.75	10977.9666666667
12	7	12833.0833333333
12	7.25	14265.75
12	7.5	17759.0666666667
12	7.75	19490.4333333333
12	8	20339.1333333333
12	8.25	24110.5666666667
12	8.5	27050.0833333333
12	8.75	30238.9833333333
12	9	32504.6
12	9.25	35268.2666666667
12	9.5	36880.65
12	9.75	37842.7
12	10	42669.85
12	10.25	49387.2666666666
12	10.5	54109.0666666667
12	10.75	58783.7833333334
12	11	63673.6166666667
12	11.25	69306.7
12	11.5	77963.7666666666
12	11.75	83509.4666666667
12	12	92794.4500000001
12	12.25	101121.166666667
12	12.5	111863.1
12	12.75	123429.416666667
12	13	133310.766666667
12	13.25	149432.433333333
12	13.5	163348.816666667
12	13.75	182202.166666667
12	14	203545.433333333
12	14.25	227788.233333333
12	14.5	250718.783333333
12	14.75	273869.066666667
12	15	298472.866666667
12	15.25	327956.65
12	15.5	357261.133333333
12	15.75	387806.616666667
12	16	419678.866666667
12	16.25	455929.566666667
12	16.5	493190.95
12	16.75	531570.4
12	17	572821.116666667
12	17.25	619946.033333333
12	17.5	670030.983333333
12	17.75	711798.799999999
12	18	764972.833333333
12	18.25	810606.683333333
12	18.5	865571.483333333
12	18.75	922806.45
12	19	975843.249999999
12	19.25	1039887.35
12	19.5	1108070.93333333
12	19.75	1180783.93333333
12	20	1261782.96666667
12	20.25	1339132.43333333
12	20.5	1436370.6
12	20.75	1535411.38333334
12	21	1628468.03333333
12	21.25	1734653.2
12	21.5	1834673.7
12	21.75	1946167.4
12	22	2057006.13333333
12	22.25	2169817.68333333
12	22.5	2280443.98333333
12	22.75	2396219.93333333
12	23	2501226.5
12	23.25	2612521.3
12	23.5	2717006.78333333
12	23.75	2831000.53333333
12	24	2934306.38333333
