# Supplementary material for: Spatial-temporal dynamics of a microbial cooperative behavior resistant to cheating
Source: Nat Commun. 2022 Feb 7;13:721. doi: 10.1038/s41467-022-28321-9 (PMC8821651; doi:10.1038/s41467-022-28321-9)
Supplement: Supplementary file 4 — Source Data [file 41467_2022_28321_MOESM4_ESM.zip › Figure_Source_Data_Final/Final_Fig5_SST_NoQS_AllDataAvgsStD.csv]

Average	Std. Dev
0.369791666	0.027007551
0.315972222	0.021278676
0.395833333	0.011457749
0.335069444	0.010639338
0.334490741	0.019641855
0.324652778	0.015549802
0.33912037	0.009820927
0.355324074	0.004910464
0.335648148	0.004910464
0.324074074	0.006547285
0.402199074	0.017186623
0.352430555	0.002455232
0.362152778	0.001473139
0.345833333	0.001964186
0.410763889	0.011294067
0.34375	0.004910464
0.362152778	0.008347788
0.327430555	0.001473139
0.329861111	0.014731391
0.358680556	0.01620453
0.375	0
0.325	0.007856742
0.328472222	0.006874649
0.299652778	0.011294067
0.308179012	0.018777605
0.331018519	0.014032819
0.320833333	0.005217327
0.314274691	0.007487749
0.323533951	0.011495878
0.324074074	0.008018754
0.325617284	0.004677607
0.33441358	0.001941319
0.336342593	0.013431911
0.328587963	0.000163682
0.330169753	0.009289111
0.345910494	0.015905546
0.277970679	0.002609519
0.285493827	0.004064681
0.325231482	0.004173092
0.313850309	0.019108909
0.317708333	0.005873201
0.34066358	0.002672918
0.324459876	0.001336459
0.328703704	0.014776789
0.336516204	0.003682848
0.321373457	0.01269636
0.311921296	0.005728874
0.337962963	0.02618914
0.325231482	0.01309457
0.31712963	0.006547285
0.313078704	0.015549802
0.329282408	0.00081841
0.346643519	0.004092053
0.304398148	0.01309457
0.314814815	0.01309457
0.320023148	0.000818411
0.305555556	0.009820928
0.309027778	0.014731391
0.331018519	0.016368213
0.325810185	0.009002517
0.314814815	0.027825961
0.304398148	0.019641855
0.33275463	0.005728874
0.314236111	0.010639338
0.30613426	0.012276159
0.320023149	0.012276159
0.346643519	0.012276159
0.329282408	0.00081841
0.304976852	0.015549802
0.326388889	0.014731392
0.315972222	0.047467817
0.33275463	0.017186623
0.313657408	0.004910464
0.303819444	0.022097087
0.332175926	0.014731392
0.341435185	0.003273643
0.33738426	0.023733908
0.342013889	0.012276159
0.316550926	0.000818411
0.330439815	0.000818411
