# Supplementary material for: Spatial-temporal dynamics of a microbial cooperative behavior resistant to cheating
Source: Nat Commun. 2022 Feb 7;13:721. doi: 10.1038/s41467-022-28321-9 (PMC8821651; doi:10.1038/s41467-022-28321-9)
Supplement: Supplementary file 4 — Source Data [file 41467_2022_28321_MOESM4_ESM.zip › Figure_Source_Data_Final/Final_Fig5_SST_QS_AllDataAvgsStD.csv]

Average	StDev
0.303240741	0.014731391
0.309606481	0.010639338
0.302662037	0.015549802
0.339120371	0.011457748
0.3125	0.019641855
0.291087963	0.015549802
0.356481482	0.006547285
0.318287037	0.004910464
0.321759259	0.003273643
0.306134259	0.002455232
0.366898148	0.045830995
0.256944444	3.1427E-10
0.298611111	7.85674E-11
0.333333333	2.35702E-10
0.263888889	7.85674E-11
0.256944444	3.1427E-10
0.263888889	7.85674E-11
0.277777778	1.57135E-10
0.270833333	2.35702E-10
0.284722222	1.57135E-10
0.270833333	2.35702E-10
0.270833333	2.35702E-10
0.302372685	0.011048543
0.292534723	0.003682848
0.282407408	0.001636821
0.290219908	0.002046027
0.312210648	0.005319669
0.294560186	0.004092053
0.309606482	0.002455232
0.314814815	0.008184106
0.300925926	0.004910463
0.304398149	0.001636821
0.294270834	0.001227616
0.336516204	0.011866954
0.327256945	0.015140597
0.315972222	0.019641855
0.311631945	0.007774901
0.321759259	0.024552319
0.331886574	0.011866955
0.29832176	0.003682848
0.302083334	0.006547285
0.285300926	0.007365695
0.335648148	0.003273643
0.330439815	0.010639338
0.291087963	0.009002517
0.342592593	0.01309457
0.311921297	0.009002517
0.302083334	0.004910464
0.294560185	0.018823444
0.307291667	0.007365696
0.320023148	0.02537073
0.309027778	0.009820928
0.328125	0.01227616
0.302662037	0.010639338
